# Supplementary material for: Population genomic evidence of structured and connected Plasmodium vivax populations under host selection in Latin America
Source: Ecol Evol. 2024 Mar 24;14(3):e11103. doi: 10.1002/ece3.11103 (PMC10961478; doi:10.1002/ece3.11103)
Supplement: Supplementary file 2 — Table S1. [file ECE3-14-e11103-s003.xlsx]

## Sheet: PvGenomes_master
Country	Location	Continent	Population	identifier	year of collection	Parasitaemia (parasites/µL)	multiplicity of infection	source	accession number	ID_daaron	vcf_old	vcf_new
Afghanistan		ASA	WAS	PV_AFEG-D24	2017-2018			Benavente et al 2021	ERR5740735		ERR5740735
Afghanistan		ASA	WAS	PV_AFEG-E7	2017-2018			Benavente et al 2021	ERR5740748		ERR5740748
Afghanistan		ASA	WAS	PV_AFEG-E8	2017-2018			Benavente et al 2021	ERR5740749		ERR5740749
Afghanistan		ASA	WAS	PV_AFEG-F2	2017-2018			Benavente et al 2021	ERR5740751		ERR5740751
Afghanistan		ASA	WAS	PV_AFEG-F3	2017-2018			Benavente et al 2021	ERR5740752		ERR5740752
Afghanistan		ASA	WAS	PV_AFEG-F4	2017-2018			Benavente et al 2021	ERR5740753		ERR5740753
Afghanistan		ASA	WAS	PV_AFEG-F5	2017-2018			Benavente et al 2021	ERR5740754		ERR5740754
Afghanistan		ASA	WAS	PV_AFEG-F6	2017-2018			Benavente et al 2021	ERR5740755		ERR5740755
Afghanistan		ASA	WAS	PV_AFEG-F7	2017-2018			Benavente et al 2021	ERR5740756		ERR5740756
Afghanistan		ASA	WAS	PV_AFEG-G2	2017-2018			Benavente et al 2021	ERR5740758		ERR5740758
Afghanistan		ASA	WAS	PV_AFEG-G3	2017-2018			Benavente et al 2021	ERR5740759		ERR5740759
Afghanistan		ASA	WAS	PV_AFEG-G4	2017-2018			Benavente et al 2021	ERR5740760		ERR5740760
Afghanistan		ASA	WAS	PV_AFEG-G5	2017-2018			Benavente et al 2021	ERR5740761		ERR5740761
Afghanistan		ASA	WAS	PV_AFEG-G6	2017-2018			Benavente et al 2021	ERR5740762		ERR5740762
Afghanistan		ASA	WAS	PV_AFEG-G7	2017-2018			Benavente et al 2021	ERR5740763		ERR5740763
Afghanistan		ASA	WAS	PV_AFEG-G8	2017-2018			Benavente et al 2021	ERR5740764		ERR5740764
Afghanistan		ASA	WAS	PV_AFEG-H1	2017-2018			Benavente et al 2021	ERR5740765		ERR5740765
Afghanistan		ASA	WAS	PV_AFEG-H2	2017-2018			Benavente et al 2021	ERR5740766		ERR5740766
Afghanistan		ASA	WAS	PV_AFEG-H3	2017-2018			Benavente et al 2021	ERR5740767		ERR5740767
Afghanistan		ASA	WAS	PV_AFEG-H6	2017-2018			Benavente et al 2021	ERR5740770		ERR5740770
Afghanistan		ASA	WAS	PV_AFEG-H7	2017-2018			Benavente et al 2021	ERR5740771		ERR5740771
Afghanistan		ASA	WAS	PV_AFEG-H9	2017-2018			Benavente et al 2021	ERR5740773		ERR5740773
Afghanistan	Jalalabad	ASA	WAS	VVX11749	2014			(Adam et al., MalariaGen paper)	ERR2351705	#N/A	ERR2351705
Afghanistan	Jalalabad	ASA	WAS	VVX11750	2014			(Adam et al., MalariaGen paper)	ERR2351706	#N/A	ERR2351706
Afghanistan	Jalalabad	ASA	WAS	VVX11751	2014			(Adam et al., MalariaGen paper)	ERR2351707	#N/A	ERR2351707
Afghanistan	Jalalabad	ASA	WAS	VVX11792	2015			(Adam et al., MalariaGen paper)	ERR2351732	#N/A	ERR2351732
Afghanistan	Jalalabad	ASA	WAS	VVX11820	2015			(Adam et al., MalariaGen paper)	ERR2351747	#N/A	ERR2351747
Afghanistan	Jalalabad	ASA	WAS	VVX11821	2015			(Adam et al., MalariaGen paper)	ERR2351748	#N/A	ERR2351748
Afghanistan	Jalalabad	ASA	WAS	VVX11822	2015			(Adam et al., MalariaGen paper)	ERR2351749	#N/A	ERR2351749
Afghanistan	Jalalabad	ASA	WAS	VVX11824	2015			(Adam et al., MalariaGen paper)	ERR2351751	#N/A	ERR2351751
Afghanistan	Jalalabad	ASA	WAS	VVX11827	2015			(Adam et al., MalariaGen paper)	ERR2351753	#N/A	ERR2351753
Afghanistan	Jalalabad	ASA	WAS	VVX11828	2015			(Adam et al., MalariaGen paper)	ERR2351754	#N/A	ERR2351754
Afghanistan	Jalalabad	ASA	WAS	VVX11833	2015			(Adam et al., MalariaGen paper)	ERR2351757	#N/A	ERR2351757
Afghanistan	Jalalabad	ASA	WAS	VVX11843	2015			(Adam et al., MalariaGen paper)	ERR2351761	#N/A	ERR2351761
Afghanistan	Jalalabad	ASA	WAS	VVX11847	2015			(Adam et al., MalariaGen paper)	ERR2351764	#N/A	ERR2351764
Afghanistan	Jalalabad	ASA	WAS	VVX11848	2015			(Adam et al., MalariaGen paper)	ERR2351765	#N/A	ERR2351765
Afghanistan	Jalalabad	ASA	WAS	VVX11849	2015			(Adam et al., MalariaGen paper)	ERR2351766	#N/A	ERR2351766
Afghanistan	Jalalabad	ASA	WAS	VVX11874	2015			(Adam et al., MalariaGen paper)	ERR2351779	#N/A	ERR2351779
Afghanistan	Jalalabad	ASA	WAS	VVX11905	2015			(Adam et al., MalariaGen paper)	ERR2351798	#N/A	ERR2351798
Afghanistan	Jalalabad	ASA	WAS	VVX11906	2015			(Adam et al., MalariaGen paper)	ERR2351799	#N/A	ERR2351799
Afghanistan	Jalalabad	ASA	WAS	VVX11907	2015			(Adam et al., MalariaGen paper)	ERR2351800	#N/A	ERR2351800
Afghanistan	Jalalabad	ASA	WAS	VVX11910	2015			(Adam et al., MalariaGen paper)	ERR2351803	#N/A	ERR2351803
Afghanistan	Jalalabad	ASA	WAS	VVX11912	2015			(Adam et al., MalariaGen paper)	ERR2351805	#N/A	ERR2351805
Afghanistan	Jalalabad	ASA	WAS	VVX11916	2015			(Adam et al., MalariaGen paper)	ERR2351846	#N/A	ERR2351846
Afghanistan	Jalalabad	ASA	WAS	VVX11917	2015			(Adam et al., MalariaGen paper)	ERR2351847	#N/A	ERR2351847
Afghanistan	Jalalabad	ASA	WAS	VVX11920	2015			(Adam et al., MalariaGen paper)	ERR2351849	#N/A	ERR2351849
Afghanistan	Jalalabad	ASA	WAS	VVX11924	2015			(Adam et al., MalariaGen paper)	ERR2351852	#N/A	ERR2351852
Afghanistan	Jalalabad	ASA	WAS	VVX11928	2015			(Adam et al., MalariaGen paper)	ERR2351856	#N/A	ERR2351856
Afghanistan	Laghman	ASA	WAS	VVX11932	2014			(Adam et al., MalariaGen paper)	ERR2351859	#N/A	ERR2351859
Afghanistan	Laghman	ASA	WAS	VVX11934	2014			(Adam et al., MalariaGen paper)	ERR2351860	#N/A	ERR2351860
Afghanistan	Laghman	ASA	WAS	VVX11958	2014			(Adam et al., MalariaGen paper)	ERR2351880	#N/A	ERR2351880
Afghanistan	Laghman	ASA	WAS	VVX11983	2015			(Adam et al., MalariaGen paper)	ERR2351903	#N/A	ERR2351903
Afghanistan	Laghman	ASA	WAS	VVX11997	2015			(Adam et al., MalariaGen paper)	ERR2351916	#N/A	ERR2351916
Afghanistan	Laghman	ASA	WAS	VVX12008	2015			(Adam et al., MalariaGen paper)	ERR2309622	#N/A	ERR2309622
Afghanistan	Laghman	ASA	WAS	VVX12009	2015			(Adam et al., MalariaGen paper)	ERR2309623	#N/A	ERR2309623
Afghanistan	Laghman	ASA	WAS	VVX12022	2016			(Adam et al., MalariaGen paper)	ERR2309634	#N/A	ERR2309634
Afghanistan	Laghman	ASA	WAS	VVX12027	2014			(Adam et al., MalariaGen paper)	ERR2309638	#N/A	ERR2309638
Afghanistan	Laghman	ASA	WAS	VVX12042	2016			(Adam et al., MalariaGen paper)	ERR2309651	#N/A	ERR2309651
Bangladesh		ASA	Una	PV_AFEG-B1	2017-2018			Benavente et al 2021	ERR5740707		ERR5740707
Brazil	Belem	SAM	LAM	Brazil_Belem	1980	NA	Single	(Chan, Menard et al. 2012)	SRR575087	p0493.PV.Brazil	SRR575087	Chan_Brazil_1
Brazil	NA	SAM	LAM	Brazil_I	1994	NA	Single	(Neafsey et al. 2012)	SRR340134,SRR340133,SRR332571,SRR332570,SRR332567,SRR332568,SRR332569,SRR332572,SRR332573	#N/A	Brazil1	Neafsey_Brazil_1
Brazil	Acrelândia, Acre	SAM	LAM	Brazil01	2011	NA	Mixed	(Hupalo, Luo et al. 2016)	SRP046098	p0778.PV.Brazil	SRP046098	Hupalo_Brazil_6
Brazil	Plácido de Castro, Acre	SAM	LAM	Brazil02	2011	NA	Single	(Hupalo, Luo et al. 2016)	SRP046104	p0773.PV.Brazil	SRP046104	Hupalo_Brazil_8
Brazil	Plácido de Castro, Acre	SAM	LAM	Brazil03	2011	NA	ND	(Hupalo, Luo et al. 2016)	SRP046275	p0636.PV.Brazil	SRP046275	Hupalo_Brazil_20
Brazil	Acrelândia, Acre	SAM	LAM	Brazil08	2011	NA	Single	(Hupalo, Luo et al. 2016)	SRP046206	p0615.PV.Brazil	SRP046206	Hupalo_Brazil_19
Brazil	Plácido de Castro, Acre	SAM	LAM	Brazil12	2011	NA	Single	(Hupalo, Luo et al. 2016)	SRP046145	p0765.PV.Brazil	SRP046145	Hupalo_Brazil_18
Brazil	Plácido de Castro, Acre	SAM	LAM	Brazil13	2011	NA	Single	(Hupalo, Luo et al. 2016)	SRP046034	p0797.PV.Brazil	SRP046034	Hupalo_Brazil_5
Brazil	Plácido de Castro, Acre	SAM	LAM	Brazil15	2011	NA	ND	(Hupalo, Luo et al. 2016)	SRP046112	p0671.PV.Brazil	SRP046112	Hupalo_Brazil_12
Brazil	Plácido de Castro, Acre	SAM	LAM	Brazil17	2011	NA	Single	(Hupalo, Luo et al. 2016)	SRP046014	p0612.PV.Brazil	SRP046014	Hupalo_Brazil_2
Brazil	Plácido de Castro, Acre	SAM	LAM	Brazil22	2011	NA	Single	(Hupalo, Luo et al. 2016)	SRP046019	p0803.PV.Brazil	SRP046019	Hupalo_Brazil_3
Brazil	Acrelândia, Acre	SAM	LAM	Brazil24	2011	NA	Single	(Hupalo, Luo et al. 2016)	SRP046118	p0768.PV.Brazil	SRP046118	Hupalo_Brazil_15
Brazil	Plácido de Castro, Acre	SAM	LAM	Brazil25	2011	NA	ND	(Hupalo, Luo et al. 2016)	SRP046105	p0627.PV.Brazil	SRP046105	Hupalo_Brazil_9
Brazil	Plácido de Castro, Acre	SAM	LAM	Brazil27	2011	NA	ND	(Hupalo, Luo et al. 2016)	SRP046142	p0654.PV.Brazil	SRP046142	Hupalo_Brazil_17
Brazil	Plácido de Castro, Acre	SAM	LAM	Brazil29	2011	NA	Single	(Hupalo, Luo et al. 2016)	SRP046106	p0632.PV.Brazil	SRP046106	Hupalo_Brazil_10
Brazil	Acrelândia, Acre	SAM	LAM	Brazil30	2011	NA	Single	(Hupalo, Luo et al. 2016)	SRP046119	p0793.PV.Brazil	SRP046119	Hupalo_Brazil_16
Brazil	Plácido de Castro, Acre	SAM	LAM	Brazil31	2011	NA	ND	(Hupalo, Luo et al. 2016)	SRP046113	p0791.PV.Brazil	SRP046113	Hupalo_Brazil_13
Brazil	Plácido de Castro, Acre	SAM	LAM	Brazil32	2011	NA	Single	(Hupalo, Luo et al. 2016)	SRP046116	p0631.PV.Brazil	SRP046116	Hupalo_Brazil_14
Brazil	Acrelândia, Acre	SAM	LAM	Brazil33	2011	NA	ND	(Hupalo, Luo et al. 2016)	SRP046101	p0651.PV.Brazil	SRP046101	Hupalo_Brazil_7
Brazil	Acrelândia, Acre	SAM	LAM	Brazil34	2011	NA	Single	(Hupalo, Luo et al. 2016)	SRP046030	p0753.PV.Brazil	SRP046030	Hupalo_Brazil_4
Brazil	Acrelândia, Acre	SAM	LAM	Brazil35	2011	NA	Single	(Hupalo, Luo et al. 2016)	SRP046108	p0633.PV.Brazil	SRP046108	Hupalo_Brazil_11
Brazil	Plácido de Castro, Acre	SAM	LAM	Brazil87	2011	NA	ND	(Hupalo, Luo et al. 2016)	SRP045978	p0907.PV.Brazil	SRP045978	Hupalo_Brazil_1
Brazil	Acrelândia, Acre	SAM	LAM	17	2013	NA	NA	(de Oliveira et al. 2017)	SRR5098034	p0552.PV.Brazil	SRR5098034	de_Oliveira_2017_Brazil_1
Brazil	Acrelândia, Acre	SAM	LAM	18	2012	NA	NA	(de Oliveira et al. 2017)	SRR5099324	p0553.PV.Brazil	SRR5099324	de_Oliveira_2017_Brazil_2
Brazil	Acrelândia, Acre	SAM	LAM	19	2012	NA	NA	(de Oliveira et al. 2017)	SRR5099325	p0554.PV.Brazil	SRR5099325	de_Oliveira_2017_Brazil_3
Brazil	Acrelândia, Acre	SAM	LAM	20	2013	NA	NA	(de Oliveira et al. 2017)	SRR5099326	p0555.PV.Brazil	SRR5099326	de_Oliveira_2017_Brazil_4
Brazil	Acrelândia, Acre	SAM	LAM	32	2013	NA	NA	(de Oliveira et al. 2017)	SRR5278293	p0557.PV.Brazil	SRR5278293	de_Oliveira_2017_Brazil_6
Brazil	Acrelândia, Acre	SAM	LAM	51	2013	NA	NA	(de Oliveira et al. 2017)	SRR5278295	p0558.PV.Brazil	SRR5278295	de_Oliveira_2017_Brazil_7
Brazil	Acrelândia, Acre	SAM	LAM	52	2013	NA	NA	(de Oliveira et al. 2017)	SRR5278298	p0559.PV.Brazil	SRR5278298	de_Oliveira_2017_Brazil_8
Brazil	Remansinho	SAM	LAM	207	2013	NA	NA	(de Oliveira et al. 2017)	SRR5278291	p0556.PV.Brazil	SRR5278291	de_Oliveira_2017_Brazil_5
Brazil	Acrelândia, Acre	SAM	LAM	ACR	2012	NA	NA	(de Oliveira et al. 2017)	SRR5278301	p0560.PV.Brazil	SRR5278301	de_Oliveira_2017_Brazil_9
Brazil	Mâncio Lima	SAM	LAM	40	2016-08-25	NA	NA	(de Oliveira et al. 2020)	SAMN15423781	#N/A	SRR12134582	de_Oliveira_2020_Brazil_24
Brazil	Mâncio Lima	SAM	LAM	43	2016-08-31	NA	NA	(de Oliveira et al. 2020)	SAMN15423782	#N/A	SRR12134581	de_Oliveira_2020_Brazil_23
Brazil	Mâncio Lima	SAM	LAM	44	2016-08-31	NA	NA	(de Oliveira et al. 2020)	SAMN15423783	#N/A	SRR12134579	de_Oliveira_2020_Brazil_21
Brazil	Mâncio Lima	SAM	LAM	132	2016-11-23	NA	NA	(de Oliveira et al. 2020)	SAMN15423785	#N/A	SRR12134577	de_Oliveira_2020_Brazil_19
Brazil	Mâncio Lima	SAM	LAM	140	2016-11-30	NA	NA	(de Oliveira et al. 2020)	SAMN15423774	#N/A	SRR12134589	de_Oliveira_2020_Brazil_31
Brazil	Mâncio Lima	SAM	LAM	1.15	2014-07-28	NA	NA	(de Oliveira et al. 2020)	SAMN15423763	#N/A	SRR12134592	de_Oliveira_2020_Brazil_34
Brazil	Mâncio Lima	SAM	LAM	1.20	2014-08-25	NA	NA	(de Oliveira et al. 2020)	SAMN15423764	#N/A	SRR12134591	de_Oliveira_2020_Brazil_33
Brazil	Mâncio Lima	SAM	LAM	1.26	2014-09-10	NA	NA	(de Oliveira et al. 2020)	SAMN15423765	#N/A	SRR12134580	de_Oliveira_2020_Brazil_22
Brazil	Mâncio Lima	SAM	LAM	1.29	2014-10-08	NA	NA	(de Oliveira et al. 2020)	SAMN15423766	#N/A	SRR12134569	de_Oliveira_2020_Brazil_12
Brazil	Mâncio Lima	SAM	LAM	1.3	2014-06-24	NA	NA	(de Oliveira et al. 2020)	SAMN15423767	#N/A	SRR12134560	de_Oliveira_2020_Brazil_4
Brazil	Mâncio Lima	SAM	LAM	1.35	2014-10-23	NA	NA	(de Oliveira et al. 2020)	SAMN15423768	#N/A	SRR12134559	de_Oliveira_2020_Brazil_3
Brazil	Mâncio Lima	SAM	LAM	1.4	2014-06-30	NA	NA	(de Oliveira et al. 2020)	SAMN15423769	#N/A	SRR12134558	de_Oliveira_2020_Brazil_2
Brazil	Mâncio Lima	SAM	LAM	1.44	2014-12-01	NA	NA	(de Oliveira et al. 2020)	SAMN15423770	#N/A	SRR12134557	de_Oliveira_2020_Brazil_1
Brazil	Mâncio Lima	SAM	LAM	1.50	2015-01-16	NA	NA	(de Oliveira et al. 2020)	SAMN15423791	#N/A	SRR12134572	de_Oliveira_2020_Brazil_15
Brazil	Mâncio Lima	SAM	LAM	1.54	2015-01-21	NA	NA	(de Oliveira et al. 2020)	SAMN15423792	#N/A	SRR12134571	de_Oliveira_2020_Brazil_14
Brazil	Mâncio Lima	SAM	LAM	1.58	2015-01-22	NA	NA	(de Oliveira et al. 2020)	SAMN15423793	#N/A	SRR12134570	de_Oliveira_2020_Brazil_13
Brazil	Mâncio Lima	SAM	LAM	1.65	2015-02-03	NA	NA	(de Oliveira et al. 2020)	SAMN15423771	#N/A	SRR12134594	de_Oliveira_2020_Brazil_36
Brazil	Mâncio Lima	SAM	LAM	1.67	2015-02-11	NA	NA	(de Oliveira et al. 2020)	SAMN15423795	#N/A	SRR12134568	de_Oliveira_2020_Brazil_11
Brazil	Mâncio Lima	SAM	LAM	1.68	2015-02-12	NA	NA	(de Oliveira et al. 2020)	SAMN15423772	#N/A	SRR12134593	de_Oliveira_2020_Brazil_35
Brazil	Mâncio Lima	SAM	LAM	1.76	2015-05-13	NA	NA	(de Oliveira et al. 2020)	SAMN15423799	#N/A	SRR12134566	de_Oliveira_2020_Brazil_10
Brazil	Mâncio Lima	SAM	LAM	1.86	2015-06-05	NA	NA	(de Oliveira et al. 2020)	SAMN15423773	#N/A	SRR12134590	de_Oliveira_2020_Brazil_32
Brazil	Mâncio Lima	SAM	LAM	131	2016-11-23	NA	NA	(de Oliveira et al. 2020)	SAMN15423784	#N/A	SRR12134578	de_Oliveira_2020_Brazil_20
Brazil	Mâncio Lima	SAM	LAM	1382446	2018-04-24	NA	NA	(de Oliveira et al. 2020)	SAMN15423787	#N/A	SRR12134575	de_Oliveira_2020_Brazil_17
Brazil	Mâncio Lima	SAM	LAM	162B	2018-10-11	NA	NA	(de Oliveira et al. 2020)	SAMN15423788	#N/A	SRR12134574	de_Oliveira_2020_Brazil_16
Brazil	Mâncio Lima	SAM	LAM	2.1	2014-06-09	NA	NA	(de Oliveira et al. 2020)	SAMN15423789	#N/A	SRR12134565	de_Oliveira_2020_Brazil_9
Brazil	Mâncio Lima	SAM	LAM	2.2	2014-06-11	NA	NA	(de Oliveira et al. 2020)	SAMN15423775	#N/A	SRR12134588	de_Oliveira_2020_Brazil_30
Brazil	Mâncio Lima	SAM	LAM	2.4	2014-06-11	NA	NA	(de Oliveira et al. 2020)	SAMN15423776	#N/A	SRR12134587	de_Oliveira_2020_Brazil_29
Brazil	Mâncio Lima	SAM	LAM	2.43	2014-11-26	NA	NA	(de Oliveira et al. 2020)	SAMN15423777	#N/A	SRR12134586	de_Oliveira_2020_Brazil_28
Brazil	Mâncio Lima	SAM	LAM	2.45	2014-04-11	NA	NA	(de Oliveira et al. 2020)	SAMN15423778	#N/A	SRR12134585	de_Oliveira_2020_Brazil_27
Brazil	Mâncio Lima	SAM	LAM	2.47	2015-01-05	NA	NA	(de Oliveira et al. 2020)	SAMN15423786	#N/A	SRR12134576	de_Oliveira_2020_Brazil_18
Brazil	Mâncio Lima	SAM	LAM	2.62	2015-03-02	NA	NA	(de Oliveira et al. 2020)	SAMN15423796	#N/A	SRR12134564	de_Oliveira_2020_Brazil_8
Brazil	Mâncio Lima	SAM	LAM	2.64	2015-03-05	NA	NA	(de Oliveira et al. 2020)	SAMN15423779	#N/A	SRR12134584	de_Oliveira_2020_Brazil_26
Brazil	Mâncio Lima	SAM	LAM	2.74	2015-04-06	NA	NA	(de Oliveira et al. 2020)	SAMN15423797	#N/A	SRR12134563	de_Oliveira_2020_Brazil_7
Brazil	Mâncio Lima	SAM	LAM	2.75	2015-04-07	NA	NA	(de Oliveira et al. 2020)	SAMN15423798	#N/A	SRR12134562	de_Oliveira_2020_Brazil_6
Brazil	Mâncio Lima	SAM	LAM	2.82	2015-06-01	NA	NA	(de Oliveira et al. 2020)	SAMN15423800	#N/A	SRR12134561	de_Oliveira_2020_Brazil_5
Brazil	Mâncio Lima	SAM	LAM	2.83	2015-06-01	NA	NA	(de Oliveira et al. 2020)	SAMN15423780	#N/A	SRR12134583	de_Oliveira_2020_Brazil_25
Brazil	BR	SAM	LAM	PQ0008-C	2008			(Pearson et al. 2016)	ERS010153	#N/A	ERR018932	Pearson_Brazil_1
Brazil	BR	SAM	LAM	PQ0002-C	2008			(Pearson et al. 2016)	ERS010042	#N/A	ERR019040	Pearson_Brazil_2
Brazil	BR	SAM	LAM	PQ0003-C	2008			(Pearson et al. 2016)	ERS123115	#N/A	ERR152407	Pearson_Brazil_3
Brazil		SAM	LAM	p0499.PV.Brazil				Delgado-Ratto, 2016	SRR6668502	p0499.PV.Brazil	SRR6668502
Brazil		SAM	LAM	p0500.PV.Brazil				Delgado-Ratto, 2016	SRR6668504	p0500.PV.Brazil	SRR6668504
Brazil		SAM	LAM	p0501.PV.Brazil				Delgado-Ratto, 2016	SRR6668507	p0501.PV.Brazil	SRR6668507
Brazil		SAM	LAM	p0502.PV.Brazil				Delgado-Ratto, 2016	SRR6668508	p0502.PV.Brazil	SRR6668508
Brazil		SAM	LAM	p0506.PV.Brazil				Delgado-Ratto, 2016	SRR6668512	p0506.PV.Brazil	SRR6668512
Brazil		SAM	LAM	p0507.PV.Brazil				Delgado-Ratto, 2016	SRR6668513	p0507.PV.Brazil	SRR6668513
Brazil		SAM	LAM	p0508.PV.Brazil				Delgado-Ratto, 2016	SRR6668514	p0508.PV.Brazil	SRR6668514
Brazil		SAM	LAM	p0515.PV.Brazil				Delgado-Ratto, 2016	SRR6668521	p0515.PV.Brazil	SRR6668521
Brazil		SAM	LAM	p0520.PV.Brazil				Delgado-Ratto, 2016	SRR6668526	p0520.PV.Brazil	SRR6668526
Brazil		SAM	LAM	p0522.PV.Brazil				Delgado-Ratto, 2016	SRR6668528	p0522.PV.Brazil	SRR6668528
Brazil		SAM	LAM	p0525.PV.Brazil				Delgado-Ratto, 2016	SRR6668531	p0525.PV.Brazil	SRR6668531
Brazil		SAM	LAM	p0526.PV.Brazil				Delgado-Ratto, 2016	SRR6668532	p0526.PV.Brazil	SRR6668532
Brazil		SAM	LAM	p0528.PV.Brazil				Delgado-Ratto, 2016	SRR6668534	p0528.PV.Brazil	SRR6668534
Brazil		SAM	LAM	p0529.PV.Brazil				Delgado-Ratto, 2016	SRR6668536	p0529.PV.Brazil	SRR6668536
Brazil		SAM	LAM	p0533.PV.Brazil				Delgado-Ratto, 2016	SRR6668541	p0533.PV.Brazil	SRR6668541
Brazil		SAM	LAM	p0534.PV.Brazil				Delgado-Ratto, 2016	SRR6668542	p0534.PV.Brazil	SRR6668542
Brazil		SAM	LAM	p0535.PV.Brazil				Delgado-Ratto, 2016	SRR6668544	p0535.PV.Brazil	SRR6668544
Brazil		SAM	LAM	p0536.PV.Brazil				Delgado-Ratto, 2016	SRR6668546	p0536.PV.Brazil	SRR6668546
Brazil		SAM	LAM	p0537.PV.Brazil				Delgado-Ratto, 2016	SRR6668547	p0537.PV.Brazil	SRR6668547
Brazil		SAM	LAM	p0538.PV.Brazil				Delgado-Ratto, 2016	SRR6668548	p0538.PV.Brazil	SRR6668548
Brazil		SAM	LAM	p0539.PV.Brazil				Delgado-Ratto, 2016	SRR6668550	p0539.PV.Brazil	SRR6668550
Brazil		SAM	LAM	p0541.PV.Brazil				Delgado-Ratto, 2016	SRR6668553	p0541.PV.Brazil	SRR6668553
Brazil		SAM	LAM	p0542.PV.Brazil				Delgado-Ratto, 2016	SRR6668554	p0542.PV.Brazil	SRR6668554
Brazil		SAM	LAM	p0544.PV.Brazil				Delgado-Ratto, 2016	SRR6668556	p0544.PV.Brazil	SRR6668556
Brazil		SAM	LAM	p0546.PV.Brazil				Delgado-Ratto, 2016	SRR6668558	p0546.PV.Brazil	SRR6668558
Brazil		SAM	LAM	p0547.PV.Brazil				Delgado-Ratto, 2016	SRR6668560	p0547.PV.Brazil	SRR6668560
Brazil		SAM	LAM	p0551.PV.Brazil				Delgado-Ratto, 2016	SRR6668568	p0551.PV.Brazil	SRR6668568
Brazil		SAM	LAM	PV03_com	2017-2018			Benavente et al 2021	ERR3813224		ERR3813224
Brazil		SAM	LAM	PV04_com	2017-2018			Benavente et al 2021	ERR3813225		ERR3813225
Brazil		SAM	LAM	PV05_com	2017-2018			Benavente et al 2021	ERR3813226		ERR3813226
Brazil		SAM	LAM	PV06_com	2017-2018			Benavente et al 2021	ERR3813227		ERR3813227
Brazil		SAM	LAM	PV09_com	2017-2018			Benavente et al 2021	ERR5748169		ERR5748169
Brazil		SAM	LAM	PV10_com	2017-2018			Benavente et al 2021	ERR3813228		ERR3813228
Brazil		SAM	LAM	PV11_com	2017-2018			Benavente et al 2021	ERR3813229		ERR3813229
Brazil		SAM	LAM	PV14_com	2017-2018			Benavente et al 2021	ERR5748170		ERR5748170
Brazil		SAM	LAM	PV16_com	2017-2018			Benavente et al 2021	ERR3813230		ERR3813230
Brazil		SAM	LAM	PV17_com	2017-2018			Benavente et al 2021	ERR3813231		ERR3813231
Brazil		SAM	LAM	PV19_com	2017-2018			Benavente et al 2021	ERR3813232		ERR3813232
Brazil		SAM	LAM	PV22_com	2017-2018			Benavente et al 2021	ERR3813233		ERR3813233
Brazil		SAM	LAM	PV25_com	2017-2018			Benavente et al 2021	ERR3813234		ERR3813234
Brazil		SAM	LAM	PV26_com	2017-2018			Benavente et al 2021	ERR3813235		ERR3813235
Brazil		SAM	LAM	PV29_com	2017-2018			Benavente et al 2021	ERR3813236		ERR3813236
Brazil		SAM	LAM	PV31_com	2017-2018			Benavente et al 2021	ERR3813237		ERR3813237
Brazil		SAM	LAM	PV32_com	2017-2018			Benavente et al 2021	ERR3813238		ERR3813238
Brazil		SAM	LAM	PV34_com	2017-2018			Benavente et al 2021	ERR3813239		ERR3813239
Brazil		SAM	LAM	PVBRA37	2017-2018			Benavente et al 2021	ERR5748171		ERR5748171
Brazil		SAM	LAM	16051999	2016			Erin Sauve unpublished data		#N/A	16051999
Brazil		SAM	LAM	19111936	2019			Erin Sauve unpublished data		#N/A	19111936
Brazil		SAM	LAM	19020778	2019			Erin Sauve unpublished data		#N/A	19020778
Brazil	Mâncio Lima	SAM	LAM	SM-I9ZZG	2015			Marcelo Thais Crippa unpublished data		#N/A	SM-I9ZZG
Brazil	Mâncio Lima	SAM	LAM	SM-IA111	2015			Marcelo Thais Crippa unpublished data		#N/A	SM-IA111
Brazil	Mâncio Lima	SAM	LAM	SM-IA1B2	2015			Marcelo Thais Crippa unpublished data		#N/A	SM-IA1B2
Brazil	Mâncio Lima	SAM	LAM	SM-IA1B4	2015			Marcelo Thais Crippa unpublished data		#N/A	SM-IA1B4
Brazil	Mâncio Lima	SAM	LAM	SM-IA1CS	2015			Marcelo Thais Crippa unpublished data		#N/A	SM-IA1CS
Brazil	Mâncio Lima	SAM	LAM	SM-IA1CT	2015			Marcelo Thais Crippa unpublished data		#N/A	SM-IA1CT
Brazil	Mâncio Lima	SAM	LAM	SM-IA1CX	2015			Marcelo Thais Crippa unpublished data		#N/A	SM-IA1CX
Brazil	Mâncio Lima	SAM	LAM	SM-IA1D1	2015			Marcelo Thais Crippa unpublished data		#N/A	SM-IA1D1
Brazil	Mâncio Lima	SAM	LAM	SM-IA1D5	2015			Marcelo Thais Crippa unpublished data		#N/A	SM-IA1D5
Brazil	Mâncio Lima	SAM	LAM	SM-IA1D7	2015			Marcelo Thais Crippa unpublished data		#N/A	SM-IA1D7
Brazil	Mâncio Lima	SAM	LAM	SM-IA1D8	2015			Marcelo Thais Crippa unpublished data		#N/A	SM-IA1D8
Brazil	Mâncio Lima	SAM	LAM	WGA_1-40	2014			Marcelo Thais Crippa unpublished data		#N/A	WGA_1-40
Brazil	Mâncio Lima	SAM	LAM	WGA_1-43	2014			Marcelo Thais Crippa unpublished data		#N/A	WGA_1-43
Brazil	Mâncio Lima	SAM	LAM	WGA_1-47	2014			Marcelo Thais Crippa unpublished data		#N/A	WGA_1-47
Brazil	Mâncio Lima	SAM	LAM	WGA_1-56	2014			Marcelo Thais Crippa unpublished data		#N/A	WGA_1-56
Brazil	Mâncio Lima	SAM	LAM	WGA_1-70	2014			Marcelo Thais Crippa unpublished data		#N/A	WGA_1-70
Brazil	Mâncio Lima	SAM	LAM	WGA_2-30	2014			Marcelo Thais Crippa unpublished data		#N/A	WGA_2-30
Brazil	Mâncio Lima	SAM	LAM	WGA_2-34	2014			Marcelo Thais Crippa unpublished data		#N/A	WGA_2-34
Brazil	Mâncio Lima	SAM	LAM	WGA_2-7	2014			Marcelo Thais Crippa unpublished data		#N/A	WGA_2-7
Brazil	Mâncio Lima	SAM	LAM	WGA_2-80	2014			Marcelo Thais Crippa unpublished data		#N/A	WGA_2-80
Brazil	Mâncio Lima	SAM	LAM	WGA_2-96	2014			Marcelo Thais Crippa unpublished data		#N/A	WGA_2-96
Brazil	Manaus	SAM	LAM	PQ0012-CW	2014			(Adam et al., MalariaGen paper)	ERR713932	#N/A	ERR713932
Brazil	Manaus	SAM	LAM	PQ0014-CW	2014			(Adam et al., MalariaGen paper)	ERR713934	#N/A	ERR713934
Brazil	Manaus	SAM	LAM	PQ0015-CW	2014			(Adam et al., MalariaGen paper)	ERR713935	#N/A	ERR713935
Brazil	Manaus	SAM	LAM	PQ0016-CW	2014			(Adam et al., MalariaGen paper)	ERR713936	#N/A	ERR713936
Brazil	Manaus	SAM	LAM	VVX01162	2016			(Adam et al., MalariaGen paper)	ERR2309730	#N/A	ERR2309730
Brazil	Manaus	SAM	LAM	VVX01166	2016			(Adam et al., MalariaGen paper)	ERR2309731	#N/A	ERR2309731
Brazil	Manaus	SAM	LAM	VVX01525	2014			(Adam et al., MalariaGen paper)	ERR2309781	#N/A	ERR2309781
Brazil	Manaus	SAM	LAM	VVX01541	2014			(Adam et al., MalariaGen paper)	ERR2309786	#N/A	ERR2309786
Brazil	Manaus	SAM	LAM	VVX01542	2014			(Adam et al., MalariaGen paper)	ERR2309788	#N/A	ERR2309788
Brazil	Manaus	SAM	LAM	VVX01545	2014			(Adam et al., MalariaGen paper)	ERR2309787	#N/A	ERR2309787
Brazil	Manaus	SAM	LAM	VVX01799	2014			(Adam et al., MalariaGen paper)	ERR2309789	#N/A	ERR2309789
Brazil	Manaus	SAM	LAM	VVX01806	2015			(Adam et al., MalariaGen paper)	ERR2309751	#N/A	ERR2309751
Brazil	Manaus	SAM	LAM	VVX01812	2015			(Adam et al., MalariaGen paper)	ERR2309779	#N/A	ERR2309779
Brazil	Manaus	SAM	LAM	VVX01815	2015			(Adam et al., MalariaGen paper)	ERR2309777	#N/A	ERR2309777
Burundi		AFR	AFR	19110700	2019			Erin Sauve unpublished data		#N/A	19110700
Cambodia	Pailin	ASA	ESEA	C08	2011	20000	Mixed	(Chan, Menard et al. 2012)	SRR572648	p0489.PV.Cambodia	SRR572648	Chan_Cambodia_1
Cambodia	Takavit	ASA	ESEA	C15	2011	50000	Mixed	(Chan, Menard et al. 2012)	SRR572650	p0491.PV.Cambodia	SRR572650	Chan_Cambodia_3
Cambodia	Takavit	ASA	ESEA	C127	2012	20000	Mixed	(Chan, Menard et al. 2012)	SRR572649	p0490.PV.Cambodia	SRR572649	Chan_Cambodia_2
Cambodia	NEKH	ASA	ESEA	PH0385-C	2010			(Pearson et al. 2016)	ERS025405	#N/A	ERR039234	Pearson_Cambodia_7
Cambodia	NKH	ASA	ESEA	PH0591-C	2011			(Pearson et al. 2016)	ERS071835	#N/A	ERR123849	Pearson_Cambodia_11
Cambodia	WKH	ASA	ESEA	PH0068-C	2009			(Pearson et al. 2016)	ERS010154	#N/A	ERR020103	Pearson_Cambodia_1
Cambodia	WKH	ASA	ESEA	PH0177-C	2010			(Pearson et al. 2016)	ERS014174	#N/A	ERR023039	Pearson_Cambodia_2
Cambodia	WKH	ASA	ESEA	PH0178-C	2010			(Pearson et al. 2016)	ERS014175	#N/A	ERR023040	Pearson_Cambodia_3
Cambodia	WKH	ASA	ESEA	PH0180-C	2010			(Pearson et al. 2016)	ERS014176	#N/A	ERR023041	Pearson_Cambodia_4
Cambodia	WKH	ASA	ESEA	PH0188-C	2010			(Pearson et al. 2016)	ERS014177	#N/A	ERR023042	Pearson_Cambodia_5
Cambodia	WKH	ASA	ESEA	PH0190-C	2010			(Pearson et al. 2016)	ERS014179	#N/A	ERR027119	Pearson_Cambodia_6
Cambodia	WKH	ASA	ESEA	PH0067-C	2009			(Pearson et al. 2016)	ERS040108	#N/A	ERR054080	Pearson_Cambodia_8
Cambodia	WKH	ASA	ESEA	PH0182-C	2010			(Pearson et al. 2016)	ERS040110	#N/A	ERR054082	Pearson_Cambodia_9
Cambodia	WKH	ASA	ESEA	PH0309-C	2010			(Pearson et al. 2016)	ERS055897	#N/A	ERR111729	Pearson_Cambodia_10
Cambodia	WKH	ASA	ESEA	PH0086-C	2009			(Pearson et al. 2016)	ERS164689	#N/A	ERS164689	Pearson_Cambodia_24
Cambodia	WKH	ASA	ESEA	PH0310-C	2010			(Pearson et al. 2016)	ERS123117	#N/A	ERR152410	Pearson_Cambodia_12
Cambodia	WKH	ASA	ESEA	PH0320-C	2010			(Pearson et al. 2016)	ERS123119	#N/A	ERR152413	Pearson_Cambodia_13
Cambodia	WKH	ASA	ESEA	PH0184-C	2010			(Pearson et al. 2016)	ERS164662	#N/A	ERR211549	Pearson_Cambodia_14
Cambodia	WKH	ASA	ESEA	PH0187-C	2010			(Pearson et al. 2016)	ERS164674	#N/A	ERR211561	Pearson_Cambodia_15
Cambodia	WKH	ASA	ESEA	PH0312-C	2010			(Pearson et al. 2016)	ERS164691	#N/A	ERR216477	Pearson_Cambodia_16
Cambodia	WKH	ASA	ESEA	PH0893-C	2012			(Pearson et al. 2016)	ERS174573	#N/A	ERR216554	Pearson_Cambodia_17
Cambodia	WKH	ASA	ESEA	PH1109-C	2012			(Pearson et al. 2016)	ERS338595	#N/A	ERR386536	Pearson_Cambodia_18
Cambodia	WKH	ASA	ESEA	PH1113-C	2012			(Pearson et al. 2016)	ERS338599	#N/A	ERR386538	Pearson_Cambodia_19
Cambodia	WKH	ASA	ESEA	PH1124-C	2012			(Pearson et al. 2016)	ERS338610	#N/A	ERR386541	Pearson_Cambodia_20
Cambodia	WKH	ASA	ESEA	PH1133-C	2012			(Pearson et al. 2016)	ERS338619	#N/A	ERR386546	Pearson_Cambodia_21
Cambodia	WKH	ASA	ESEA	PH0914-Cx	2011			(Pearson et al. 2016)	ERS336352	#N/A	ERR388742	Pearson_Cambodia_22
Cambodia	WKH	ASA	ESEA	PH1117-C	2012			(Pearson et al. 2016)	ERS338603	#N/A	ERS338603	Pearson_Cambodia_32
Cambodia	WKH	ASA	ESEA	PH0089-C	2009			(Pearson et al. 2016)	ERS164670	#N/A	ERS164670	Pearson_Cambodia_23
Cambodia	WKH	ASA	ESEA	PH1135-C	2012			(Pearson et al. 2016)	ERS338621	#N/A	ERS338621	Pearson_Cambodia_39
Cambodia	WKH	ASA	ESEA	PH1111-C	2012			(Pearson et al. 2016)	ERS338597;ERS444642	#N/A	ERS338597	ERS338597
Cambodia	WKH	ASA	ESEA	PH1116-C	2012			(Pearson et al. 2016)	ERS338602	#N/A	ERS338602	Pearson_Cambodia_31
Cambodia	WKH	ASA	ESEA	PH1119-C	2012			(Pearson et al. 2016)	ERS338605	#N/A	ERS338605	Pearson_Cambodia_33
Cambodia	WKH	ASA	ESEA	PH1121-C	2012			(Pearson et al. 2016)	ERS338607	#N/A	ERS338607	Pearson_Cambodia_34
Cambodia	WKH	ASA	ESEA	PH1078-C	2012			(Pearson et al. 2016)	ERS224881	#N/A	ERS224881	Pearson_Cambodia_26
Cambodia	WKH	ASA	ESEA	PH1112-C	2012			(Pearson et al. 2016)	ERS338598	#N/A	ERS338598	Pearson_Cambodia_29
Cambodia	WKH	ASA	ESEA	PH1115-C	2012			(Pearson et al. 2016)	ERS338601	#N/A	ERS338601	Pearson_Cambodia_30
Cambodia	WKH	ASA	ESEA	PH1125-C	2012			(Pearson et al. 2016)	ERS338611	#N/A	ERS338611	Pearson_Cambodia_35
Cambodia	WKH	ASA	ESEA	PH1126-C	2012			(Pearson et al. 2016)	ERS338612	#N/A	ERS338612	Pearson_Cambodia_36
Cambodia	WKH	ASA	ESEA	PH1131-C	2012			(Pearson et al. 2016)	ERS338617	#N/A	ERS338617	Pearson_Cambodia_37
Cambodia	WKH	ASA	ESEA	PH0098-C	2009			(Pearson et al. 2016)	ERS164692	#N/A	ERS164692	Pearson_Cambodia_25
Cambodia	WKH	ASA	ESEA	PH1084-C	2012			(Pearson et al. 2016)	ERS224901	#N/A	ERS224901	Pearson_Cambodia_27
Cambodia	WKH	ASA	ESEA	PH1132-C	2012			(Pearson et al. 2016)	ERS338618	#N/A	ERS338618	Pearson_Cambodia_38
Cambodia		ASA	ESEA	p0001.PV.Cambodia				Popovici et al., 2018	SRR6361541	p0001.PV.Cambodia	SRR6361541
Cambodia		ASA	ESEA	p0002.PV.Cambodia				Popovici et al., 2018	SRR6361542	p0002.PV.Cambodia	SRR6361542
Cambodia		ASA	ESEA	p0003.PV.Cambodia				Popovici et al., 2018	SRR6361543	p0003.PV.Cambodia	SRR6361543
Cambodia		ASA	ESEA	p0004.PV.Cambodia				Popovici et al., 2018	SRR6361544	p0004.PV.Cambodia	SRR6361544
Cambodia		ASA	ESEA	p0005.PV.Cambodia				Popovici et al., 2018	SRR6361545	p0005.PV.Cambodia	SRR6361545
Cambodia		ASA	ESEA	p0006.PV.Cambodia				Popovici et al., 2018	SRR6361546	p0006.PV.Cambodia	SRR6361546
Cambodia		ASA	ESEA	p0007.PV.Cambodia				Popovici et al., 2018	SRR6361547	p0007.PV.Cambodia	SRR6361547
Cambodia		ASA	ESEA	p0008.PV.Cambodia				Popovici et al., 2018	SRR6361548	p0008.PV.Cambodia	SRR6361548
Cambodia		ASA	ESEA	p0009.PV.Cambodia				Popovici et al., 2018	SRR6361549	p0009.PV.Cambodia	SRR6361549
Cambodia		ASA	ESEA	p0010.PV.Cambodia				Popovici et al., 2018	SRR6361550	p0010.PV.Cambodia	SRR6361550
Cambodia		ASA	ESEA	p0037.PV.Cambodia				Popovici et al., 2018	SRR6361755	p0037.PV.Cambodia	SRR6361755
Cambodia		ASA	ESEA	p0083.PV.Cambodia				Popovici et al., 2018	SRR6361801	p0083.PV.Cambodia	SRR6361801
Cambodia		ASA	ESEA	p0084.PV.Cambodia				Popovici et al., 2018	SRR6361802	p0084.PV.Cambodia	SRR6361802
Cambodia		ASA	ESEA	p0085.PV.Cambodia				Popovici et al., 2018	SRR6361803	p0085.PV.Cambodia	SRR6361803
Cambodia		ASA	ESEA	p0086.PV.Cambodia				Popovici et al., 2018	SRR6361804	p0086.PV.Cambodia	SRR6361804
Cambodia		ASA	ESEA	p0087.PV.Cambodia				Popovici et al., 2018	SRR6361805	p0087.PV.Cambodia	SRR6361805
Cambodia		ASA	ESEA	p0088.PV.Cambodia				Popovici et al., 2018	SRR6361806	p0088.PV.Cambodia	SRR6361806
Cambodia		ASA	ESEA	p0092.PV.Cambodia				Popovici et al., 2018	SRR6361810	p0092.PV.Cambodia	SRR6361810
Cambodia		ASA	ESEA	p0094.PV.Cambodia				Popovici et al., 2018	SRR6361812	p0094.PV.Cambodia	SRR6361812
Cambodia		ASA	ESEA	p0095.PV.Cambodia				Popovici et al., 2018	SRR6361813	p0095.PV.Cambodia	SRR6361813
Cambodia		ASA	ESEA	p0097.PV.Cambodia				Popovici et al., 2018	SRR6361815	p0097.PV.Cambodia	SRR6361815
Cambodia		ASA	ESEA	p0099.PV.Cambodia				Popovici et al., 2018	SRR6361817	p0099.PV.Cambodia	SRR6361817
Cambodia		ASA	ESEA	p0134.PV.Cambodia				Popovici et al., 2018	SRR6361608	p0134.PV.Cambodia	SRR6361608
Cambodia		ASA	ESEA	p0149.PV.Cambodia				Popovici et al., 2018	SRR6361623	p0149.PV.Cambodia	SRR6361623
Cambodia		ASA	ESEA	p0177.PV.Cambodia				Popovici et al., 2018	SRR6361651	p0177.PV.Cambodia	SRR6361651
Cambodia		ASA	ESEA	p0181.PV.Cambodia				Popovici et al., 2018	SRR6361655	p0181.PV.Cambodia	SRR6361655
Cambodia		ASA	ESEA	p0219.PV.Cambodia				Popovici et al., 2018	SRR6361350	p0219.PV.Cambodia	SRR6361350
Cambodia		ASA	ESEA	p0220.PV.Cambodia				Popovici et al., 2018	SRR6361351	p0220.PV.Cambodia	SRR6361351
Cambodia		ASA	ESEA	p0241.PV.Cambodia				Popovici et al., 2018	SRR6361692	p0241.PV.Cambodia	SRR6361692
Cambodia		ASA	ESEA	p0242.PV.Cambodia				Popovici et al., 2018	SRR6361693	p0242.PV.Cambodia	SRR6361693
Cambodia		ASA	ESEA	p0243.PV.Cambodia				Popovici et al., 2018	SRR6361694	p0243.PV.Cambodia	SRR6361694
Cambodia		ASA	ESEA	p0244.PV.Cambodia				Popovici et al., 2018	SRR6361695	p0244.PV.Cambodia	SRR6361695
Cambodia		ASA	ESEA	p0245.PV.Cambodia				Popovici et al., 2018	SRR6361696	p0245.PV.Cambodia	SRR6361696
Cambodia		ASA	ESEA	p0246.PV.Cambodia				Popovici et al., 2018	SRR6361697	p0246.PV.Cambodia	SRR6361697
Cambodia		ASA	ESEA	p0247.PV.Cambodia				Popovici et al., 2018	SRR6361698	p0247.PV.Cambodia	SRR6361698
Cambodia		ASA	ESEA	p0248.PV.Cambodia				Popovici et al., 2018	SRR6361699	p0248.PV.Cambodia	SRR6361699
Cambodia		ASA	ESEA	p0249.PV.Cambodia				Popovici et al., 2018	SRR6361700	p0249.PV.Cambodia	SRR6361700
Cambodia		ASA	ESEA	p0250.PV.Cambodia				Popovici et al., 2018	SRR6361701	p0250.PV.Cambodia	SRR6361701
Cambodia		ASA	ESEA	p0256.PV.Cambodia				Popovici et al., 2018	SRR6361707	p0256.PV.Cambodia	SRR6361707
Cambodia		ASA	ESEA	p0311.PV.Cambodia				Popovici et al., 2018	SRR6361364	p0311.PV.Cambodia	SRR6361364
Cambodia		ASA	ESEA	p0323.PV.Cambodia				Popovici et al., 2018	SRR6361376	p0323.PV.Cambodia	SRR6361376
Cambodia		ASA	ESEA	p0362.PV.Cambodia				Popovici et al., 2018	SRR6361415	p0362.PV.Cambodia	SRR6361415
Cambodia		ASA	ESEA	p0363.PV.Cambodia				Popovici et al., 2018	SRR6361416	p0363.PV.Cambodia	SRR6361416
Cambodia		ASA	ESEA	p0364.PV.Cambodia				Popovici et al., 2018	SRR6361417	p0364.PV.Cambodia	SRR6361417
Cambodia		ASA	ESEA	p0366.PV.Cambodia				Popovici et al., 2018	SRR6361419	p0366.PV.Cambodia	SRR6361419
Cambodia		ASA	ESEA	p0367.PV.Cambodia				Popovici et al., 2018	SRR6361420	p0367.PV.Cambodia	SRR6361420
Cambodia		ASA	ESEA	p0368.PV.Cambodia				Popovici et al., 2018	SRR6361421	p0368.PV.Cambodia	SRR6361421
Cambodia		ASA	ESEA	p0369.PV.Cambodia				Popovici et al., 2018	SRR6361422	p0369.PV.Cambodia	SRR6361422
Cambodia		ASA	ESEA	p0370.PV.Cambodia				Popovici et al., 2018	SRR6361423	p0370.PV.Cambodia	SRR6361423
Cambodia		ASA	ESEA	p0444.PV.Cambodia				Popovici et al., 2018	SRR6361497	p0444.PV.Cambodia	SRR6361497
Cambodia		ASA	ESEA	p0445.PV.Cambodia				Popovici et al., 2018	SRR6361498	p0445.PV.Cambodia	SRR6361498
Cambodia		ASA	ESEA	p0462.PV.Cambodia				Popovici et al., 2018	SRR6361515	p0462.PV.Cambodia	SRR6361515
Cambodia		ASA	ESEA	p0463.PV.Cambodia				Popovici et al., 2018	SRR6361516	p0463.PV.Cambodia	SRR6361516
Cambodia		ASA	ESEA	p0464.PV.Cambodia				Popovici et al., 2018	SRR6361517	p0464.PV.Cambodia	SRR6361517
Cambodia		ASA	ESEA	p0467.PV.Cambodia				Popovici et al., 2018	SRR6361520	p0467.PV.Cambodia	SRR6361520
Cambodia		ASA	ESEA	p1031.PV.Cambodia				Pearson et al., 2016	ERR152408	p1031.PV.Cambodia	ERR152408
Cambodia	Battambang	ASA	ESEA	IVC09-BB-0012	2009			(Adam et al., MalariaGen paper)	SRR2315729	#N/A	SRR2315729
Cambodia	Oddar Meanchey	ASA	ESEA	IVC09-OM-0012	2009			(Adam et al., MalariaGen paper)	SRR2316034	#N/A	SRR2316034
Cambodia	Oddar Meanchey	ASA	ESEA	IVC09-OM-0015	2009			(Adam et al., MalariaGen paper)	SRR2316036	#N/A	SRR2316036
Cambodia	Oddar Meanchey	ASA	ESEA	IVC09-OM-0018	2009			(Adam et al., MalariaGen paper)	SRR2316041	#N/A	SRR2316041
Cambodia	Oddar Meanchey	ASA	ESEA	IVC09-OM-0032	2009			(Adam et al., MalariaGen paper)	SRR2316044	#N/A	SRR2316044
Cambodia	Oddar Meanchey	ASA	ESEA	IVC09-OM-0044	2009			(Adam et al., MalariaGen paper)	SRR2316048	#N/A	SRR2316048
Cambodia	Oddar Meanchey	ASA	ESEA	IVC09-OM-0046	2009			(Adam et al., MalariaGen paper)	SRR2316051	#N/A	SRR2316051
Cambodia	Oddar Meanchey	ASA	ESEA	IVC09-OM-0076	2009			(Adam et al., MalariaGen paper)	SRR2316087	#N/A	SRR2316087
Cambodia	Oddar Meanchey	ASA	ESEA	IVC09-OM-0078	2009			(Adam et al., MalariaGen paper)	SRR2316091	#N/A	SRR2316091
Cambodia	Oddar Meanchey	ASA	ESEA	IVC09-OM-0092	2009			(Adam et al., MalariaGen paper)	SRR2316095	#N/A	SRR2316095
Cambodia	Oddar Meanchey	ASA	ESEA	IVC09-OM-0093	2009			(Adam et al., MalariaGen paper)	SRR2316098	#N/A	SRR2316098
Cambodia	Oddar Meanchey	ASA	ESEA	IVC09-OM-0099	2009			(Adam et al., MalariaGen paper)	SRR2316101	#N/A	SRR2316101
Cambodia	Oddar Meanchey	ASA	ESEA	IVC09-OM-0114	2009			(Adam et al., MalariaGen paper)	SRR2316115	#N/A	SRR2316115
Cambodia	Oddar Meanchey	ASA	ESEA	IVC09-OM-0115	2009			(Adam et al., MalariaGen paper)	SRR2316117	#N/A	SRR2316117
Cambodia	Oddar Meanchey	ASA	ESEA	IVC09-OM-0118	2009			(Adam et al., MalariaGen paper)	SRR2316172	#N/A	SRR2316172
Cambodia	Oddar Meanchey	ASA	ESEA	IVC09-OM-0124	2009			(Adam et al., MalariaGen paper)	SRR2316252	#N/A	SRR2316252
Cambodia	Oddar Meanchey	ASA	ESEA	IVC09-OM-0141	2009			(Adam et al., MalariaGen paper)	SRR2316344	#N/A	SRR2316344
Cambodia	Oddar Meanchey	ASA	ESEA	IVC09-OM-0142	2009			(Adam et al., MalariaGen paper)	SRR2316398	#N/A	SRR2316398
Cambodia	Oddar Meanchey	ASA	ESEA	IVC09-OM-0143	2009			(Adam et al., MalariaGen paper)	SRR2316422	#N/A	SRR2316422
Cambodia	Oddar Meanchey	ASA	ESEA	IVC09-OM-0146	2009			(Adam et al., MalariaGen paper)	SRR2316531	#N/A	SRR2316531
Cambodia	Oddar Meanchey	ASA	ESEA	IVC09-OM-0164	2009			(Adam et al., MalariaGen paper)	SRR2316564	#N/A	SRR2316564
Cambodia	Oddar Meanchey	ASA	ESEA	IVC09-OM-0192	2009			(Adam et al., MalariaGen paper)	SRR2316625	#N/A	SRR2316625
Cambodia	Oddar Meanchey	ASA	ESEA	IVC09-OM-0208	2009			(Adam et al., MalariaGen paper)	SRR2316658	#N/A	SRR2316658
Cambodia	Oddar Meanchey	ASA	ESEA	IVC09-OM-0214	2009			(Adam et al., MalariaGen paper)	SRR2316724	#N/A	SRR2316724
Cambodia	Oddar Meanchey	ASA	ESEA	IVC09-OM-0220	2009			(Adam et al., MalariaGen paper)	SRR2316755	#N/A	SRR2316755
Cambodia	Oddar Meanchey	ASA	ESEA	IVC09-OM-0236	2009			(Adam et al., MalariaGen paper)	SRR2316807	#N/A	SRR2316807
Cambodia	Oddar Meanchey	ASA	ESEA	IVC09-OM-0244	2009			(Adam et al., MalariaGen paper)	SRR2316839	#N/A	SRR2316839
Cambodia	Oddar Meanchey	ASA	ESEA	IVC09-OM-0245	2009			(Adam et al., MalariaGen paper)	SRR2316865	#N/A	SRR2316865
Cambodia	Battambang	ASA	ESEA	IVC10-BB-0014	2010			(Adam et al., MalariaGen paper)	SRR2315849	#N/A	SRR2315849
Cambodia	Battambang	ASA	ESEA	IVC10-BB-0016	2010			(Adam et al., MalariaGen paper)	SRR2316038	#N/A	SRR2316038
Cambodia	Battambang	ASA	ESEA	IVC10-BB-0017	2010			(Adam et al., MalariaGen paper)	SRR2316105	#N/A	SRR2316105
Cambodia	Battambang	ASA	ESEA	IVC10-BB-0019	2010			(Adam et al., MalariaGen paper)	SRR2316478	#N/A	SRR2316478
Cambodia	Battambang	ASA	ESEA	IVC10-BB-0021	2010			(Adam et al., MalariaGen paper)	SRR2316872	#N/A	SRR2316872
Cambodia	Battambang	ASA	ESEA	IVC10-BB-0023	2010			(Adam et al., MalariaGen paper)	SRR2316895	#N/A	SRR2316895
Cambodia	Battambang	ASA	ESEA	IVC10-BB-0034	2010			(Adam et al., MalariaGen paper)	SRR2317109	#N/A	SRR2317109
Cambodia	Battambang	ASA	ESEA	IVC10-BB-0035	2010			(Adam et al., MalariaGen paper)	SRR2317489	#N/A	SRR2317489
Cambodia	Oddar Meanchey	ASA	ESEA	IVC10-OM-0269	2010			(Adam et al., MalariaGen paper)	SRR2316867	#N/A	SRR2316867
Cambodia	Oddar Meanchey	ASA	ESEA	IVC10-OM-0270	2010			(Adam et al., MalariaGen paper)	SRR2316875	#N/A	SRR2316875
Cambodia	Oddar Meanchey	ASA	ESEA	IVC10-OM-0271	2010			(Adam et al., MalariaGen paper)	SRR2316879	#N/A	SRR2316879
Cambodia	Oddar Meanchey	ASA	ESEA	IVC10-OM-0273	2010			(Adam et al., MalariaGen paper)	SRR2316883	#N/A	SRR2316883
Cambodia	Oddar Meanchey	ASA	ESEA	IVC10-OM-0275	2010			(Adam et al., MalariaGen paper)	SRR2316887	#N/A	SRR2316887
Cambodia	Oddar Meanchey	ASA	ESEA	IVC10-OM-0282	2010			(Adam et al., MalariaGen paper)	SRR2316889	#N/A	SRR2316889
Cambodia	Oddar Meanchey	ASA	ESEA	IVC10-OM-0283	2010			(Adam et al., MalariaGen paper)	SRR2316890	#N/A	SRR2316890
Cambodia	Oddar Meanchey	ASA	ESEA	IVC10-OM-0284	2010			(Adam et al., MalariaGen paper)	SRR2316891	#N/A	SRR2316891
Cambodia	Oddar Meanchey	ASA	ESEA	IVC10-OM-0292	2010			(Adam et al., MalariaGen paper)	SRR2316892	#N/A	SRR2316892
Cambodia	Oddar Meanchey	ASA	ESEA	IVC10-OM-0296	2010			(Adam et al., MalariaGen paper)	SRR2316893	#N/A	SRR2316893
Cambodia	Oddar Meanchey	ASA	ESEA	IVC10-OM-0299	2010			(Adam et al., MalariaGen paper)	SRR2316894	#N/A	SRR2316894
Cambodia	Oddar Meanchey	ASA	ESEA	IVC10-OM-0300	2010			(Adam et al., MalariaGen paper)	SRR2316920	#N/A	SRR2316920
Cambodia	Oddar Meanchey	ASA	ESEA	IVC10-OM-0303	2010			(Adam et al., MalariaGen paper)	SRR2316922	#N/A	SRR2316922
Cambodia	Oddar Meanchey	ASA	ESEA	IVC10-OM-0304	2010			(Adam et al., MalariaGen paper)	SRR2316923	#N/A	SRR2316923
Cambodia	Oddar Meanchey	ASA	ESEA	IVC10-OM-0305	2010			(Adam et al., MalariaGen paper)	SRR2316924	#N/A	SRR2316924
Cambodia	Oddar Meanchey	ASA	ESEA	IVC10-OM-0310	2010			(Adam et al., MalariaGen paper)	SRR2316925	#N/A	SRR2316925
Cambodia	Oddar Meanchey	ASA	ESEA	IVC10-OM-0312	2010			(Adam et al., MalariaGen paper)	SRR2316926	#N/A	SRR2316926
Cambodia	Oddar Meanchey	ASA	ESEA	IVC10-OM-0313	2010			(Adam et al., MalariaGen paper)	SRR2316970	#N/A	SRR2316970
Cambodia	Oddar Meanchey	ASA	ESEA	IVC10-OM-0314	2010			(Adam et al., MalariaGen paper)	SRR2317000	#N/A	SRR2317000
Cambodia	Oddar Meanchey	ASA	ESEA	IVC10-OM-0317	2010			(Adam et al., MalariaGen paper)	SRR2317001	#N/A	SRR2317001
Cambodia	Oddar Meanchey	ASA	ESEA	IVC10-OM-0322	2010			(Adam et al., MalariaGen paper)	SRR2317142	#N/A	SRR2317142
Cambodia	Oddar Meanchey	ASA	ESEA	IVC10-OM-0325	2010			(Adam et al., MalariaGen paper)	SRR2317171	#N/A	SRR2317171
Cambodia	Oddar Meanchey	ASA	ESEA	IVC10-OM-0339	2010			(Adam et al., MalariaGen paper)	SRR2317223	#N/A	SRR2317223
Cambodia	Oddar Meanchey	ASA	ESEA	IVC10-OM-0342	2010			(Adam et al., MalariaGen paper)	SRR2317268	#N/A	SRR2317268
Cambodia	Oddar Meanchey	ASA	ESEA	IVC10-OM-0345	2010			(Adam et al., MalariaGen paper)	SRR2317321	#N/A	SRR2317321
Cambodia	Kampot	ASA	ESEA	IVC11-KP-0014	2011			(Adam et al., MalariaGen paper)	SRR2317560	#N/A	SRR2317560
Cambodia	Kampot	ASA	ESEA	IVC11-KP-0017	2011			(Adam et al., MalariaGen paper)	SRR2315958	#N/A	SRR2315958
Cambodia	Kampot	ASA	ESEA	IVC11-KP-0034	2011			(Adam et al., MalariaGen paper)	SRR2315988	#N/A	SRR2315988
Cambodia	Kampot	ASA	ESEA	IVC11-KP-0053	2011			(Adam et al., MalariaGen paper)	SRR2316010	#N/A	SRR2316010
Cambodia	Oddar Meanchey	ASA	ESEA	IVC11-OM-0346	2011			(Adam et al., MalariaGen paper)	SRR2317322	#N/A	SRR2317322
Cambodia	Oddar Meanchey	ASA	ESEA	IVC11-OM-0354	2011			(Adam et al., MalariaGen paper)	SRR2317410	#N/A	SRR2317410
Cambodia	Oddar Meanchey	ASA	ESEA	IVC11-OM-0355	2011			(Adam et al., MalariaGen paper)	SRR2317444	#N/A	SRR2317444
Cambodia	Kampot	ASA	ESEA	IVC12-KP-0063	2012			(Adam et al., MalariaGen paper)	SRR2316011	#N/A	SRR2316011
Cambodia	Kampot	ASA	ESEA	IVC12-KP-0067	2012			(Adam et al., MalariaGen paper)	SRR2316013	#N/A	SRR2316013
Cambodia	Kampot	ASA	ESEA	IVC12-KP-0068	2012			(Adam et al., MalariaGen paper)	SRR2316015	#N/A	SRR2316015
Cambodia	Kampot	ASA	ESEA	IVC12-KP-0070	2012			(Adam et al., MalariaGen paper)	SRR2316017	#N/A	SRR2316017
Cambodia	Kampot	ASA	ESEA	IVC12-KP-0076	2012			(Adam et al., MalariaGen paper)	SRR2316032	#N/A	SRR2316032
Cambodia	Pursat	ASA	ESEA	PH0066-CW	2009			(Adam et al., MalariaGen paper)	ERR713940	#N/A	ERR713940
Cambodia	Pursat	ASA	ESEA	PH0073-CW	2009			(Adam et al., MalariaGen paper)	ERR713950	#N/A	ERR713950
Cambodia	Pursat	ASA	ESEA	PH0078-CW	2009			(Adam et al., MalariaGen paper)	ERR713954	#N/A	ERR713954
Cambodia	Pursat	ASA	ESEA	PH0079-CW	2009			(Adam et al., MalariaGen paper)	ERR713944	#N/A	ERR713944
Cambodia	Pursat	ASA	ESEA	PH0081-CW	2009			(Adam et al., MalariaGen paper)	ERR713945	#N/A	ERR713945
Cambodia	Pursat	ASA	ESEA	PH0084-CW	2009			(Adam et al., MalariaGen paper)	ERR713946	#N/A	ERR713946
Cambodia	Pursat	ASA	ESEA	PH0087-CW	2009			(Adam et al., MalariaGen paper)	ERR713937	#N/A	ERR713937
Cambodia	Pursat	ASA	ESEA	PH0090-CW	2009			(Adam et al., MalariaGen paper)	ERR713938	#N/A	ERR713938
Cambodia	Pursat	ASA	ESEA	PH0096-CW	2009			(Adam et al., MalariaGen paper)	ERR713960	#N/A	ERR713960
Cambodia	Pursat	ASA	ESEA	PH0099-CW	2009			(Adam et al., MalariaGen paper)	ERR713961	#N/A	ERR713961
Cambodia	Pursat	ASA	ESEA	PH0181-CW	2010			(Adam et al., MalariaGen paper)	ERR713942	#N/A	ERR713942
Cambodia	Pursat	ASA	ESEA	PH0185-CW	2010			(Adam et al., MalariaGen paper)	ERR713951	#N/A	ERR713951
Cambodia	Pursat	ASA	ESEA	PH0186-CW	2010			(Adam et al., MalariaGen paper)	ERR713952	#N/A	ERR713952
Cambodia	Pursat	ASA	ESEA	PH0311-CW	2010			(Adam et al., MalariaGen paper)	ERR713955	#N/A	ERR713955
Cambodia	Pursat	ASA	ESEA	PH1111-C	2012			(Adam et al., MalariaGen paper)	ERR386532, ERR490265, ERR586226	#N/A	ERR386532
Cambodia	Oddar Meanchey	ASA	ESEA	VVX01669	2015			(Adam et al., MalariaGen paper)	ERR2309785	#N/A	ERR2309785
Cambodia	Oddar Meanchey	ASA	ESEA	VVX01670	2015			(Adam et al., MalariaGen paper)	ERR2309743	#N/A	ERR2309743
Cambodia	Oddar Meanchey	ASA	ESEA	VVX01671	2015			(Adam et al., MalariaGen paper)	ERR2309754	#N/A	ERR2309754
Cambodia	Oddar Meanchey	ASA	ESEA	VVX01672	2015			(Adam et al., MalariaGen paper)	ERR2309744	#N/A	ERR2309744
Cambodia	Oddar Meanchey	ASA	ESEA	VVX01673	2015			(Adam et al., MalariaGen paper)	ERR2309745	#N/A	ERR2309745
Cambodia	Oddar Meanchey	ASA	ESEA	VVX01674	2015			(Adam et al., MalariaGen paper)	ERR2309746	#N/A	ERR2309746
Cambodia	Oddar Meanchey	ASA	ESEA	VVX01675	2015			(Adam et al., MalariaGen paper)	ERR2300709	#N/A	ERR2300709
Cambodia	Oddar Meanchey	ASA	ESEA	VVX01676	2015			(Adam et al., MalariaGen paper)	ERR2309748	#N/A	ERR2309748
Cambodia	Oddar Meanchey	ASA	ESEA	VVX01678	2015			(Adam et al., MalariaGen paper)	ERR2309821	#N/A	ERR2309821
Cambodia	Oddar Meanchey	ASA	ESEA	VVX01679	2015			(Adam et al., MalariaGen paper)	ERR2309750	#N/A	ERR2309750
Cambodia	Oddar Meanchey	ASA	ESEA	VVX01680	2015			(Adam et al., MalariaGen paper)	ERR2309752	#N/A	ERR2309752
Cambodia	Oddar Meanchey	ASA	ESEA	VVX01683	2015			(Adam et al., MalariaGen paper)	ERR2309784	#N/A	ERR2309784
Cambodia	Oddar Meanchey	ASA	ESEA	VVX01685	2015			(Adam et al., MalariaGen paper)	ERR2309753	#N/A	ERR2309753
Cambodia	Oddar Meanchey	ASA	ESEA	VVX01688	2015			(Adam et al., MalariaGen paper)	ERR2309783	#N/A	ERR2309783
Cambodia	Oddar Meanchey	ASA	ESEA	VVX01690	2015			(Adam et al., MalariaGen paper)	ERR2309798	#N/A	ERR2309798
Cambodia	Oddar Meanchey	ASA	ESEA	VVX01692	2015			(Adam et al., MalariaGen paper)	ERR2309747	#N/A	ERR2309747
Cambodia	Oddar Meanchey	ASA	ESEA	VVX01694	2015			(Adam et al., MalariaGen paper)	ERR2309800	#N/A	ERR2309800
Cambodia	Oddar Meanchey	ASA	ESEA	VVX01696	2015			(Adam et al., MalariaGen paper)	ERR2309802	#N/A	ERR2309802
Cambodia	Oddar Meanchey	ASA	ESEA	VVX01697	2015			(Adam et al., MalariaGen paper)	ERR2309824	#N/A	ERR2309824
Cambodia	Oddar Meanchey	ASA	ESEA	VVX01698	2015			(Adam et al., MalariaGen paper)	ERR2309803	#N/A	ERR2309803
Cambodia	Oddar Meanchey	ASA	ESEA	VVX01702	2015			(Adam et al., MalariaGen paper)	ERR2309805	#N/A	ERR2309805
Cambodia	Oddar Meanchey	ASA	ESEA	VVX01703	2015			(Adam et al., MalariaGen paper)	ERR2678978	#N/A	ERR2678978
Cambodia	Oddar Meanchey	ASA	ESEA	VVX01706	2015			(Adam et al., MalariaGen paper)	ERR2309806	#N/A	ERR2309806
Cambodia	Oddar Meanchey	ASA	ESEA	VVX01707	2015			(Adam et al., MalariaGen paper)	ERR2309807	#N/A	ERR2309807
Cambodia	Oddar Meanchey	ASA	ESEA	VVX01709	2015			(Adam et al., MalariaGen paper)	ERR2309808	#N/A	ERR2309808
Cambodia	Oddar Meanchey	ASA	ESEA	VVX01711	2015			(Adam et al., MalariaGen paper)	ERR2309810	#N/A	ERR2309810
Cambodia	Oddar Meanchey	ASA	ESEA	VVX01713	2015			(Adam et al., MalariaGen paper)	ERR2309812	#N/A	ERR2309812
Cambodia	Oddar Meanchey	ASA	ESEA	VVX01714	2015			(Adam et al., MalariaGen paper)	ERR2309813	#N/A	ERR2309813
Cambodia	Oddar Meanchey	ASA	ESEA	VVX01716	2015			(Adam et al., MalariaGen paper)	ERR2309814	#N/A	ERR2309814
Cambodia	Oddar Meanchey	ASA	ESEA	VVX01718	2015			(Adam et al., MalariaGen paper)	ERR2309815	#N/A	ERR2309815
Cambodia	Oddar Meanchey	ASA	ESEA	VVX01720	2015			(Adam et al., MalariaGen paper)	ERR2678984	#N/A	ERR2678984
Cambodia	Oddar Meanchey	ASA	ESEA	VVX01724	2015			(Adam et al., MalariaGen paper)	ERR2309829	#N/A	ERR2309829
Cambodia	Oddar Meanchey	ASA	ESEA	VVX01725	2015			(Adam et al., MalariaGen paper)	ERR2309816	#N/A	ERR2309816
Cambodia	Oddar Meanchey	ASA	ESEA	VVX01727	2015			(Adam et al., MalariaGen paper)	ERR2309817	#N/A	ERR2309817
Cambodia	Oddar Meanchey	ASA	ESEA	VVX01729	2015			(Adam et al., MalariaGen paper)	ERR2309832	#N/A	ERR2309832
Cambodia	Oddar Meanchey	ASA	ESEA	VVX01732	2015			(Adam et al., MalariaGen paper)	ERR2309834	#N/A	ERR2309834
Cambodia	Oddar Meanchey	ASA	ESEA	VVX01735	2015			(Adam et al., MalariaGen paper)	ERR2309836	#N/A	ERR2309836
Cambodia	Oddar Meanchey	ASA	ESEA	VVX01736	2015			(Adam et al., MalariaGen paper)	ERR2309837	#N/A	ERR2309837
Cambodia	Oddar Meanchey	ASA	ESEA	VVX01738	2015			(Adam et al., MalariaGen paper)	ERR2309838	#N/A	ERR2309838
Cambodia	Oddar Meanchey	ASA	ESEA	VVX01739	2015			(Adam et al., MalariaGen paper)	ERR2309839	#N/A	ERR2309839
Cambodia	Oddar Meanchey	ASA	ESEA	VVX01740	2015			(Adam et al., MalariaGen paper)	ERR2309840	#N/A	ERR2309840
Cambodia	Oddar Meanchey	ASA	ESEA	VVX01741	2015			(Adam et al., MalariaGen paper)	ERR2309841	#N/A	ERR2309841
Cambodia	Oddar Meanchey	ASA	ESEA	VVX01743	2015			(Adam et al., MalariaGen paper)	ERR2309842	#N/A	ERR2309842
Cambodia	Oddar Meanchey	ASA	ESEA	VVX01746	2015			(Adam et al., MalariaGen paper)	ERR2309793	#N/A	ERR2309793
Cambodia	Oddar Meanchey	ASA	ESEA	VVX01747	2015			(Adam et al., MalariaGen paper)	ERR2309843	#N/A	ERR2309843
Cambodia	Oddar Meanchey	ASA	ESEA	VVX01749	2015			(Adam et al., MalariaGen paper)	ERR2309844	#N/A	ERR2309844
Cambodia	Oddar Meanchey	ASA	ESEA	VVX01751	2015			(Adam et al., MalariaGen paper)	ERR2496660	#N/A	ERR2496660
Cambodia	Oddar Meanchey	ASA	ESEA	VVX01752	2015			(Adam et al., MalariaGen paper)	ERR2309846	#N/A	ERR2309846
Cambodia	Oddar Meanchey	ASA	ESEA	VVX01755	2015			(Adam et al., MalariaGen paper)	ERR2496661	#N/A	ERR2496661
China	Anhui Proviince	ASA	Una	PvC01	2010	NA		(Auburn, Böhme et al. 2016)	ERR527347	p1102.PV.China	ERR527347	Pearson_China_1
China		ASA	Una	p0585.PV.China				Chen et al., 2017 BMC genomics	SRR2037086	p0585.PV.China	SRR2037086
China		ASA	Una	p0586.PV.China				Chen et al., 2017 BMC genomics	SRR3098077	p0586.PV.China	SRR3098077
China		ASA	Una	p0587.PV.China				Chen et al., 2017 BMC genomics	SRR3926867	p0587.PV.China	SRR3926867
China		ASA	Una	p0588.PV.China				Chen et al., 2017 BMC genomics	SRR3926973	p0588.PV.China	SRR3926973
China		ASA	Una	p0589.PV.China				Chen et al., 2017 BMC genomics	SRR3926981	p0589.PV.China	SRR3926981
China		ASA	Una	p0590.PV.China				Chen et al., 2017 BMC genomics	SRR3926982	p0590.PV.China	SRR3926982
China		ASA	Una	p0591.PV.China				Chen et al., 2017 BMC genomics	SRR3926983	p0591.PV.China	SRR3926983
China-Myanmar	Border region	ASA	Una	LZCH1597	2013	NA	NA	(Brashear et al. 2020)	SRR10969353	#N/A	SRR10969353	Brashear_China_Myanmar_1
China-Myanmar	Border region	ASA	Una	LZCH1596	2013	NA	NA	(Brashear et al. 2020)	SRR10969354	#N/A	SRR10969354	Brashear_China_Myanmar_2
China-Myanmar	Border region	ASA	Una	LZCH1592	2013	NA	NA	(Brashear et al. 2020)	SRR10969355	#N/A	SRR10969355	Brashear_China_Myanmar_3
China-Myanmar	Border region	ASA	Una	LZCH1510	2013	NA	NA	(Brashear et al. 2020)	SRR10969356	#N/A	SRR10969356	Brashear_China_Myanmar_4
China-Myanmar	Border region	ASA	Una	LZCH1476	2013	NA	NA	(Brashear et al. 2020)	SRR10969357	#N/A	SRR10969357	Brashear_China_Myanmar_5
China-Myanmar	Border region	ASA	Una	LZCH1474	2013	NA	NA	(Brashear et al. 2020)	SRR10969358	#N/A	SRR10969358	Brashear_China_Myanmar_6
China-Myanmar	Border region	ASA	Una	LZCH1447	2013	NA	NA	(Brashear et al. 2020)	SRR10969359	#N/A	SRR10969359	Brashear_China_Myanmar_7
China-Myanmar	Border region	ASA	Una	NB59	2013	NA	NA	(Brashear et al. 2020)	SRR10969360	#N/A	SRR10969360	Brashear_China_Myanmar_8
China-Myanmar	Border region	ASA	Una	NB48	2013	NA	NA	(Brashear et al. 2020)	SRR10969361	#N/A	SRR10969361	Brashear_China_Myanmar_9
China-Myanmar	Border region	ASA	Una	NB45	2013	NA	NA	(Brashear et al. 2020)	SRR10969362	#N/A	SRR10969362	Brashear_China_Myanmar_10
China-Myanmar	Border region	ASA	Una	LZCH1436	2013	NA	NA	(Brashear et al. 2020)	SRR10969363	#N/A	SRR10969363	Brashear_China_Myanmar_11
China-Myanmar	Border region	ASA	Una	NB43	2013	NA	NA	(Brashear et al. 2020)	SRR10969364	#N/A	SRR10969364	Brashear_China_Myanmar_12
China-Myanmar	Border region	ASA	Una	LZCH1886	2013	NA	NA	(Brashear et al. 2020)	SRR10969365	#N/A	SRR10969365	Brashear_China_Myanmar_13
China-Myanmar	Border region	ASA	Una	LZCH1873	2013	NA	NA	(Brashear et al. 2020)	SRR10969366	#N/A	SRR10969366	Brashear_China_Myanmar_14
China-Myanmar	Border region	ASA	Una	LZCH1824	2013	NA	NA	(Brashear et al. 2020)	SRR10969367	#N/A	SRR10969367	Brashear_China_Myanmar_15
China-Myanmar	Border region	ASA	Una	LZCH1809	2013	NA	NA	(Brashear et al. 2020)	SRR10969368	#N/A	SRR10969368	Brashear_China_Myanmar_16
China-Myanmar	Border region	ASA	Una	LZCH1779	2013	NA	NA	(Brashear et al. 2020)	SRR10969369	#N/A	SRR10969369	Brashear_China_Myanmar_17
China-Myanmar	Border region	ASA	Una	LZCH1751	2013	NA	NA	(Brashear et al. 2020)	SRR10969370	#N/A	SRR10969370	Brashear_China_Myanmar_18
China-Myanmar	Border region	ASA	Una	LZCH1720	2013	NA	NA	(Brashear et al. 2020)	SRR10969371	#N/A	SRR10969371	Brashear_China_Myanmar_19
China-Myanmar	Border region	ASA	Una	LZCH1708	2013	NA	NA	(Brashear et al. 2020)	SRR10969372	#N/A	SRR10969372	Brashear_China_Myanmar_20
China-Myanmar	Border region	ASA	Una	LZCH1599	2013	NA	NA	(Brashear et al. 2020)	SRR10969373	#N/A	SRR10969373	Brashear_China_Myanmar_21
China-Myanmar	Border region	ASA	Una	LZCH1403	2013	NA	NA	(Brashear et al. 2020)	SRR10969374	#N/A	SRR10969374	Brashear_China_Myanmar_22
China-Myanmar	Border region	ASA	Una	LZCH1337	2013	NA	NA	(Brashear et al. 2020)	SRR10969375	#N/A	SRR10969375	Brashear_China_Myanmar_23
Colombia	Buenaventura, Valle del Cauca	SAM	LAM	Colombia_30101099036	2012/2013	NA	Single	(Hupalo, Luo et al. 2016)	SRP046200	p0681.PV.Colombia	SRP046200	Hupalo_Colombia_23
Colombia	Buenaventura, Valle del Cauca	SAM	LAM	Colombia_30101099038	2012/2013	NA	Single	(Hupalo, Luo et al. 2016)	SRP045975	p0700.PV.Colombia	SRP045975	Hupalo_Colombia_2
Colombia	Buenaventura, Valle del Cauca	SAM	LAM	Colombia_30101099040	2012/2013	NA	Single	(Hupalo, Luo et al. 2016)	SRP046177	p0659.PV.Colombia	SRP046177	Hupalo_Colombia_16
Colombia	Tierralta, Cordoba	SAM	LAM	Colombia_30102100437	2012/2013	NA	Single	(Hupalo, Luo et al. 2016)	SRP046171	p0610.PV.Colombia	SRP046171	Hupalo_Colombia_13
Colombia	Tierralta, Cordoba	SAM	LAM	Colombia_30102100438-A	2012/2013	NA	Single	(Hupalo, Luo et al. 2016)	SRP046172	p0594.PV.Colombia	SRP046172	Hupalo_Colombia_14
Colombia	Tierralta, Cordoba	SAM	LAM	Colombia_30102100439	2012/2013	NA	Single	(Hupalo, Luo et al. 2016)	SRP046036	p0709.PV.Colombia	SRP046036	Hupalo_Colombia_8
Colombia	Tierralta, Cordoba	SAM	LAM	Colombia_30102100440	2012/2013	NA	Single	(Hupalo, Luo et al. 2016)	SRP046195	p0668.PV.Colombia	SRP046195	Hupalo_Colombia_21
Colombia	Tierralta, Cordoba	SAM	LAM	Colombia_30102100441-A	2012/2013	NA	Single	(Hupalo, Luo et al. 2016)	SRP046202	p0598.PV.Colombia	SRP046202	Hupalo_Colombia_25
Colombia	Tierralta, Cordoba	SAM	LAM	Colombia_30102100443-A	2012/2013	NA	Single	(Hupalo, Luo et al. 2016)	SRP046032	p0835.PV.Colombia	SRP046032	Hupalo_Colombia_7
Colombia	Tierralta, Cordoba	SAM	LAM	Colombia_30102100445	2012/2013	NA	Single	(Hupalo, Luo et al. 2016)	SRP046203	p0646.PV.Colombia	SRP046203	Hupalo_Colombia_26
Colombia	Tierralta, Cordoba	SAM	LAM	Colombia_30102100446	2012/2013	NA	Single	(Hupalo, Luo et al. 2016)	SRP046201	p0721.PV.Colombia	SRP046201	Hupalo_Colombia_24
Colombia	Tierralta, Cordoba	SAM	LAM	Colombia_30102100448	2012/2013	NA	Single	(Hupalo, Luo et al. 2016)	SRP046128	p0715.PV.Colombia	SRP046128	Hupalo_Colombia_10
Colombia	Tierralta, Cordoba	SAM	LAM	Colombia_30102100449	2012/2013	NA	Single	(Hupalo, Luo et al. 2016)	SRP046012	p0888.PV.Colombia	SRP046012	Hupalo_Colombia_4
Colombia	Tierralta, Cordoba	SAM	LAM	Colombia_30102100485	2012/2013	NA	Single	(Hupalo, Luo et al. 2016)	SRP046173	p0652.PV.Colombia	SRP046173	Hupalo_Colombia_15
Colombia	Tierralta, Cordoba	SAM	LAM	Colombia_30102100486	2012/2013	NA	Single	(Hupalo, Luo et al. 2016)	SRP046179	p0599.PV.Colombia	SRP046179	Hupalo_Colombia_17
Colombia	Tierralta, Cordoba	SAM	LAM	Colombia_30102100487	2012/2013	NA	Single	(Hupalo, Luo et al. 2016)	SRP045968	p0883.PV.Colombia	SRP045968	Hupalo_Colombia_1
Colombia	Tierralta, Cordoba	SAM	LAM	Colombia_30102100489	2012/2013	NA	Single	(Hupalo, Luo et al. 2016)	SRP046196	p0716.PV.Colombia	SRP046196	Hupalo_Colombia_22
Colombia	Tierralta, Cordoba	SAM	LAM	Colombia_30102100490	2012/2013	NA	Single	(Hupalo, Luo et al. 2016)	SRP046169	p0608.PV.Colombia	SRP046169	Hupalo_Colombia_12
Colombia	Tierralta, Cordoba	SAM	LAM	Colombia_30102100491	2012/2013	NA	Mixed	(Hupalo, Luo et al. 2016)	SRP046117	p0727.PV.Colombia	SRP046117	Hupalo_Colombia_9
Colombia	Tierralta, Cordoba	SAM	LAM	Colombia_30102100492	2012/2013	NA	Single	(Hupalo, Luo et al. 2016)	SRP046027	p0728.PV.Colombia	SRP046027	Hupalo_Colombia_5
Colombia	Tierralta, Cordoba	SAM	LAM	Colombia_30102100493	2012/2013	NA	Single	(Hupalo, Luo et al. 2016)	SRP046001	p0729.PV.Colombia	SRP046001	Hupalo_Colombia_3
Colombia	Tumaco, Narino	SAM	LAM	Colombia_30103103280	2012/2013	NA	Single	(Hupalo, Luo et al. 2016)	SRP046189	p0674.PV.Colombia	SRP046189	Hupalo_Colombia_20
Colombia	Tumaco, Narino	SAM	LAM	Colombia_30103103295	2012/2013	NA	Single	(Hupalo, Luo et al. 2016)	SRP046029	p0864.PV.Colombia	SRP046029	Hupalo_Colombia_6
Colombia	Quibdó, Choco	SAM	LAM	Colombia_30111110015	2012/2013	NA	Mixed	(Hupalo, Luo et al. 2016)	SRP046129	p0705.PV.Colombia	SRP046129	Hupalo_Colombia_11
Colombia	Quibdó, Choco	SAM	LAM	Colombia_30111110020	2012/2013	NA	Single	(Hupalo, Luo et al. 2016)	SRP046180	p0673.PV.Colombia	SRP046180	Hupalo_Colombia_18
Colombia	Quibdó, Choco	SAM	LAM	Colombia_30111110026	2012/2013	NA	Single	(Hupalo, Luo et al. 2016)	SRP046185	p0784.PV.Colombia	SRP046185	Hupalo_Colombia_19
Colombia	Cordoba	SAM	LAM	PW0018-CW	2014			(Adam et al., MalariaGen paper)	ERR1475462	#N/A	ERR1475462
Colombia	Cordoba	SAM	LAM	PW0019-CW	2014			(Adam et al., MalariaGen paper)	ERR1475463	#N/A	ERR1475463
Colombia	Cordoba	SAM	LAM	PW0020-CW	2014			(Adam et al., MalariaGen paper)	ERR1475464	#N/A	ERR1475464
Colombia	Antioquia	SAM	LAM	PW0022-C	2014			(Adam et al., MalariaGen paper)	ERR1475374	#N/A	ERR1475374
Colombia	Choco	SAM	LAM	PW0028-CW	2015			(Adam et al., MalariaGen paper)	ERR1475465	#N/A	ERR1475465
Colombia	Antioquia	SAM	LAM	PW0030-C	2015			(Adam et al., MalariaGen paper)	ERR1475369	#N/A	ERR1475369
Colombia	Choco	SAM	LAM	PW0032-C	2014			(Adam et al., MalariaGen paper)	ERR1475377	#N/A	ERR1475377
Colombia	Choco	SAM	LAM	PW0033-C	2014			(Adam et al., MalariaGen paper)	ERR1475378	#N/A	ERR1475378
Colombia	Choco	SAM	LAM	PW0034-C	2014			(Adam et al., MalariaGen paper)	ERR1475379	#N/A	ERR1475379
Colombia	Choco	SAM	LAM	PW0035-C	2014			(Adam et al., MalariaGen paper)	ERR1475370	#N/A	ERR1475370
Colombia	Choco	SAM	LAM	PW0036-CW	2014			(Adam et al., MalariaGen paper)	ERR1475467	#N/A	ERR1475467
Colombia	Colombia	SAM	LAM	PW0037-C	2014			(Adam et al., MalariaGen paper)	ERR1475371	#N/A	ERR1475371
Colombia	Choco	SAM	LAM	PW0038-C	2014			(Adam et al., MalariaGen paper)	ERR1475372	#N/A	ERR1475372
Colombia	Choco	SAM	LAM	PW0039-C	2014			(Adam et al., MalariaGen paper)	ERR1475380	#N/A	ERR1475380
Colombia	Colombia	SAM	LAM	PW0040-C	2014			(Adam et al., MalariaGen paper)	ERR1475373	#N/A	ERR1475373
Colombia	Santa Cecilia	SAM	LAM	VVX00975	2016			(Adam et al., MalariaGen paper)	ERR2299557	#N/A	ERR2299557
Colombia	Santa Cecilia	SAM	LAM	VVX00976	2016			(Adam et al., MalariaGen paper)	ERR2299558	#N/A	ERR2299558
Colombia	Santa Cecilia	SAM	LAM	VVX00986	2016			(Adam et al., MalariaGen paper)	ERR2299582	#N/A	ERR2299582
Colombia	Choco	SAM	LAM	VVX00990	2016			(Adam et al., MalariaGen paper)	ERR2299586	#N/A	ERR2299586
Colombia	Choco	SAM	LAM	VVX01000	2016			(Adam et al., MalariaGen paper)	ERR2299596	#N/A	ERR2299596
Colombia	Cali	SAM	LAM	VVX01332	2016			(Adam et al., MalariaGen paper)	ERR2309899	#N/A	ERR2309899
Colombia	Tierralta	SAM	LAM	VVX02317	2016			(Adam et al., MalariaGen paper)	ERR2299666, ERR2299694, ERR2299722	#N/A	ERR2299666
Colombia	Tierralta	SAM	LAM	VVX02318	2016			(Adam et al., MalariaGen paper)	ERR2299667, ERR2299695, ERR2299723	#N/A	ERR2299667
Colombia	Tierralta	SAM	LAM	VVX02319	2016			(Adam et al., MalariaGen paper)	ERR2299668, ERR2299696, ERR2299724	#N/A	ERR2299668
Colombia	Tierralta	SAM	LAM	VVX02320	2016			(Adam et al., MalariaGen paper)	ERR2299669, ERR2299697, ERR2299725	#N/A	ERR2299669
Colombia	Tierralta	SAM	LAM	VVX02321	2016			(Adam et al., MalariaGen paper)	ERR2299670, ERR2299698, ERR2299726	#N/A	ERR2299670
Colombia	Tierralta	SAM	LAM	VVX02323	2016			(Adam et al., MalariaGen paper)	ERR2299671, ERR2299699, ERR2299727	#N/A	ERR2299671
Colombia	Tierralta	SAM	LAM	VVX02324	2016			(Adam et al., MalariaGen paper)	ERR2299672, ERR2299700, ERR2299728	#N/A	ERR2299672
Colombia	Tierralta	SAM	LAM	VVX02325	2016			(Adam et al., MalariaGen paper)	ERR2299673, ERR2299701, ERR2299729	#N/A	ERR2299673
Colombia	Tierralta	SAM	LAM	VVX02326	2016			(Adam et al., MalariaGen paper)	ERR2299674, ERR2299702, ERR2299730	#N/A	ERR2299674
Colombia	Tierralta	SAM	LAM	VVX02327	2016			(Adam et al., MalariaGen paper)	ERR2299675, ERR2299703, ERR2299731	#N/A	ERR2299675
Colombia	Tierralta	SAM	LAM	VVX02328	2016			(Adam et al., MalariaGen paper)	ERR2299676, ERR2299704, ERR2299732	#N/A	ERR2299676
Colombia	Tierralta	SAM	LAM	VVX02331	2016			(Adam et al., MalariaGen paper)	ERR2299679, ERR2299707, ERR2299735	#N/A	ERR2299679
Colombia	Tierralta	SAM	LAM	VVX02332	2016			(Adam et al., MalariaGen paper)	ERR2299680, ERR2299708, ERR2299736	#N/A	ERR2299680
Colombia	Tierralta	SAM	LAM	VVX02333	2016			(Adam et al., MalariaGen paper)	ERR2299681, ERR2299709, ERR2299737	#N/A	ERR2299681
Colombia	Tierralta	SAM	LAM	VVX02334	2016			(Adam et al., MalariaGen paper)	ERR2299682, ERR2299710, ERR2299738	#N/A	ERR2299682
Colombia	Tierralta	SAM	LAM	VVX02335	2016			(Adam et al., MalariaGen paper)	ERR2299683, ERR2299711, ERR2299739	#N/A	ERR2299683
Colombia	Tierralta	SAM	LAM	VVX02336	2016			(Adam et al., MalariaGen paper)	ERR2299684, ERR2299712, ERR2299740	#N/A	ERR2299684
Colombia	Córdoba	SAM	LAM	VVX02337	2017			(Adam et al., MalariaGen paper)	ERR2299685, ERR2299713, ERR2299741	#N/A	ERR2299685
Congo [DRC]		AFR	AFR	19081822	2019			Erin Sauve unpublished data		#N/A	19081822
El Salvador	Cangrejera, Dept of La Paz	SAM	LAM	Salvador 1	1972	NA	ND	(Chan, Menard et al. 2012)	SRR575089	#N/A	SRR575089	Chan_El-Salvador_1
Eritrea		AFR	AFR	PV_AFEG-A5	2017-2018			Benavente et al 2021	ERR5740704		ERR5740704
Eritrea		AFR	AFR	PV_AFEG-B7	2017-2018			Benavente et al 2021	ERR5740712		ERR5740712
Eritrea		AFR	AFR	PV_AFEG-BC2	2017-2018			Benavente et al 2021	ERR5740715		ERR5740715
Eritrea		AFR	AFR	PV_AFEG-BC3	2017-2018			Benavente et al 2021	ERR5740716		ERR5740716
Eritrea		AFR	AFR	PV_AFEG-BC8	2017-2018			Benavente et al 2021	ERR5740721		ERR5740721
Eritrea		AFR	AFR	PV_AFEG-C2	2017-2018			Benavente et al 2021	ERR5740723		ERR5740723
Eritrea		AFR	AFR	PV_AFEG-C5	2017-2018			Benavente et al 2021	ERR5740726		ERR5740726
Eritrea		AFR	AFR	PV_AFEG-C8	2017-2018			Benavente et al 2021	ERR5740729		ERR5740729
Eritrea		AFR	AFR	PV_AFEG-D5	2017-2018			Benavente et al 2021	ERR5740740		ERR5740740
Eritrea		AFR	AFR	PV_AFEG-D7	2017-2018			Benavente et al 2021	ERR5740742		ERR5740742
Eritrea		AFR	AFR	PV_AFEG-D8	2017-2018			Benavente et al 2021	ERR5740743		ERR5740743
Eritrea		AFR	AFR	PvE1	2017-2018			Benavente et al 2021	ERR5740851		ERR5740851
Eritrea		AFR	AFR	14080265	2014			Erin Sauve unpublished data		#N/A	14080265
Eritrea		AFR	AFR	15012479	2015			Erin Sauve unpublished data		#N/A	15012479
Eritrea		AFR	AFR	16080398	2016			Erin Sauve unpublished data		#N/A	16080398
Ethiopia	Jimma	AFR	AFR	BBH(1)-125	2018	NA	NA	(Ford et al. 2020)	ERR2678989	p1540.PV.Ethiopia	ERR2678989	Ford_Ethiopia_1
Ethiopia	Jimma	AFR	AFR	BBH(1)-132	2018	NA	NA	(Ford et al. 2020)	ERR2678991	p1542.PV.Ethiopia	ERR2678991	Ford_Ethiopia_3
Ethiopia	Jimma	AFR	AFR	BBH(1)-137	2018	NA	NA	(Ford et al. 2020)	ERR2679003	p1554.PV.Ethiopia	ERR2679003	Ford_Ethiopia_12
Ethiopia	Jimma	AFR	AFR	BBH(1)-153	2018	NA	NA	(Ford et al. 2020)	ERR2678992	p1543.PV.Ethiopia	ERR2678992	Ford_Ethiopia_4
Ethiopia	Jimma	AFR	AFR	BBH(1)-162	2018	NA	NA	(Ford et al. 2020)	ERR2678993	p1544.PV.Ethiopia	ERR2678993	Ford_Ethiopia_5
Ethiopia	Jimma	AFR	AFR	HT(1)-144	2018	NA	NA	(Ford et al. 2020)	ERR2678994	p1545.PV.Ethiopia	ERR2678994	Ford_Ethiopia_6
Ethiopia	Jimma	AFR	AFR	HT(1)-147	2018	NA	NA	(Ford et al. 2020)	ERR2679004	p1555.PV.Ethiopia	ERR2679004	Ford_Ethiopia_13
Ethiopia	Jimma	AFR	AFR	HT(2)-112	2018	NA	NA	(Ford et al. 2020)	ERR2679005	p1556.PV.Ethiopia	ERR2679005	Ford_Ethiopia_14
Ethiopia	Jimma	AFR	AFR	JHC(2)-200	2018	NA	NA	(Ford et al. 2020)	ERR2679006	p1557.PV.Ethiopia	ERR2679006	Ford_Ethiopia_15
Ethiopia	Jimma	AFR	AFR	JHC(1)-208	2018	NA	NA	(Ford et al. 2020)	ERR2678996	p1547.PV.Ethiopia	ERR2678996	Ford_Ethiopia_7
Ethiopia	Jimma	AFR	AFR	MKH(1)-72	2018	NA	NA	(Ford et al. 2020)	ERR2678998	p1549.PV.Ethiopia	ERR2678998	Ford_Ethiopia_8
Ethiopia	Jimma	AFR	AFR	MKH(2)-72	2018	NA	NA	(Ford et al. 2020)	ERR2679007	p1558.PV.Ethiopia	ERR2679007	Ford_Ethiopia_16
Ethiopia	Jimma	AFR	AFR	SGH(1)-355	2018	NA	NA	(Ford et al. 2020)	ERR2678999	p1550.PV.Ethiopia	ERR2678999	Ford_Ethiopia_9
Ethiopia	Jimma	AFR	AFR	SGH(1)-357	2018	NA	NA	(Ford et al. 2020)	ERR2679000	p1551.PV.Ethiopia	ERR2679000	Ford_Ethiopia_10
Ethiopia	Jimma	AFR	AFR	SGH(1)-331	2018	NA	NA	(Ford et al. 2020)	ERR2678990	p1541.PV.Ethiopia	ERR2678990	Ford_Ethiopia_2
Ethiopia	Jimma	AFR	AFR	SGH(1)-337	2018	NA	NA	(Ford et al. 2020)	ERR2679008	p1559.PV.Ethiopia	ERR2679008	Ford_Ethiopia_17
Ethiopia	Jimma	AFR	AFR	SGH(1)-358	2018	NA	NA	(Ford et al. 2020)	ERR2679009	p1560.PV.Ethiopia	ERR2679009	Ford_Ethiopia_18
Ethiopia	Jimma	AFR	AFR	SGH(1)-359	2018	NA	NA	(Ford et al. 2020)	ERR2679010	p1561.PV.Ethiopia	ERR2679010	Ford_Ethiopia_19
Ethiopia	Jimma	AFR	AFR	SGH(2)-103	2018	NA	NA	(Ford et al. 2020)	ERR2679002	p1553.PV.Ethiopia	ERR2679002	Ford_Ethiopia_11
Ethiopia	Jimma	AFR	AFR	SGH(2)-108	2018	NA	NA	(Ford et al. 2020)	ERR2679012	p1563.PV.Ethiopia	ERR2679012	Ford_Ethiopia_20
Ethiopia	Badowacho	AFR	AFR	QS0001-C	2018	NA	NA	(Auburn et al. 2019)	ERR775189	#N/A	ERR775189	Ford_Ethiopia_21
Ethiopia	Badowacho	AFR	AFR	QS0002-C	2018	NA	NA	(Auburn et al. 2019)	ERR775190	#N/A	ERR775190	Ford_Ethiopia_22
Ethiopia	Badowacho	AFR	AFR	QS0003-C	2018	NA	NA	(Auburn et al. 2019)	ERR775191	#N/A	ERR775191	Ford_Ethiopia_23
Ethiopia	Badowacho	AFR	AFR	QS0004-C	2018	NA	NA	(Auburn et al. 2019)	ERR775192	#N/A	ERR775192	Ford_Ethiopia_24
Ethiopia	Hawassa	AFR	AFR	QS0011-C	2018	NA	NA	(Auburn et al. 2019)	ERR925433	#N/A	ERR925433	Ford_Ethiopia_36
Ethiopia	Hawassa	AFR	AFR	QS0012-C	2018	NA	NA	(Auburn et al. 2019)	ERR925434	#N/A	ERR925434	Ford_Ethiopia_37
Ethiopia	Hawassa	AFR	AFR	QS0013-C	2018	NA	NA	(Auburn et al. 2019)	ERR925435	#N/A	ERR925435	Ford_Ethiopia_38
Ethiopia	Hawassa	AFR	AFR	QS0014-C	2018	NA	NA	(Auburn et al. 2019)	ERR925409	#N/A	ERR925409	Ford_Ethiopia_25
Ethiopia	Hawassa	AFR	AFR	QS0015-C	2018	NA	NA	(Auburn et al. 2019)	ERR925410	#N/A	ERR925410	Ford_Ethiopia_26
Ethiopia	Hawassa	AFR	AFR	QS0016-C	2018	NA	NA	(Auburn et al. 2019)	ERR925411	#N/A	ERR925411	Ford_Ethiopia_27
Ethiopia	Hawassa	AFR	AFR	QS0018-C	2018	NA	NA	(Auburn et al. 2019)	ERR925412	#N/A	ERR925412	Ford_Ethiopia_28
Ethiopia	Arbaminch	AFR	AFR	QS0025-C	2018	NA	NA	(Auburn et al. 2019)	ERR925416	#N/A	ERR925416	Ford_Ethiopia_29
Ethiopia	Arbaminch	AFR	AFR	QS0027-C	2018	NA	NA	(Auburn et al. 2019)	ERR925417	#N/A	ERR925417	Ford_Ethiopia_30
Ethiopia	Arbaminch	AFR	AFR	QS0028-C	2018	NA	NA	(Auburn et al. 2019)	ERR925436	#N/A	ERR925436	Ford_Ethiopia_39
Ethiopia	Arbaminch	AFR	AFR	QS0031-C	2018	NA	NA	(Auburn et al. 2019)	ERR925437	#N/A	ERR925437	Ford_Ethiopia_40
Ethiopia	Arbaminch	AFR	AFR	QS0032-C	2018	NA	NA	(Auburn et al. 2019)	ERR925420	#N/A	ERR925420	Ford_Ethiopia_31
Ethiopia	Arbaminch	AFR	AFR	QS0033-C	2018	NA	NA	(Auburn et al. 2019)	ERR925421	#N/A	ERR925421	Ford_Ethiopia_32
Ethiopia	Arbaminch	AFR	AFR	QS0035-C	2018	NA	NA	(Auburn et al. 2019)	ERR925438	#N/A	ERR925438	Ford_Ethiopia_41
Ethiopia	Arbaminch	AFR	AFR	QS0037-C	2018	NA	NA	(Auburn et al. 2019)	ERR925439	#N/A	ERR925439	Ford_Ethiopia_42
Ethiopia	Halaba	AFR	AFR	QS0042-C	2018	NA	NA	(Auburn et al. 2019)	ERR925424	#N/A	ERR925424	Ford_Ethiopia_33
Ethiopia	Halaba	AFR	AFR	QS0044-C	2018	NA	NA	(Auburn et al. 2019)	ERR925440	#N/A	ERR925440	Ford_Ethiopia_43
Ethiopia	Halaba	AFR	AFR	QS0049-C	2018	NA	NA	(Auburn et al. 2019)	ERR925441	#N/A	ERR925441	Ford_Ethiopia_44
Ethiopia	Badowacho	AFR	AFR	QS0051-C	2018	NA	NA	(Auburn et al. 2019)	ERR925430	#N/A	ERR925430	Ford_Ethiopia_34
Ethiopia	Badowacho	AFR	AFR	QS0053-C	2018	NA	NA	(Auburn et al. 2019)	ERR925431	#N/A	ERR925431	Ford_Ethiopia_35
Ethiopia		AFR	AFR	p1507.PV.Ethiopia				Daaron et al 2021	SRR14191983	p1507.PV.Ethiopia	SRR14191983
Ethiopia		AFR	AFR	p1508.PV.Ethiopia				Daaron et al 2021	SRR14191982	p1508.PV.Ethiopia	SRR14191982
Ethiopia		AFR	AFR	p1509.PV.Ethiopia				Daaron et al 2021	SRR14191981	p1509.PV.Ethiopia	SRR14191981
Ethiopia		AFR	AFR	PV_AFEG-A1	2017-2018			Benavente et al 2021	ERR5740701		ERR5740701
Ethiopia		AFR	AFR	PV_AFEG-A2	2017-2018			Benavente et al 2021	ERR5740702		ERR5740702
Ethiopia		AFR	AFR	PV_AFEG-B3	2017-2018			Benavente et al 2021	ERR5740709		ERR5740709
Ethiopia		AFR	AFR	PV_AFEG-B4	2017-2018			Benavente et al 2021	ERR5740710		ERR5740710
Ethiopia		AFR	AFR	PV_AFEG-C6	2017-2018			Benavente et al 2021	ERR5740727		ERR5740727
Ethiopia		AFR	AFR	12072018	2012			Erin Sauve unpublished data		#N/A	12072018
Ethiopia		AFR	AFR	16113000	2016			Erin Sauve unpublished data		#N/A	16113000
Ethiopia	Jimma	AFR	AFR	JHC_2_216	2016			(Adam et al., MalariaGen paper)	ERR2678997	#N/A	ERR2678997
Ethiopia	South Nations Nationalities and Peoples' Region	AFR	AFR	QS0006-C	2013			(Adam et al., MalariaGen paper)	ERR775194	#N/A	ERR775194
Ethiopia	South Nations Nationalities and Peoples' Region	AFR	AFR	QS0020-C	2013			(Adam et al., MalariaGen paper)	ERR925413	#N/A	ERR925413
Ethiopia	South Nations Nationalities and Peoples' Region	AFR	AFR	QS0023-C	2013			(Adam et al., MalariaGen paper)	ERR925414	#N/A	ERR925414
Ethiopia	South Nations Nationalities and Peoples' Region	AFR	AFR	QS0030-C	2013			(Adam et al., MalariaGen paper)	ERR925419	#N/A	ERR925419
Ethiopia	South Nations Nationalities and Peoples' Region	AFR	AFR	QS0039-C	2013			(Adam et al., MalariaGen paper)	ERR925422	#N/A	ERR925422
Ethiopia	South Nations Nationalities and Peoples' Region	AFR	AFR	QS0041-C	2013			(Adam et al., MalariaGen paper)	ERR925423	#N/A	ERR925423
Ethiopia	South Nations Nationalities and Peoples' Region	AFR	AFR	QS0046-C	2013			(Adam et al., MalariaGen paper)	ERR925429	#N/A	ERR925429
Ethiopia	Oromia	AFR	AFR	QS0058-C	2013			(Adam et al., MalariaGen paper)	ERR1035495	#N/A	ERR1035495
Ethiopia	Oromia	AFR	AFR	QS0061-C	2014			(Adam et al., MalariaGen paper)	ERR1035497	#N/A	ERR1035497
Ethiopia	Oromia	AFR	AFR	QS0063-C	2014			(Adam et al., MalariaGen paper)	ERR1035499	#N/A	ERR1035499
Ethiopia	Oromia	AFR	AFR	QS0066-C	2013			(Adam et al., MalariaGen paper)	ERR1035500	#N/A	ERR1035500
Ethiopia	Oromia	AFR	AFR	QS0068-C	2014			(Adam et al., MalariaGen paper)	ERR1035502	#N/A	ERR1035502
Ethiopia	Oromia	AFR	AFR	QS0070-C	2014			(Adam et al., MalariaGen paper)	ERR1035504	#N/A	ERR1035504
Ethiopia	Oromia	AFR	AFR	QS0073-C	2014			(Adam et al., MalariaGen paper)	ERR1035507	#N/A	ERR1035507
Ethiopia	Oromia	AFR	AFR	QS0074-C	2014			(Adam et al., MalariaGen paper)	ERR1035508	#N/A	ERR1035508
Ethiopia	Oromia	AFR	AFR	QS0076-C	2014			(Adam et al., MalariaGen paper)	ERR1035510	#N/A	ERR1035510
Ethiopia	Oromia	AFR	AFR	QS0077-C	2014			(Adam et al., MalariaGen paper)	ERR1035511	#N/A	ERR1035511
Ethiopia	Oromia	AFR	AFR	QS0078-C	2013			(Adam et al., MalariaGen paper)	ERR1035512	#N/A	ERR1035512
Ethiopia	Oromia	AFR	AFR	QS0079-C	2013			(Adam et al., MalariaGen paper)	ERR1035513	#N/A	ERR1035513
Ethiopia	Oromia	AFR	AFR	QS0080-C	2013			(Adam et al., MalariaGen paper)	ERR1035514	#N/A	ERR1035514
Ethiopia	Oromia	AFR	AFR	QS0081-C	2013			(Adam et al., MalariaGen paper)	ERR1035515	#N/A	ERR1035515
Ethiopia	Oromia	AFR	AFR	QS0084-C	2013			(Adam et al., MalariaGen paper)	ERR1035517	#N/A	ERR1035517
Ethiopia	Oromia	AFR	AFR	QS0085-C	2013			(Adam et al., MalariaGen paper)	ERR1035518	#N/A	ERR1035518
Ethiopia	Oromia	AFR	AFR	QS0086-C	2013			(Adam et al., MalariaGen paper)	ERR1035519	#N/A	ERR1035519
Ethiopia	Oromia	AFR	AFR	QS0088-C	2013			(Adam et al., MalariaGen paper)	ERR1035521	#N/A	ERR1035521
Ethiopia	Oromia	AFR	AFR	QS0089-C	2013			(Adam et al., MalariaGen paper)	ERR1035522	#N/A	ERR1035522
Ethiopia	Oromia	AFR	AFR	QS0090-C	2013			(Adam et al., MalariaGen paper)	ERR1035523	#N/A	ERR1035523
Ethiopia	Oromia	AFR	AFR	QS0091-C	2013			(Adam et al., MalariaGen paper)	ERR1035524	#N/A	ERR1035524
Ethiopia	Oromia	AFR	AFR	QS0092-C	2013			(Adam et al., MalariaGen paper)	ERR1035525	#N/A	ERR1035525
Ethiopia	Oromia	AFR	AFR	QS0093-C	2013			(Adam et al., MalariaGen paper)	ERR1035526	#N/A	ERR1035526
Ethiopia	Oromia	AFR	AFR	QS0096-C	2013			(Adam et al., MalariaGen paper)	ERR1035529	#N/A	ERR1035529
Ethiopia	Oromia	AFR	AFR	QS0097-C	2014			(Adam et al., MalariaGen paper)	ERR1035530	#N/A	ERR1035530
Ethiopia	Oromia	AFR	AFR	QS0098-C	2014			(Adam et al., MalariaGen paper)	ERR1035531	#N/A	ERR1035531
Ethiopia	Oromia	AFR	AFR	QS0099-C	2014			(Adam et al., MalariaGen paper)	ERR1035532	#N/A	ERR1035532
Ethiopia	Oromia	AFR	AFR	QS0100-C	2014			(Adam et al., MalariaGen paper)	ERR1035533	#N/A	ERR1035533
Ethiopia	Oromia	AFR	AFR	QS0102-C	2014			(Adam et al., MalariaGen paper)	ERR1035534	#N/A	ERR1035534
Ethiopia	Oromia	AFR	AFR	QS0103-C	2014			(Adam et al., MalariaGen paper)	ERR1035535	#N/A	ERR1035535
Ethiopia	Oromia	AFR	AFR	QS0105-C	2013			(Adam et al., MalariaGen paper)	ERR1035537	#N/A	ERR1035537
Ethiopia	Oromia	AFR	AFR	QS0106-C	2013			(Adam et al., MalariaGen paper)	ERR1045263	#N/A	ERR1045263
Ethiopia	Oromia	AFR	AFR	QS0107-C	2013			(Adam et al., MalariaGen paper)	ERR1045264	#N/A	ERR1045264
Ethiopia	Oromia	AFR	AFR	QS0108-C	2013			(Adam et al., MalariaGen paper)	ERR1045265	#N/A	ERR1045265
Ethiopia	Oromia	AFR	AFR	QS0114-C	2013			(Adam et al., MalariaGen paper)	ERR1045270	#N/A	ERR1045270
Ethiopia	Oromia	AFR	AFR	QS0118-C	2013			(Adam et al., MalariaGen paper)	ERR1045272	#N/A	ERR1045272
Ethiopia	Oromia	AFR	AFR	QS0120-C	2013			(Adam et al., MalariaGen paper)	ERR1045274	#N/A	ERR1045274
Ethiopia	Oromia	AFR	AFR	QS0121-C	2013			(Adam et al., MalariaGen paper)	ERR1045275	#N/A	ERR1045275
Ethiopia	Oromia	AFR	AFR	QS0122-C	2013			(Adam et al., MalariaGen paper)	ERR1045276	#N/A	ERR1045276
Ethiopia	Oromia	AFR	AFR	QS0123-C	2013			(Adam et al., MalariaGen paper)	ERR1045277	#N/A	ERR1045277
Ethiopia	Oromia	AFR	AFR	QS0124-C	2013			(Adam et al., MalariaGen paper)	ERR1045278	#N/A	ERR1045278
Ethiopia	Oromia	AFR	AFR	QS0125-C	2013			(Adam et al., MalariaGen paper)	ERR1045279	#N/A	ERR1045279
Ethiopia	Oromia	AFR	AFR	QS0137-C	2013			(Adam et al., MalariaGen paper)	ERR1045289	#N/A	ERR1045289
Ethiopia	Oromia	AFR	AFR	QS0138-C	2013			(Adam et al., MalariaGen paper)	ERR1045290	#N/A	ERR1045290
Ethiopia	Oromia	AFR	AFR	QS0141-C	2013			(Adam et al., MalariaGen paper)	ERR1045292	#N/A	ERR1045292
Ethiopia	Oromia	AFR	AFR	QS0143-C	2013			(Adam et al., MalariaGen paper)	ERR1045294	#N/A	ERR1045294
Ethiopia	Oromia	AFR	AFR	QS0146-C	2013			(Adam et al., MalariaGen paper)	ERR1045297	#N/A	ERR1045297
Ethiopia	Oromia	AFR	AFR	QS0151-C	2013			(Adam et al., MalariaGen paper)	ERR1045299	#N/A	ERR1045299
Ethiopia	Amhara	AFR	AFR	QS0172-C	2015			(Adam et al., MalariaGen paper)	ERR1106591	#N/A	ERR1106591
Ethiopia	Amhara	AFR	AFR	QS0173-C	2015			(Adam et al., MalariaGen paper)	ERR1106592	#N/A	ERR1106592
Ethiopia	Amhara	AFR	AFR	QS0176-C	2015			(Adam et al., MalariaGen paper)	ERR1106593	#N/A	ERR1106593
Ethiopia	Amhara	AFR	AFR	QS0177-C	2015			(Adam et al., MalariaGen paper)	ERR1106594	#N/A	ERR1106594
Ethiopia	Amhara	AFR	AFR	QS0178-C	2015			(Adam et al., MalariaGen paper)	ERR1106595	#N/A	ERR1106595
Ethiopia	Amhara	AFR	AFR	QS0179-C	2015			(Adam et al., MalariaGen paper)	ERR1106596	#N/A	ERR1106596
Ethiopia	Amhara	AFR	AFR	QS0181-C	2015			(Adam et al., MalariaGen paper)	ERR1106597	#N/A	ERR1106597
Ethiopia	Amhara	AFR	AFR	QS0184-C	2015			(Adam et al., MalariaGen paper)	ERR1106598	#N/A	ERR1106598
Ethiopia	Amhara	AFR	AFR	QS0185-C	2015			(Adam et al., MalariaGen paper)	ERR1106599	#N/A	ERR1106599
Ethiopia	Amhara	AFR	AFR	QS0186-C	2015			(Adam et al., MalariaGen paper)	ERR1106600	#N/A	ERR1106600
Ethiopia	Amhara	AFR	AFR	QS0187-C	2015			(Adam et al., MalariaGen paper)	ERR1106601	#N/A	ERR1106601
Ethiopia	Amhara	AFR	AFR	QS0188-C	2015			(Adam et al., MalariaGen paper)	ERR1106602	#N/A	ERR1106602
Ethiopia	Amhara	AFR	AFR	QS0189-C	2015			(Adam et al., MalariaGen paper)	ERR1106609	#N/A	ERR1106609
Ethiopia	Amhara	AFR	AFR	QS0190-C	2015			(Adam et al., MalariaGen paper)	ERR1106610	#N/A	ERR1106610
Ethiopia	Amhara	AFR	AFR	QS0191-C	2015			(Adam et al., MalariaGen paper)	ERR1106611	#N/A	ERR1106611
Ethiopia	Amhara	AFR	AFR	QS0192-C	2015			(Adam et al., MalariaGen paper)	ERR1106588	#N/A	ERR1106588
Ethiopia	Amhara	AFR	AFR	QS0193-C	2015			(Adam et al., MalariaGen paper)	ERR1106589	#N/A	ERR1106589
Ethiopia	Oromia	AFR	AFR	QS0196-C	2014			(Adam et al., MalariaGen paper)	ERR1106603	#N/A	ERR1106603
Ethiopia	Oromia	AFR	AFR	QS0197-C	2014			(Adam et al., MalariaGen paper)	ERR1106604	#N/A	ERR1106604
Ethiopia	Oromia	AFR	AFR	QS0200-C	2014			(Adam et al., MalariaGen paper)	ERR1106605	#N/A	ERR1106605
Ethiopia	Jimma	AFR	AFR	SGH_1_361	2016			(Adam et al., MalariaGen paper)	ERR2679001	#N/A	ERR2679001
Ethiopia	Batu	AFR	AFR	VVX00863	2012			(Adam et al., MalariaGen paper)	ERR2299532	#N/A	ERR2299532
Ethiopia	Batu	AFR	AFR	VVX00897	2013			(Adam et al., MalariaGen paper)	ERR2299536	#N/A	ERR2299536
Ethiopia	Gondar	AFR	AFR	VVX01915	2016			(Adam et al., MalariaGen paper)	ERR2351923	#N/A	ERR2351923
Ethiopia	Jimma	AFR	AFR	VVX01924	2016			(Adam et al., MalariaGen paper)	ERR2351921	#N/A	ERR2351921
Ethiopia	Jimma	AFR	AFR	VVX01936	2016			(Adam et al., MalariaGen paper)	ERR2351929	#N/A	ERR2351929
Ethiopia	Jimma	AFR	AFR	VVX01945	2016			(Adam et al., MalariaGen paper)	ERR2351927	#N/A	ERR2351927
Ethiopia	Jimma	AFR	AFR	VVX01951	2016			(Adam et al., MalariaGen paper)	ERR2351926	#N/A	ERR2351926
Ethiopia	Gondar	AFR	AFR	VVX01961	2015			(Adam et al., MalariaGen paper)	ERR2309726	#N/A	ERR2309726
Ethiopia	Gondar	AFR	AFR	VVX01967	2016			(Adam et al., MalariaGen paper)	ERR2351922	#N/A	ERR2351922
Ethiopia	Gondar	AFR	AFR	VVX01968	2016			(Adam et al., MalariaGen paper)	ERR2678951	#N/A	ERR2678951
Ethiopia	Gondar	AFR	AFR	VVX01969	2016			(Adam et al., MalariaGen paper)	ERR2678953	#N/A	ERR2678953
Ethiopia	Gondar	AFR	AFR	VVX01970	2016			(Adam et al., MalariaGen paper)	ERR2678952	#N/A	ERR2678952
Ethiopia	Gondar	AFR	AFR	VVX01971	2016			(Adam et al., MalariaGen paper)	ERR2678949	#N/A	ERR2678949
Ethiopia	Gondar	AFR	AFR	VVX01973	2016			(Adam et al., MalariaGen paper)	ERR2351919	#N/A	ERR2351919
Ethiopia	Gondar	AFR	AFR	VVX01975	2016			(Adam et al., MalariaGen paper)	ERR2351918	#N/A	ERR2351918
Ethiopia	Gondar	AFR	AFR	VVX01983	2016			(Adam et al., MalariaGen paper)	ERR2351925	#N/A	ERR2351925
Ethiopia	Gondar	AFR	AFR	VVX01984	2016			(Adam et al., MalariaGen paper)	ERR2351924	#N/A	ERR2351924
Guyana		SAM	LAM	PV_AFEG-E4	2017-2018			Benavente et al 2021	ERR5740745		ERR5740745
Guyana		SAM	LAM	PV_AFEG-E5	2017-2018			Benavente et al 2021	ERR5740746		ERR5740746
Guyana		SAM	LAM	PV_AFEG-E6	2017-2018			Benavente et al 2021	ERR5740747		ERR5740747
India	Chennai, Tamil Nadu	ASA	WAS	india_C0924 Day 0	2013	NA	ND	(Hupalo, Luo et al. 2016)	SRS807544	#N/A	SRR1738015	Hupalo_India_2
India	Chennai, Tamil Nadu	ASA	WAS	india_C0960	2013	NA	ND	(Hupalo, Luo et al. 2016)	SRS805922	#N/A	SRR1738040	Hupalo_India_3
India	Chennai, Tamil Nadu	ASA	WAS	india_C1019	2013	NA	ND	(Hupalo, Luo et al. 2016)	SRS807702	#N/A	SRR1740119	Hupalo_India_4
India	Chennai, Tamil Nadu	ASA	WAS	india_C1021	2013	NA	ND	(Hupalo, Luo et al. 2016)	SRS807711	#N/A	SRR1740345	Hupalo_India_5
India	Chennai, Tamil Nadu	ASA	WAS	india_C1039	2013	NA	ND	(Hupalo, Luo et al. 2016)	SRS807712	#N/A	SRR1740379	Hupalo_India_6
India	Chennai, Tamil Nadu	ASA	WAS	india_C1050	2013	NA	Single	(Hupalo, Luo et al. 2016)	SRS805942	#N/A	SRR1740389	Hupalo_India_7
India	Chennai, Tamil Nadu	ASA	WAS	india_C1060	2013	NA	ND	(Hupalo, Luo et al. 2016)	SRS805943	#N/A	SRR1740391	Hupalo_India_8
India	NA	ASA	WAS	IndiaNYC	2012	NA	Mixed	(Hupalo, Luo et al. 2016)	SRP046282	p0567.PV.India	SRP046282	Hupalo_India_1
India	NA	ASA	WAS	IndiaVII	2001	NA	Single	(Neafsey et al. 2012)	SRR332912,SRR332913,SRR332914,SRR332915	#N/A	India_VII	Neafsey_India_1
India	IN	ASA	WAS	PX0001-CW	2011			(Pearson et al. 2016)	ERS040115	#N/A	ERR054087	Pearson_India_1
India		ASA	WAS	PV_IND-A2	2017-2018			Benavente et al 2021	ERR5740774		ERR5740774
India		ASA	WAS	PV_IND-A4	2017-2018			Benavente et al 2021	ERR5740775		ERR5740775
India		ASA	WAS	PV_IND-A5	2017-2018			Benavente et al 2021	ERR5740776		ERR5740776
India		ASA	WAS	PV_IND-A6	2017-2018			Benavente et al 2021	ERR5740777		ERR5740777
India		ASA	WAS	PV_IND-A7	2017-2018			Benavente et al 2021	ERR5740778		ERR5740778
India		ASA	WAS	PV_IND-A8	2017-2018			Benavente et al 2021	ERR5740779		ERR5740779
India		ASA	WAS	PV_IND-A9	2017-2018			Benavente et al 2021	ERR5740780		ERR5740780
India		ASA	WAS	PV_IND-B2	2017-2018			Benavente et al 2021	ERR5740782		ERR5740782
India		ASA	WAS	PV_IND-B3	2017-2018			Benavente et al 2021	ERR5740783		ERR5740783
India		ASA	WAS	PV_IND-B4	2017-2018			Benavente et al 2021	ERR5740784		ERR5740784
India		ASA	WAS	PV_IND-B5	2017-2018			Benavente et al 2021	ERR5740785		ERR5740785
India		ASA	WAS	PV_IND-B6	2017-2018			Benavente et al 2021	ERR5740786		ERR5740786
India		ASA	WAS	PV_IND-B7	2017-2018			Benavente et al 2021	ERR5740787		ERR5740787
India		ASA	WAS	PV_IND-B8	2017-2018			Benavente et al 2021	ERR5740788		ERR5740788
India		ASA	WAS	PV_IND-C2	2017-2018			Benavente et al 2021	ERR5740790		ERR5740790
India		ASA	WAS	PV_IND-C3	2017-2018			Benavente et al 2021	ERR5740791		ERR5740791
India		ASA	WAS	PV_IND-C4	2017-2018			Benavente et al 2021	ERR5740792		ERR5740792
India		ASA	WAS	PV_IND-C5	2017-2018			Benavente et al 2021	ERR5740793		ERR5740793
India		ASA	WAS	PV_IND-C6	2017-2018			Benavente et al 2021	ERR5740794		ERR5740794
India		ASA	WAS	PV_IND-C7	2017-2018			Benavente et al 2021	ERR5740795		ERR5740795
India		ASA	WAS	PV_IND-C8	2017-2018			Benavente et al 2021	ERR5740796		ERR5740796
India		ASA	WAS	PV_IND-D2	2017-2018			Benavente et al 2021	ERR5740798		ERR5740798
India		ASA	WAS	PV_IND-D4	2017-2018			Benavente et al 2021	ERR5740800		ERR5740800
India		ASA	WAS	PV_IND-D6	2017-2018			Benavente et al 2021	ERR5740802		ERR5740802
India		ASA	WAS	PV_IND-D7	2017-2018			Benavente et al 2021	ERR5740803		ERR5740803
India		ASA	WAS	PV_IND-D8	2017-2018			Benavente et al 2021	ERR5740804		ERR5740804
India		ASA	WAS	PV_IND-E1	2017-2018			Benavente et al 2021	ERR5740805		ERR5740805
India		ASA	WAS	PV_IND-E2	2017-2018			Benavente et al 2021	ERR5740806		ERR5740806
India		ASA	WAS	PV_IND-E3	2017-2018			Benavente et al 2021	ERR5740807		ERR5740807
India		ASA	WAS	PV_IND-E4	2017-2018			Benavente et al 2021	ERR5740808		ERR5740808
India		ASA	WAS	PV_IND-E6	2017-2018			Benavente et al 2021	ERR5740810		ERR5740810
India		ASA	WAS	PV_IND-E7	2017-2018			Benavente et al 2021	ERR5740811		ERR5740811
India		ASA	WAS	PV_IND-E8	2017-2018			Benavente et al 2021	ERR5740812		ERR5740812
India		ASA	WAS	pvindiaA1	2017-2018			Benavente et al 2021	ERR5740854		ERR5740854
Indonesia	PID	ASA	OCE	PJ0006-CW	2011			(Pearson et al. 2016)	ERS040113	#N/A	ERR054085	Pearson_Indonesia_1
Indonesia	PID	ASA	OCE	PJ0007-C	2012			(Pearson et al. 2016)	ERS241435	#N/A	ERR337624	Pearson_Indonesia_2
Indonesia	PID	ASA	OCE	PJ0008-C	2013			(Pearson et al. 2016)	ERS241438	#N/A	ERR337627	Pearson_Indonesia_3
Indonesia	PID	ASA	OCE	PJ0009-C	2013			(Pearson et al. 2016)	ERS241441	#N/A	ERR337630	Pearson_Indonesia_4
Indonesia	PID	ASA	OCE	PJ0167-C	2013			(Pearson et al. 2016)	ERS403565	#N/A	ERR527373	Pearson_Indonesia_5
Indonesia	Papua Indonesia (returning traveller)	ASA	OCE	PJ0324-C	2014			(Adam et al., MalariaGen paper)	ERR925443	#N/A	ERR925443
Indonesia	Papua Indonesia (returning traveller)	ASA	OCE	PY0180-C	2014			(Adam et al., MalariaGen paper)	ERR2299655	#N/A	ERR2299655
Indonesia	Papua Indonesia (returning traveller)	ASA	OCE	VVX01138	2011			(Adam et al., MalariaGen paper)	ERR2299645	#N/A	ERR2299645
Indonesia	Papua Indonesia (returning traveller)	ASA	OCE	VVX01139	2013			(Adam et al., MalariaGen paper)	ERR2299646	#N/A	ERR2299646
Indonesia	Papua Indonesia (returning traveller)	ASA	OCE	VVX01142	2013			(Adam et al., MalariaGen paper)	ERR2299649	#N/A	ERR2299649
Indonesia	Papua Indonesia (returning traveller)	ASA	OCE	VVX01143	2013			(Adam et al., MalariaGen paper)	ERR2299650	#N/A	ERR2299650
Indonesia	Papua Indonesia (returning traveller)	ASA	OCE	VVX01145	2013			(Adam et al., MalariaGen paper)	ERR2299651	#N/A	ERR2299651
Indonesia	Papua Indonesia (returning traveller)	ASA	OCE	VVX01146	2014			(Adam et al., MalariaGen paper)	ERR2299652	#N/A	ERR2299652
Indonesia	Papua Indonesia (returning traveller)	ASA	OCE	VVX01147	2015			(Adam et al., MalariaGen paper)	ERR2299653	#N/A	ERR2299653
Indonesia	Papua Indonesia (returning traveller)	ASA	OCE	VVX01148	2016			(Adam et al., MalariaGen paper)	ERR2299654	#N/A	ERR2299654
Indonesia	Papua Indonesia (returning traveller)	ASA	OCE	VVX02346	2017			(Adam et al., MalariaGen paper)	ERR2299690, ERR2299718, ERR2299746	#N/A	ERR2299690
Iran	Iran	ASA	WAS	QX0001-C	2008			(Adam et al., MalariaGen paper)	ERR1787759	#N/A	ERR1787759
Iran	Iran	ASA	WAS	QX0002-C	2007			(Adam et al., MalariaGen paper)	ERR1787768	#N/A	ERR1787768
Iran	Iran	ASA	WAS	QX0003-C	2008			(Adam et al., MalariaGen paper)	ERR1787766	#N/A	ERR1787766
Iran	Iran	ASA	WAS	QX0005-C	2008			(Adam et al., MalariaGen paper)	ERR1787767	#N/A	ERR1787767
Iran	Iran	ASA	WAS	QX0010-C	2007			(Adam et al., MalariaGen paper)	ERR1787761	#N/A	ERR1787761
Laos	LA	ASA	ESEA	QE0473-C	2012			(Pearson et al. 2016)	ERS174628	#N/A	ERR221486	Pearson_Laos_1
Laos	LA	ASA	ESEA	QE0482-C	2012			(Pearson et al. 2016)	ERS347479	#N/A	ERR426037	Pearson_Laos_2
Madagascar	NA	AFR	Una	malagasy15	2010	NA	Mixed	(Hester et al. 2013)	SRR828416	p0495.PV.Madagascar	SRR828416	Hester_Madagascar_1
Madagascar	Ampasimpotsy	AFR	Una	malagasy19	2010	8000	Mixed	(Chan, Menard et al. 2012)	SRR572651	p0492.PV.Madagascar	SRR572651	Chan_Madagascar_2
Madagascar	Ampasimpotsy	AFR	Una	malagasy8	2010	18000	Mixed	(Chan, Menard et al. 2012)	SRR570031	p0488.PV.Madagascar	SRR570031	Chan_Madagascar_1
Madagascar	MG	AFR	Una	QM0003-C	2012			(Pearson et al. 2016)	ERS386739	#N/A	ERR490350	Pearson_Madagascar_1
Malaysia	MY	ASA	MSEA	PY0001-C	2011			(Pearson et al. 2016)	ERS040116	#N/A	ERR054088	Pearson_Malaysia_1
Malaysia	MY	ASA	MSEA	PY0002-C	2011			(Pearson et al. 2016)	ERS040117	#N/A	ERR054089	Pearson_Malaysia_2
Malaysia	MY	ASA	MSEA	PY0004-C	2011			(Pearson et al. 2016)	ERS123120	#N/A	ERR152414	Pearson_Malaysia_3
Malaysia	MY	ASA	MSEA	PY0005-C	2011			(Pearson et al. 2016)	ERS123124	#N/A	ERR152415	Pearson_Malaysia_4
Malaysia	MY	ASA	MSEA	PY0018-C	2013			(Pearson et al. 2016)	ERS403520	#N/A	ERR527337	Pearson_Malaysia_5
Malaysia	MY	ASA	MSEA	PY0019-C	2013			(Pearson et al. 2016)	ERS403525	#N/A	ERR527363	Pearson_Malaysia_6
Malaysia	Sabah	ASA	MSEA	PY0021-C	2014			(Adam et al., MalariaGen paper)	ERR1138854	#N/A	ERR1138854
Malaysia	Sabah	ASA	MSEA	PY0023-C	2014			(Adam et al., MalariaGen paper)	ERR1138855	#N/A	ERR1138855
Malaysia	Sabah	ASA	MSEA	PY0024-C	2014			(Adam et al., MalariaGen paper)	ERR1138856	#N/A	ERR1138856
Malaysia	Sabah	ASA	MSEA	PY0026-C	2014			(Adam et al., MalariaGen paper)	ERR1138857	#N/A	ERR1138857
Malaysia	Sabah	ASA	MSEA	PY0027-C	2014			(Adam et al., MalariaGen paper)	ERR1138858	#N/A	ERR1138858
Malaysia	Sabah	ASA	MSEA	PY0032-C	2014			(Adam et al., MalariaGen paper)	ERR1106839	#N/A	ERR1106839
Malaysia	Sabah	ASA	MSEA	PY0033-C	2014			(Adam et al., MalariaGen paper)	ERR1138860	#N/A	ERR1138860
Malaysia	Sabah	ASA	MSEA	PY0034-C	2014			(Adam et al., MalariaGen paper)	ERR1138861	#N/A	ERR1138861
Malaysia	Sabah	ASA	MSEA	PY0035-C	2014			(Adam et al., MalariaGen paper)	ERR1138862	#N/A	ERR1138862
Malaysia	Sabah	ASA	MSEA	PY0042-C	2014			(Adam et al., MalariaGen paper)	ERR1138864	#N/A	ERR1138864
Malaysia	Sabah	ASA	MSEA	PY0043-CX	2014			(Adam et al., MalariaGen paper)	ERR1475440	#N/A	ERR1475440
Malaysia	Sabah	ASA	MSEA	PY0044-CX	2014			(Adam et al., MalariaGen paper)	ERR1475454	#N/A	ERR1475454
Malaysia	Sabah	ASA	MSEA	PY0045-C	2014			(Adam et al., MalariaGen paper)	ERR1138866	#N/A	ERR1138866
Malaysia	Sabah	ASA	MSEA	PY0048-C	2014			(Adam et al., MalariaGen paper)	ERR1138867	#N/A	ERR1138867
Malaysia	Sabah	ASA	MSEA	PY0050-C	2014			(Adam et al., MalariaGen paper)	ERR1138868	#N/A	ERR1138868
Malaysia	Sabah	ASA	MSEA	PY0051-C	2014			(Adam et al., MalariaGen paper)	ERR1106842	#N/A	ERR1106842
Malaysia	Sabah	ASA	MSEA	PY0053-C	2014			(Adam et al., MalariaGen paper)	ERR1138869	#N/A	ERR1138869
Malaysia	Sabah	ASA	MSEA	PY0054-C	2014			(Adam et al., MalariaGen paper)	ERR1138870	#N/A	ERR1138870
Malaysia	Sabah	ASA	MSEA	PY0055-C	2014			(Adam et al., MalariaGen paper)	ERR1138871	#N/A	ERR1138871
Malaysia	Sabah	ASA	MSEA	PY0056-C	2014			(Adam et al., MalariaGen paper)	ERR1138872	#N/A	ERR1138872
Malaysia	Sabah	ASA	MSEA	PY0057-C	2014			(Adam et al., MalariaGen paper)	ERR1138873	#N/A	ERR1138873
Malaysia	Sabah	ASA	MSEA	PY0058-C	2014			(Adam et al., MalariaGen paper)	ERR1106843	#N/A	ERR1106843
Malaysia	Sabah	ASA	MSEA	PY0060-C	2014			(Adam et al., MalariaGen paper)	ERR1138875	#N/A	ERR1138875
Malaysia	Sabah	ASA	MSEA	PY0061-C	2014			(Adam et al., MalariaGen paper)	ERR1138876	#N/A	ERR1138876
Malaysia	Sabah	ASA	MSEA	PY0065-C	2014			(Adam et al., MalariaGen paper)	ERR1106845	#N/A	ERR1106845
Malaysia	Sabah	ASA	MSEA	PY0068-C	2014			(Adam et al., MalariaGen paper)	ERR1106846	#N/A	ERR1106846
Malaysia	Sabah	ASA	MSEA	PY0073-C	2014			(Adam et al., MalariaGen paper)	ERR1138882	#N/A	ERR1138882
Malaysia	Sabah	ASA	MSEA	PY0074-C	2014			(Adam et al., MalariaGen paper)	ERR1138883	#N/A	ERR1138883
Malaysia	Sabah	ASA	MSEA	PY0075-C	2014			(Adam et al., MalariaGen paper)	ERR1138884	#N/A	ERR1138884
Malaysia	Sabah	ASA	MSEA	PY0076-C	2014			(Adam et al., MalariaGen paper)	ERR1138885	#N/A	ERR1138885
Malaysia	Sabah	ASA	MSEA	PY0077-CW	2014			(Adam et al., MalariaGen paper)	ERR1475435	#N/A	ERR1475435
Malaysia	Sabah	ASA	MSEA	PY0079-C	2014			(Adam et al., MalariaGen paper)	ERR1138887	#N/A	ERR1138887
Malaysia	Sabah	ASA	MSEA	PY0081-C	2014			(Adam et al., MalariaGen paper)	ERR1138888	#N/A	ERR1138888
Malaysia	Sabah	ASA	MSEA	PY0082-C	2014			(Adam et al., MalariaGen paper)	ERR1138889	#N/A	ERR1138889
Malaysia	Sabah	ASA	MSEA	PY0085-C	2013			(Adam et al., MalariaGen paper)	ERR1475425	#N/A	ERR1475425
Malaysia	Sabah	ASA	MSEA	PY0086-C	2014			(Adam et al., MalariaGen paper)	ERR1475426	#N/A	ERR1475426
Malaysia	Sabah	ASA	MSEA	PY0087-C	2014			(Adam et al., MalariaGen paper)	ERR1475427	#N/A	ERR1475427
Malaysia	Sabah	ASA	MSEA	PY0088-C	2013			(Adam et al., MalariaGen paper)	ERR1475395	#N/A	ERR1475395
Malaysia	Sabah	ASA	MSEA	PY0089-C	2013			(Adam et al., MalariaGen paper)	ERR1475451	#N/A	ERR1475451
Malaysia	Sabah	ASA	MSEA	PY0090-C	2013			(Adam et al., MalariaGen paper)	ERR1475441	#N/A	ERR1475441
Malaysia	Sabah	ASA	MSEA	PY0092-CW	2014			(Adam et al., MalariaGen paper)	ERR2299659	#N/A	ERR2299659
Malaysia	Sabah	ASA	MSEA	PY0093-C	2014			(Adam et al., MalariaGen paper)	ERR1475397	#N/A	ERR1475397
Malaysia	Sabah	ASA	MSEA	PY0094-C	2014			(Adam et al., MalariaGen paper)	ERR1475398	#N/A	ERR1475398
Malaysia	Sabah	ASA	MSEA	PY0096-C	2014			(Adam et al., MalariaGen paper)	ERR1475399	#N/A	ERR1475399
Malaysia	Sabah	ASA	MSEA	PY0098-C	2014			(Adam et al., MalariaGen paper)	ERR1475417	#N/A	ERR1475417
Malaysia	Sabah	ASA	MSEA	PY0099-C	2014			(Adam et al., MalariaGen paper)	ERR1475418	#N/A	ERR1475418
Malaysia	Sabah	ASA	MSEA	PY0100-CW	2014			(Adam et al., MalariaGen paper)	ERR1475431	#N/A	ERR1475431
Malaysia	Sabah	ASA	MSEA	PY0100-Cx	2013			(Adam et al., MalariaGen paper)	ERR2299663	#N/A	ERR2299663
Malaysia	Sabah	ASA	MSEA	PY0101-C	2014			(Adam et al., MalariaGen paper)	ERR1475420	#N/A	ERR1475420
Malaysia	Sabah	ASA	MSEA	PY0103-C	2014			(Adam et al., MalariaGen paper)	ERR1475429	#N/A	ERR1475429
Malaysia	Sabah	ASA	MSEA	PY0105-C	2014			(Adam et al., MalariaGen paper)	ERR1475430	#N/A	ERR1475430
Malaysia	Sabah	ASA	MSEA	PY0107-C	2014			(Adam et al., MalariaGen paper)	ERR1475439	#N/A	ERR1475439
Malaysia	Sabah	ASA	MSEA	PY0108-C	2014			(Adam et al., MalariaGen paper)	ERR1475438	#N/A	ERR1475438
Malaysia	Sabah	ASA	MSEA	PY0109-CWx	2013			(Adam et al., MalariaGen paper)	ERR2299657	#N/A	ERR2299657
Malaysia	Sabah	ASA	MSEA	PY0111-Cx	2013			(Adam et al., MalariaGen paper)	ERR2299661	#N/A	ERR2299661
Malaysia	Sabah	ASA	MSEA	PY0114-C	2013			(Adam et al., MalariaGen paper)	ERR1475456	#N/A	ERR1475456
Malaysia	Sabah	ASA	MSEA	PY0115-C	2014			(Adam et al., MalariaGen paper)	ERR1475421	#N/A	ERR1475421
Malaysia	Sabah	ASA	MSEA	PY0117-C	2014			(Adam et al., MalariaGen paper)	ERR1475437	#N/A	ERR1475437
Malaysia	Sabah	ASA	MSEA	PY0119-C	2014			(Adam et al., MalariaGen paper)	ERR1475457	#N/A	ERR1475457
Malaysia	Sabah	ASA	MSEA	PY0127-C	2014	LD_DL_CHL_18/FCH7L2KCCX2_L5_WHRDVIVsyxRABOAA-37		(Adam et al., MalariaGen paper)	ERR1475461	#N/A	ERR1475461
Malaysia	Sabah	ASA	MSEA	PY0131-C	2013			(Adam et al., MalariaGen paper)	ERR2299662	#N/A	ERR2299662
Malaysia	Sabah	ASA	MSEA	PY0145-C	2010			(Adam et al., MalariaGen paper)	ERR2299658	#N/A	ERR2299658
Malaysia	Sabah	ASA	MSEA	PY0152-C	2010			(Adam et al., MalariaGen paper)	ERR2299664	#N/A	ERR2299664
Malaysia	Sabah	ASA	MSEA	VVX00848	2014			(Adam et al., MalariaGen paper)	ERR2299528	#N/A	ERR2299528
Malaysia	Sabah	ASA	MSEA	VVX00855	2014			(Adam et al., MalariaGen paper)	ERR2299530	#N/A	ERR2299530
Malaysia	Sabah	ASA	MSEA	VVX00857	2014			(Adam et al., MalariaGen paper)	ERR2299531	#N/A	ERR2299531
Mauritania	NA	AFR	AFR	mauritania I	1996	NA	Single	(Neafsey et al. 2012)	SRR340129,SRR332408,SRR332409,SRR332414,SRR332412,SRR332410,SRR332411,SRR332413,SRR332415	#N/A	Mauritania1	Neafsey_Mauritania_1
Mauritania		AFR	AFR	p1500.PV.Mauritania				Daaron et al 2021	SRR14191980	p1500.PV.Mauritania	SRR14191980
Mauritania		AFR	AFR	p1504.PV.Mauritania				Daaron et al 2021	SRR14191979	p1504.PV.Mauritania	SRR14191979
Mauritania		AFR	AFR	p1505.PV.Mauritania				Daaron et al 2021	SRR14191978	p1505.PV.Mauritania	SRR14191978
Mauritania		AFR	AFR	p1506.PV.Mauritania				Daaron et al 2021	SRR14191977	p1506.PV.Mauritania	SRR14191977
Mauritania		AFR	AFR	p1510.PV.Mauritania				Daaron et al 2021	SRR14191976	p1510.PV.Mauritania	SRR14191976
Mauritania		AFR	AFR	p1511.PV.Mauritania				Daaron et al 2021	SRR14191975	p1511.PV.Mauritania	SRR14191975
Mauritania		AFR	AFR	p1512.PV.Mauritania				Daaron et al 2021	SRR14191974	p1512.PV.Mauritania	SRR14191974
Mauritania		AFR	AFR	p1513.PV.Mauritania				Daaron et al 2021	SRR14191972	p1513.PV.Mauritania	SRR14191972
Mauritania		AFR	AFR	p1514.PV.Mauritania				Daaron et al 2021	SRR14191971	p1514.PV.Mauritania	SRR14191971
Mauritania		AFR	AFR	p1515.PV.Mauritania				Daaron et al 2021	SRR14191970	p1515.PV.Mauritania	SRR14191970
Mauritania		AFR	AFR	p1516.PV.Mauritania				Daaron et al 2021	SRR14191969	p1516.PV.Mauritania	SRR14191969
Mauritania		AFR	AFR	p1517.PV.Mauritania				Daaron et al 2021	SRR14191968	p1517.PV.Mauritania	SRR14191968
Mauritania		AFR	AFR	p1518.PV.Mauritania				Daaron et al 2021	SRR14191967	p1518.PV.Mauritania	SRR14191967
Mauritania		AFR	AFR	p1519.PV.Mauritania				Daaron et al 2021	SRR14191966	p1519.PV.Mauritania	SRR14191966
Mauritania		AFR	AFR	13101040	2013			Erin Sauve unpublished data		#N/A	13101040
Mexico	Tapachula, Chiapas	SAM	LAM	Mexico_1905	2005	NA	Single	(Hupalo, Luo et al. 2016)	SRP046005	p0693.PV.Mexico	SRP046005	Hupalo_Mexico_4
Mexico	Tapachula, Chiapas	SAM	LAM	Mexico_15302	2002	NA	Single	(Hupalo, Luo et al. 2016)	SRP046028	p0834.PV.Mexico	SRP046028	Hupalo_Mexico_5
Mexico	Tapachula, Chiapas	SAM	LAM	Mexico_15502	2002	NA	Single	(Hupalo, Luo et al. 2016)	SRP046175	p0657.PV.Mexico	SRP046175	Hupalo_Mexico_10
Mexico	Tapachula, Chiapas	SAM	LAM	Mexico_1302	2002	NA	Single	(Hupalo, Luo et al. 2016)	SRP046194	p0597.PV.Mexico	SRP046194	Hupalo_Mexico_17
Mexico	Tapachula, Chiapas	SAM	LAM	Mexico_1504	2004	NA	Single	(Hupalo, Luo et al. 2016)	SRP046167	p0788.PV.Mexico	SRP046167	Hupalo_Mexico_7
Mexico	Tapachula, Chiapas	SAM	LAM	Mexico_2202	2002	NA	Single	(Hupalo, Luo et al. 2016)	SRP046170	p0592.PV.Mexico	SRP046170	Hupalo_Mexico_8
Mexico	Tapachula, Chiapas	SAM	LAM	Mexico_4304	2004	NA	Single	(Hupalo, Luo et al. 2016)	SRP046192	p0620.PV.Mexico	SRP046192	Hupalo_Mexico_16
Mexico	Tapachula, Chiapas	SAM	LAM	Mexico_0202	2002	NA	Single	(Hupalo, Luo et al. 2016)	SRP046184	p0760.PV.Mexico	SRP046184	Hupalo_Mexico_14
Mexico	Tapachula, Chiapas	SAM	LAM	Mexico_3902	2002	NA	Single	(Hupalo, Luo et al. 2016)	SRP046181	p0663.PV.Mexico	SRP046181	Hupalo_Mexico_11
Mexico	Tapachula, Chiapas	SAM	LAM	Mexico_5002	2002	NA	Single	(Hupalo, Luo et al. 2016)	SRP046187	p0561.PV.Mexico	SRP046187	Hupalo_Mexico_15
Mexico	Tapachula, Chiapas	SAM	LAM	Mexico_8302	2002	NA	Single	(Hupalo, Luo et al. 2016)	SRP045972	p0847.PV.Mexico	SRP045972	Hupalo_Mexico_1
Mexico	Tapachula, Chiapas	SAM	LAM	Mexico_2003	2003	NA	Single	(Hupalo, Luo et al. 2016)	SRP046205	p0656.PV.Mexico	SRP046205	Hupalo_Mexico_20
Mexico	Tapachula, Chiapas	SAM	LAM	Mexico_2008	2008	NA	Single	(Hupalo, Luo et al. 2016)	SRP046198	p0718.PV.Mexico	SRP046198	Hupalo_Mexico_18
Mexico	Tapachula, Chiapas	SAM	LAM	Mexico_7401	2001	NA	Single	(Hupalo, Luo et al. 2016)	SRP046165	p0783.PV.Mexico	SRP046165	Hupalo_Mexico_6
Mexico	Tapachula, Chiapas	SAM	LAM	Mexico_8301	2001	NA	Single	(Hupalo, Luo et al. 2016)	SRP046174	p0661.PV.Mexico	SRP046174	Hupalo_Mexico_9
Mexico	Tapachula, Chiapas	SAM	LAM	Mexico_1203	2003	NA	Mixed	(Hupalo, Luo et al. 2016)	SRP046004	p0865.PV.Mexico	SRP046004	Hupalo_Mexico_3
Mexico	Carrillo, Chiapas	SAM	LAM	Mexico_7503	2003	NA	Mixed	(Hupalo, Luo et al. 2016)	SRP046199	p0629.PV.Mexico	SRP046199	Hupalo_Mexico_19
Mexico	Huehuetán, Chiapas	SAM	LAM	Mexico_13107	2007	NA	Single	(Hupalo, Luo et al. 2016)	SRP045974	p0870.PV.Mexico	SRP045974	Hupalo_Mexico_2
Mexico	Tuxtla Chico, Chiapas	SAM	LAM	Mexico_11402	2002	NA	Single	(Hupalo, Luo et al. 2016)	SRP046182	p0782.PV.Mexico	SRP046182	Hupalo_Mexico_12
Mexico	Frontera Hidalgo, Chiapas	SAM	LAM	Mexico_12400	2000	NA	Single	(Hupalo, Luo et al. 2016)	SRP046183	p0640.PV.Mexico	SRP046183	Hupalo_Mexico_13
Myanmar	Laiza township, Kachin State	ASA	Una	Myanmar_LZCH-13	2012/2013	NA	Single	(Hupalo, Luo et al. 2016)	SRP046186	p0643.PV.Myanmar	SRP046186	Hupalo_Myanmar_5
Myanmar	Laiza township, Kachin State	ASA	Una	Myanmar_LZCH-20	2012/2013	NA	Single	(Hupalo, Luo et al. 2016)	SRP046193	p0702.PV.Myanmar	SRP046193	Hupalo_Myanmar_6
Myanmar	Laiza township, Kachin State	ASA	Una	Myanmar_LZCH-36	2012/2013	NA	Single	(Hupalo, Luo et al. 2016)	SRP045966	p0889.PV.Myanmar	SRP045966	Hupalo_Myanmar_1
Myanmar	Laiza township, Kachin State	ASA	Una	Myanmar_LZCH-4	2012/2013	NA	Single	(Hupalo, Luo et al. 2016)	SRP046093	p0854.PV.Myanmar	SRP046093	Hupalo_Myanmar_2
Myanmar	Laiza township, Kachin State	ASA	Una	Myanmar_NB-13-1	2012/2013	NA	Single	(Hupalo, Luo et al. 2016)	SRP046099	p0857.PV.Myanmar	SRP046099	Hupalo_Myanmar_4
Myanmar	Laiza township, Kachin State	ASA	Una	Myanmar_NB-15	2012/2013	NA	Mixed	(Hupalo, Luo et al. 2016)	SRP046204	p0730.PV.Myanmar	SRP046204	Hupalo_Myanmar_8
Myanmar	Laiza township, Kachin State	ASA	Una	Myanmar_NB-16	2012/2013	NA	Single	(Hupalo, Luo et al. 2016)	SRP046094	p0706.PV.Myanmar	SRP046094	Hupalo_Myanmar_3
Myanmar	Laiza township, Kachin State	ASA	Una	Myanmar_NB-17	2012/2013	NA	Mixed	(Hupalo, Luo et al. 2016)	SRP046197	p0711.PV.Myanmar	SRP046197	Hupalo_Myanmar_7
Myanmar	MM	ASA	Una	QC0234-C	2012			(Pearson et al. 2016)	ERS347714	#N/A	ERR426064	Pearson_Myanmar_1
Nicaragua	NA	SAM	LAM	Nicaragua_462	1972	NA	Single	(Hupalo, Luo et al. 2016)	SRP046009	#N/A	Nicaragua_462	Hupalo_Nicaragua_1
North Korea	NA	ASA	Una	NorthKorean	1953	NA	Single	(Neafsey et al. 2012)	SRR340091,SRR332563,SRR332560,SRR332559,SRR332561,SRR332562,SRR332564,SRR332565,SRR332566	#N/A	NorthKorean	Neafsey_NorthKorea_1
Pakistan		ASA	WAS	PV_PK-A1	2017-2018			Benavente et al 2021	ERR5740814		ERR5740814
Pakistan		ASA	WAS	PV_PK-A2	2017-2018			Benavente et al 2021	ERR5740815		ERR5740815
Pakistan		ASA	WAS	PV_PK-A3	2017-2018			Benavente et al 2021	ERR5740816		ERR5740816
Pakistan		ASA	WAS	PV_PK-A4	2017-2018			Benavente et al 2021	ERR5740817		ERR5740817
Pakistan		ASA	WAS	PV_PK-A5	2017-2018			Benavente et al 2021	ERR5740818		ERR5740818
Pakistan		ASA	WAS	PV_PK-A6	2017-2018			Benavente et al 2021	ERR5740819		ERR5740819
Pakistan		ASA	WAS	PV_PK-A7	2017-2018			Benavente et al 2021	ERR5740820		ERR5740820
Pakistan		ASA	WAS	PV_PK-A8	2017-2018			Benavente et al 2021	ERR5740821		ERR5740821
Pakistan		ASA	WAS	PV_PK-B1	2017-2018			Benavente et al 2021	ERR5740822		ERR5740822
Pakistan		ASA	WAS	PV_PK-B2	2017-2018			Benavente et al 2021	ERR5740823		ERR5740823
Pakistan		ASA	WAS	PV_PK-B3	2017-2018			Benavente et al 2021	ERR5740824		ERR5740824
Pakistan		ASA	WAS	PV_PK-B4	2017-2018			Benavente et al 2021	ERR5740825		ERR5740825
Pakistan		ASA	WAS	PV_PK-B5	2017-2018			Benavente et al 2021	ERR5740826		ERR5740826
Pakistan		ASA	WAS	PV_PK-B8	2017-2018			Benavente et al 2021	ERR5740829		ERR5740829
Pakistan		ASA	WAS	PV_PK-C1	2017-2018			Benavente et al 2021	ERR5740830		ERR5740830
Pakistan		ASA	WAS	PV_PK-C2	2017-2018			Benavente et al 2021	ERR5740831		ERR5740831
Pakistan		ASA	WAS	PV_PK-C3	2017-2018			Benavente et al 2021	ERR5740832		ERR5740832
Pakistan		ASA	WAS	PV_PK-C4	2017-2018			Benavente et al 2021	ERR5740833		ERR5740833
Pakistan		ASA	WAS	PV_PK-C5	2017-2018			Benavente et al 2021	ERR5740834		ERR5740834
Pakistan		ASA	WAS	PV_PK-C6	2017-2018			Benavente et al 2021	ERR5740835		ERR5740835
Pakistan		ASA	WAS	PV_PK-C7	2017-2018			Benavente et al 2021	ERR5740836		ERR5740836
Pakistan		ASA	WAS	PV_PK-C8	2017-2018			Benavente et al 2021	ERR5740837		ERR5740837
Pakistan		ASA	WAS	PV_PK-D5	2017-2018			Benavente et al 2021	ERR5740842		ERR5740842
Pakistan		ASA	WAS	PV_PK-D6	2017-2018			Benavente et al 2021	ERR5740843		ERR5740843
Pakistan		ASA	WAS	PV_PK-D7	2017-2018			Benavente et al 2021	ERR5740844		ERR5740844
Pakistan		ASA	WAS	PV_PK-D8	2017-2018			Benavente et al 2021	ERR5740845		ERR5740845
Pakistan		ASA	WAS	PV_PK-E1	2017-2018			Benavente et al 2021	ERR5740846		ERR5740846
Pakistan		ASA	WAS	PV_PK-E2	2017-2018			Benavente et al 2021	ERR5740847		ERR5740847
Pakistan		ASA	WAS	PV_PK-E3	2017-2018			Benavente et al 2021	ERR5740848		ERR5740848
Pakistan		ASA	WAS	PV_PK-E4	2017-2018			Benavente et al 2021	ERR5740849		ERR5740849
Pakistan		ASA	WAS	PV_PK-E5	2017-2018			Benavente et al 2021	ERR5740850		ERR5740850
Pakistan		ASA	WAS	PvPAkA1	2017-2018			Benavente et al 2021	ERR5740855		ERR5740855
Panama	NA	SAM	LAM	Panama_458	1972	NA	Mixed	(Hupalo, Luo et al. 2016)	SRP045967	#N/A	Panama_458	Hupalo_Panama_1
Panama		SAM	LAM	DA05	2007-2009			(Buyon et al. 2020)	SRR12383690	#N/A	SRR12383690	Buyon_Panama_58
Panama		SAM	LAM	DA19	2017-2019			(Buyon et al. 2020)	SRR12383689	#N/A	SRR12383689	Buyon_Panama_57
Panama		SAM	LAM	NicanorPv_12979				(Buyon et al. 2020)	SRR12383688	#N/A	SRR12383688	Buyon_Panama_56
Panama		SAM	LAM	NicanorPv_12980				(Buyon et al. 2020)	SRR12383687	#N/A	SRR12383687	Buyon_Panama_55
Panama		SAM	LAM	NicanorPv_12981				(Buyon et al. 2020)	SRR12383686	#N/A	SRR12383686	Buyon_Panama_54
Panama		SAM	LAM	NicanorPv_12982				(Buyon et al. 2020)	SRR12383685	#N/A	SRR12383685	Buyon_Panama_53
Panama		SAM	LAM	NicanorPv_12986				(Buyon et al. 2020)	SRR12383684	#N/A	SRR12383684	Buyon_Panama_52
Panama		SAM	LAM	NicanorPv_12987				(Buyon et al. 2020)	SRR12383683	#N/A	SRR12383683	Buyon_Panama_51
Panama		SAM	LAM	NicanorPv_12995				(Buyon et al. 2020)	SRR12383682	#N/A	SRR12383682	Buyon_Panama_50
Panama		SAM	LAM	NicanorPv_12997				(Buyon et al. 2020)	SRR12383681	#N/A	SRR12383681	Buyon_Panama_49
Panama		SAM	LAM	NicanorPv_12998				(Buyon et al. 2020)	SRR12383680	#N/A	SRR12383680	Buyon_Panama_48
Panama		SAM	LAM	NicanorPv_13006				(Buyon et al. 2020)	SRR12383679	#N/A	SRR12383679	Buyon_Panama_47
Panama		SAM	LAM	DA26				(Buyon et al. 2020)	SRR12383678	#N/A	SRR12383678	Buyon_Panama_46
Panama		SAM	LAM	NicanorPv_13007				(Buyon et al. 2020)	SRR12383677	#N/A	SRR12383677	Buyon_Panama_45
Panama		SAM	LAM	NicanorPv_13008				(Buyon et al. 2020)	SRR12383676	#N/A	SRR12383676	Buyon_Panama_44
Panama		SAM	LAM	NicanorPv_13011				(Buyon et al. 2020)	SRR12383675	#N/A	SRR12383675	Buyon_Panama_43
Panama		SAM	LAM	NicanorPv_13012				(Buyon et al. 2020)	SRR12383674	#N/A	SRR12383674	Buyon_Panama_42
Panama		SAM	LAM	NicanorPv_13013				(Buyon et al. 2020)	SRR12383673	#N/A	SRR12383673	Buyon_Panama_41
Panama		SAM	LAM	NicanorPv_13024				(Buyon et al. 2020)	SRR12383672	#N/A	SRR12383672	Buyon_Panama_40
Panama		SAM	LAM	NicanorPv_13028				(Buyon et al. 2020)	SRR12383671	#N/A	SRR12383671	Buyon_Panama_39
Panama		SAM	LAM	NicanorPv_13030				(Buyon et al. 2020)	SRR12383670	#N/A	SRR12383670	Buyon_Panama_38
Panama		SAM	LAM	PE025				(Buyon et al. 2020)	SRR12383669	#N/A	SRR12383669	Buyon_Panama_37
Panama		SAM	LAM	PE029				(Buyon et al. 2020)	SRR12383668	#N/A	SRR12383668	Buyon_Panama_36
Panama		SAM	LAM	KY128				(Buyon et al. 2020)	SRR12383667	#N/A	SRR12383667	Buyon_Panama_35
Panama		SAM	LAM	PE11				(Buyon et al. 2020)	SRR12383666	#N/A	SRR12383666	Buyon_Panama_34
Panama		SAM	LAM	PM02				(Buyon et al. 2020)	SRR12383665	#N/A	SRR12383665	Buyon_Panama_33
Panama		SAM	LAM	PM03				(Buyon et al. 2020)	SRR12383664	#N/A	SRR12383664	Buyon_Panama_32
Panama		SAM	LAM	PM04				(Buyon et al. 2020)	SRR12383663	#N/A	SRR12383663	Buyon_Panama_31
Panama		SAM	LAM	PM06				(Buyon et al. 2020)	SRR12383662	#N/A	SRR12383662	Buyon_Panama_30
Panama		SAM	LAM	PM07				(Buyon et al. 2020)	SRR12383661	#N/A	SRR12383661	Buyon_Panama_29
Panama		SAM	LAM	PM08				(Buyon et al. 2020)	SRR12383660	#N/A	SRR12383660	Buyon_Panama_28
Panama		SAM	LAM	PM09				(Buyon et al. 2020)	SRR12383659	#N/A	SRR12383659	Buyon_Panama_27
Panama		SAM	LAM	PM10				(Buyon et al. 2020)	SRR12383658	#N/A	SRR12383658	Buyon_Panama_26
Panama		SAM	LAM	PM11				(Buyon et al. 2020)	SRR12383657	#N/A	SRR12383657	Buyon_Panama_25
Panama		SAM	LAM	NicanorPv_				(Buyon et al. 2020)	SRR12383656	#N/A	SRR12383656	Buyon_Panama_24
Panama		SAM	LAM	PM13				(Buyon et al. 2020)	SRR12383655	#N/A	SRR12383655	Buyon_Panama_23
Panama		SAM	LAM	PM14				(Buyon et al. 2020)	SRR12383654	#N/A	SRR12383654	Buyon_Panama_22
Panama		SAM	LAM	PO01				(Buyon et al. 2020)	SRR12383653	#N/A	SRR12383653	Buyon_Panama_21
Panama		SAM	LAM	PO03				(Buyon et al. 2020)	SRR12383652	#N/A	SRR12383652	Buyon_Panama_20
Panama		SAM	LAM	PO06				(Buyon et al. 2020)	SRR12383651	#N/A	SRR12383651	Buyon_Panama_19
Panama		SAM	LAM	PO07				(Buyon et al. 2020)	SRR12383650	#N/A	SRR12383650	Buyon_Panama_18
Panama		SAM	LAM	V322				(Buyon et al. 2020)	SRR12383649	#N/A	SRR12383649	Buyon_Panama_17
Panama		SAM	LAM	VE023				(Buyon et al. 2020)	SRR12383648	#N/A	SRR12383648	Buyon_Panama_16
Panama		SAM	LAM	VE025				(Buyon et al. 2020)	SRR12383646	#N/A	SRR12383646	Buyon_Panama_15
Panama		SAM	LAM	NicanorPv_12968				(Buyon et al. 2020)	SRR12383645	#N/A	SRR12383645	Buyon_Panama_14
Panama		SAM	LAM	VE03				(Buyon et al. 2020)	SRR12383644	#N/A	SRR12383644	Buyon_Panama_13
Panama		SAM	LAM	VE07				(Buyon et al. 2020)	SRR12383643	#N/A	SRR12383643	Buyon_Panama_12
Panama		SAM	LAM	VE09				(Buyon et al. 2020)	SRR12383642	#N/A	SRR12383642	Buyon_Panama_11
Panama		SAM	LAM	VE10				(Buyon et al. 2020)	SRR12383641	#N/A	SRR12383641	Buyon_Panama_10
Panama		SAM	LAM	VE13				(Buyon et al. 2020)	SRR12383640	#N/A	SRR12383640	Buyon_Panama_9
Panama		SAM	LAM	VE14				(Buyon et al. 2020)	SRR12383639	#N/A	SRR12383639	Buyon_Panama_8
Panama		SAM	LAM	VE15				(Buyon et al. 2020)	SRR12383638	#N/A	SRR12383638	Buyon_Panama_7
Panama		SAM	LAM	VE16				(Buyon et al. 2020)	SRR12383637	#N/A	SRR12383637	Buyon_Panama_6
Panama		SAM	LAM	VE19				(Buyon et al. 2020)	SRR12383636	#N/A	SRR12383636	Buyon_Panama_5
Panama		SAM	LAM	NicanorPv_12971				(Buyon et al. 2020)	SRR12383635	#N/A	SRR12383635	Buyon_Panama_4
Panama		SAM	LAM	NicanorPv_12974				(Buyon et al. 2020)	SRR12383634	#N/A	SRR12383634	Buyon_Panama_3
Panama		SAM	LAM	NicanorPv_12975				(Buyon et al. 2020)	SRR12383633	#N/A	SRR12383633	Buyon_Panama_2
Panama		SAM	LAM	NicanorPv_12977				(Buyon et al. 2020)	SRR12383632	#N/A	SRR12383632	Buyon_Panama_1
Papua Indonesia	Mimika Regency	ASA	OCE	PvP01	2012	NA		(Auburn, Böhme et al. 2016)	ERR034096	#N/A	ERR034096	Auburn_Papua_Indonesia_1
Papua New Guinea	NA	ASA	OCE	PNG_chesson	1944	NA	Mixed	(Hester et al. 2013)	SRR828528	p0496.PV.PNG	SRR828528	Hester_Papua_New_Guinea_1
Papua New Guinea	NA	ASA	OCE	PNG_PVRVL1991	NA	NA	Mixed	(Hupalo, Luo et al. 2016)	SRP045988	p0848.PV.PNG	SRP045988	Hupalo_Papua_New_Guinea_1
Papua New Guinea	NA	ASA	OCE	PNG_PVRVL1997	NA	NA	Mixed	(Hupalo, Luo et al. 2016)	SRP046190	p0696.PV.PNG	SRP046190	Hupalo_Papua_New_Guinea_17
Papua New Guinea	NA	ASA	OCE	PNG_PVRVL2000	NA	NA	Mixed	(Hupalo, Luo et al. 2016)	SRP046023	p0885.PV.PNG	SRP046023	Hupalo_Papua_New_Guinea_6
Papua New Guinea	NA	ASA	OCE	PNG_PVRVL2003	NA	NA	Mixed	(Hupalo, Luo et al. 2016)	SRP045995	p0881.PV.PNG	SRP045995	Hupalo_Papua_New_Guinea_3
Papua New Guinea	NA	ASA	OCE	PNG_PVXMQ2006	NA	NA	Mixed	(Hupalo, Luo et al. 2016)	SRP046176	p0653.PV.PNG	SRP046176	Hupalo_Papua_New_Guinea_15
Papua New Guinea	NA	ASA	OCE	PNG_PVXMW2006	NA	NA	Mixed	(Hupalo, Luo et al. 2016)	SRP046024	p0843.PV.PNG	SRP046024	Hupalo_Papua_New_Guinea_7
Papua New Guinea	NA	ASA	OCE	PNG_PVXMZ2010	NA	NA	Mixed	(Hupalo, Luo et al. 2016)	SRP045994	p0844.PV.PNG	SRP045994	Hupalo_Papua_New_Guinea_2
Papua New Guinea	Modillon	ASA	OCE	PNG012	2009	NA	Single	(Hupalo, Luo et al. 2016)	SRR1759411	p0687.PV.PNG	SRR1759411	Hupalo_Papua_New_Guinea_19
Papua New Guinea	Yagaum	ASA	OCE	PNG014	2008	NA	Single	(Hupalo, Luo et al. 2016)	SRP046136	p0624.PV.PNG	SRP046136	Hupalo_Papua_New_Guinea_12
Papua New Guinea	Yagaum	ASA	OCE	PNG025	2008	NA	Single	(Hupalo, Luo et al. 2016)	SRR1759523	p0689.PV.PNG	SRR1759523	Hupalo_Papua_New_Guinea_21
Papua New Guinea	Yagaum	ASA	OCE	PNG030	2008	NA	Single	(Hupalo, Luo et al. 2016)	SRP046097	p0666.PV.PNG	SRP046097	Hupalo_Papua_New_Guineae_10
Papua New Guinea	Yagaum	ASA	OCE	PNG063	2009	NA	ND	(Hupalo, Luo et al. 2016)	SRP046279	p0662.PV.PNG	SRP046279	Hupalo_Papua_New_Guinea_18
Papua New Guinea	Yagaum	ASA	OCE	PNG076	2009	NA	Mixed	(Hupalo, Luo et al. 2016)	SRR1759594	p0691.PV.PNG	SRR1759594	Hupalo_Papua_New_Guinea_23
Papua New Guinea	Yagaum	ASA	OCE	PNG58	2009	NA	Single	(Hupalo, Luo et al. 2016)	SRP046188	p0616.PV.PNG	SRP046188	Hupalo_Papua_New_Guinea_16
Papua New Guinea	Yagaum	ASA	OCE	PNG72	2010	NA	Mixed	(Hupalo, Luo et al. 2016)	SRP046095	p0762.PV.PNG	SRP046095	Hupalo_Papua_New_Guinea_9
Papua New Guinea	Yagaum	ASA	OCE	PNG90	2010	NA	ND	(Hupalo, Luo et al. 2016)	SRP046124	p0609.PV.PNG	SRP046124	Hupalo_Papua_New_Guinea_11
Papua New Guinea	Alexishafen, Madang Province	ASA	OCE	PNG045	2009	NA	ND	(Hupalo, Luo et al. 2016)	SRP046018	p0739.PV.PNG	SRP046018	Hupalo_Papua_New_Guinea_5
Papua New Guinea	Alexishafen, Madang Province	ASA	OCE	PNG070	2009	NA	Mixed	(Hupalo, Luo et al. 2016)	SRP046141	p0628.PV.PNG	SRP046141	Hupalo_Papua_New_Guinea_14
Papua New Guinea	Alexishafen, Madang Province	ASA	OCE	PNG163	2010	NA	Mixed	(Hupalo, Luo et al. 2016)	SRP046140	p0595.PV.PNG	SRP046140	Hupalo_Papua_New_Guinea_13
Papua New Guinea	Alexishafen, Madang Province	ASA	OCE	PNG172	2010	NA	Mixed	(Hupalo, Luo et al. 2016)	SRP046026	p0680.PV.PNG	SRP046026	Hupalo_Papua_New_Guinea_8
Papua New Guinea	Alexishafen, Madang Province	ASA	OCE	PNG175	2010	NA	Mixed	(Hupalo, Luo et al. 2016)	SRR1759522	p0688.PV.PNG	SRR1759522	Hupalo_Papua_New_Guinea_20
Papua New Guinea	Alexishafen, Madang Province	ASA	OCE	PNG49	NA	NA	Mixed	(Hupalo, Luo et al. 2016)	SRR1759592	p0690.PV.PNG	SRR1759592	Hupalo_Papua_New_Guinea_22
Papua New Guinea	Alexishafen, Madang Province	ASA	OCE	PNG73	2009	NA	Single	(Hupalo, Luo et al. 2016)	SRP045997	p0922.PV.PNG	SRP045997	Hupalo_Papua_New_Guinea_4
Papua New Guinea	PG	ASA	OCE	PN0095-C	2010			(Pearson et al. 2016)	ERS012057	#N/A	ERR020124	Pearson_Papua_New_Guinea_1
Papua New Guinea	PG	ASA	OCE	PN0050-C	2008			(Pearson et al. 2016)	ERS012699	#N/A	ERR022864	Pearson_Papua_New_Guinea_2
Papua New Guinea	PG	ASA	OCE	PN0067-Cx	2009			(Pearson et al. 2016)	ERS150819	#N/A	ERR175552	Pearson_Papua_New_Guinea_3
Papua New Guinea	PG	ASA	OCE	PN0065-C	2008			(Pearson et al. 2016)	ERS164683	#N/A	ERR216469	Pearson_Papua_New_Guinea_4
Papua New Guinea	PG	ASA	OCE	PN0068-Cx	2009			(Pearson et al. 2016)	ERS164688	#N/A	ERR216474	Pearson_Papua_New_Guinea_5
Papua New Guinea	PG	ASA	OCE	PN0046-C	2008			(Pearson et al. 2016)	ERS150822	#N/A	ERS150822	Pearson_Papua_New_Guinea_10
Papua New Guinea	PG	ASA	OCE	PN0048-C	2008			(Pearson et al. 2016)	ERS150862	#N/A	ERS150862	Pearson_Papua_New_Guinea_11
Papua New Guinea	PG	ASA	OCE	PN0163-C	2013			(Pearson et al. 2016)	ERS404132	#N/A	ERR527450	Pearson_Papua_New_Guinea_6
Papua New Guinea	PG	ASA	OCE	PN0183-C	2013			(Pearson et al. 2016)	ERS404141	#N/A	ERR527453	Pearson_Papua_New_Guinea_7
Papua New Guinea	PG	ASA	OCE	PN0157-C	2013			(Pearson et al. 2016)	ERS404153	#N/A	ERR527467	Pearson_Papua_New_Guinea_8
Papua New Guinea	PG	ASA	OCE	PN0167-C	2013			(Pearson et al. 2016)	ERS404155	#N/A	ERR527468	Pearson_Papua_New_Guinea_9
Papua New Guinea	Madang	ASA	OCE	PN0017-CW	2008			(Adam et al., MalariaGen paper)	ERR713947	#N/A	ERR713947
Papua New Guinea	Madang	ASA	OCE	PN0047-CW	2008			(Adam et al., MalariaGen paper)	ERR713948	#N/A	ERR713948
Papua New Guinea	Madang	ASA	OCE	PN0066-C	2009			(Adam et al., MalariaGen paper)	ERR713957	#N/A	ERR713957
Peru	Sullana, Piura, North Coast	SAM	LAM	Peru00622	2011	NA	Single	(Hupalo, Luo et al. 2016)	SRP046178	p0605.PV.Peru	SRP046178	Hupalo_Peru_30
Peru	Sullana, Piura, North Coast	SAM	LAM	Peru00692	2011	NA	Single	(Hupalo, Luo et al. 2016)	SRP046115	p0604.PV.Peru	SRP046115	Hupalo_Peru_20
Peru	Sullana, Piura, North Coast	SAM	LAM	Peru00699	2011	NA	Single	(Hupalo, Luo et al. 2016)	SRP046280	p0655.PV.Peru	SRP046280	Hupalo_Peru_36
Peru	Sullana, Piura, North Coast	SAM	LAM	Peru99622	2011	NA	Single	(Hupalo, Luo et al. 2016)	SRP046121	p0617.PV.Peru	SRP046121	Hupalo_Peru_22
Peru	Puerto America, Loreto, North Amazon	SAM	LAM	Peru1008	2010	NA	Single	(Hupalo, Luo et al. 2016)	SRP046139	p0645.PV.Peru	SRP046139	Hupalo_Peru_26
Peru	Puerto America, Loreto, North Amazon	SAM	LAM	Peru1021	2011	NA	Single	(Hupalo, Luo et al. 2016)	SRP045984	p0740.PV.Peru	SRP045984	Hupalo_Peru_9
Peru	Puerto America, Loreto, North Amazon	SAM	LAM	Peru1022	2011	NA	Mixed	(Hupalo, Luo et al. 2016)	SRP046011	p0749.PV.Peru	SRP046011	Hupalo_Peru_12
Peru	Puerto America, Loreto, North Amazon	SAM	LAM	Peru2025	2010	NA	Single	(Hupalo, Luo et al. 2016)	SRP046276	p0601.PV.Peru	SRP046276	Hupalo_Peru_33
Peru	Delta 1, Madre de Dios, South Amazon	SAM	LAM	Peru257	2012	NA	Single	(Hupalo, Luo et al. 2016)	SRP046274	p0735.PV.Peru	SRP046274	Hupalo_Peru_32
Peru	Delta 1, Madre de Dios, South Amazon	SAM	LAM	Peru258	2012	NA	Single	(Hupalo, Luo et al. 2016)	SRP046013	p0679.PV.Peru	SRP046013	Hupalo_Peru_13
Peru	Delta 1, Madre de Dios, South Amazon	SAM	LAM	Peru259	2013	NA	Single	(Hupalo, Luo et al. 2016)	SRP046021	p0810.PV.Peru	SRP046021	Hupalo_Peru_14
Peru	Delta 1, Madre de Dios, South Amazon	SAM	LAM	Peru260	2013	NA	Single	(Hupalo, Luo et al. 2016)	SRP046283	p0635.PV.Peru	SRP046283	Hupalo_Peru_38
Peru	Delta 1, Madre de Dios, South Amazon	SAM	LAM	Peru261	2013	NA	Single	(Hupalo, Luo et al. 2016)	SRP045973	p0901.PV.Peru	SRP045973	Hupalo_Peru_5
Peru	Delta 1, Madre de Dios, South Amazon	SAM	LAM	Peru262	2013	NA	Single	(Hupalo, Luo et al. 2016)	SRP046281	p0613.PV.Peru	SRP046281	Hupalo_Peru_37
Peru	Padrecocha, Loreto, North Amazon	SAM	LAM	Peru3043_D0	2011	NA	Single	(Hupalo, Luo et al. 2016)	SRP046273	p0602.PV.Peru	SRP046273	Hupalo_Peru_31
Peru	Padrecocha, Loreto, North Amazon	SAM	LAM	Peru3133	2011	NA	Single	(Hupalo, Luo et al. 2016)	SRP046110	p0701.PV.Peru	SRP046110	Hupalo_Peru_18
Peru	Padrecocha, Loreto, North Amazon	SAM	LAM	Peru3136	2011	NA	Mixed	(Hupalo, Luo et al. 2016)	SRP046277	p0596.PV.Peru	SRP046277	Hupalo_Peru_34
Peru	Padrecocha, Loreto, North Amazon	SAM	LAM	Peru3232	2012	NA	Mixed	(Hupalo, Luo et al. 2016)	SRP046111	p0670.PV.Peru	SRP046111	Hupalo_Peru_19
Peru	Padrecocha, Loreto, North Amazon	SAM	LAM	Peru3270_D0	2012	NA	Single	(Hupalo, Luo et al. 2016)	SRP045993	p0757.PV.Peru	SRP045993	Hupalo_Peru_11
Peru	Padrecocha, Loreto, North Amazon	SAM	LAM	Peru3280	2012	NA	Mixed	(Hupalo, Luo et al. 2016)	SRP045991	p0916.PV.Peru	SRP045991	Hupalo_Peru_10
Peru	Padrecocha, Loreto, North Amazon	SAM	LAM	Peru3323	2012	NA	Mixed	(Hupalo, Luo et al. 2016)	SRP046107	p0623.PV.Peru	SRP046107	Hupalo_Peru_16
Peru	Iquitos, Loreto, North Amazon	SAM	LAM	Peru4017	2012	NA	Single	(Hupalo, Luo et al. 2016)	SRP045979	p0823.PV.Peru	SRP045979	Hupalo_Peru_8
Peru	Iquitos, Loreto, North Amazon	SAM	LAM	Peru4023	2012	NA	Single	(Hupalo, Luo et al. 2016)	SRP046126	p0774.PV.Peru	SRP046126	Hupalo_Peru_23
Peru	Santo Tomás, Loreto, North Amazon	SAM	LAM	Peru01	2008	NA	Single	(Hupalo, Luo et al. 2016)	SRP045977	p0603.PV.Peru	SRP045977	Hupalo_Peru_7
Peru	Santo Tomás, Loreto, North Amazon	SAM	LAM	Peru02	2008	NA	Mixed	(Hupalo, Luo et al. 2016)	SRP046166	p0618.PV.Peru	SRP046166	Hupalo_Peru_29
Peru	Santo Tomás, Loreto, North Amazon	SAM	LAM	Peru03	2008	NA	Single	(Hupalo, Luo et al. 2016)	SRR1759047	p0682.PV.Peru	SRR1759047	Hupalo_Peru_39
Peru	Santo Tomás, Loreto, North Amazon	SAM	LAM	Peru04	2008	NA	Single	(Hupalo, Luo et al. 2016)	SRR1759122	p0683.PV.Peru	SRR1759122	Hupalo_Peru_40
Peru	Santo Tomás, Loreto, North Amazon	SAM	LAM	Peru05	2008	NA	ND	(Hupalo, Luo et al. 2016)	SRR1759139	p0684.PV.Peru	SRR1759139	Hupalo_Peru_41
Peru	Santo Tomás, Loreto, North Amazon	SAM	LAM	Peru06	2008	NA	Single	(Hupalo, Luo et al. 2016)	SRP046278	p0650.PV.Peru	SRP046278	Hupalo_Peru_35
Peru	Santo Tomás, Loreto, North Amazon	SAM	LAM	Peru07	2008	NA	Mixed	(Hupalo, Luo et al. 2016)	SRP046146	p0611.PV.Peru	SRP046146	Hupalo_Peru_28
Peru	Santo Tomás, Loreto, North Amazon	SAM	LAM	Peru08	2008	NA	Single	(Hupalo, Luo et al. 2016)	SRP045964	p0649.PV.Peru	SRP045964	Hupalo_Peru_1
Peru	Santo Tomás, Loreto, North Amazon	SAM	LAM	Peru09	2008	NA	Single	(Hupalo, Luo et al. 2016)	SRP045965	p0821.PV.Peru	SRP045965	Hupalo_Peru_2
Peru	Santo Tomás, Loreto, North Amazon	SAM	LAM	Peru10	2008	NA	Single	(Hupalo, Luo et al. 2016)	SRP045971	p0758.PV.Peru	SRP045971	Hupalo_Peru_4
Peru	Mazán, Loreto, North Amazon	SAM	LAM	Peru0839	2008	NA	Mixed	(Hupalo, Luo et al. 2016)	SRP046109	p0626.PV.Peru	SRP046109	Hupalo_Peru_17
Peru	Mazán, Loreto, North Amazon	SAM	LAM	Peru612	2008	NA	Single	(Hupalo, Luo et al. 2016)	SRR1759307	p0685.PV.Peru	SRR1759307	Hupalo_Peru_42
Peru	Mazán, Loreto, North Amazon	SAM	LAM	Peru697	2008	NA	Single	(Hupalo, Luo et al. 2016)	SRR1759336	p0686.PV.Peru	SRR1759336	Hupalo_Peru_43
Peru	Mazán, Loreto, North Amazon	SAM	LAM	Peru721	2008	NA	Mixed	(Hupalo, Luo et al. 2016)	SRP046102	p0672.PV.Peru	SRP046102	Hupalo_Peru_15
Peru	Mazán, Loreto, North Amazon	SAM	LAM	Peru791	2008	NA	Single	(Hupalo, Luo et al. 2016)	SRP045969	p0642.PV.Peru	SRP045969	Hupalo_Peru_3
Peru	Mazán, Loreto, North Amazon	SAM	LAM	Peru830	2008	NA	Single	(Hupalo, Luo et al. 2016)	SRP046131	p0622.PV.Peru	SRP046131	Hupalo_Peru_25
Peru	Mazán, Loreto, North Amazon	SAM	LAM	Peru852	2008	NA	Mixed	(Hupalo, Luo et al. 2016)	SRP046120	p0621.PV.Peru	SRP046120	Hupalo_Peru_21
Peru	Mazán, Loreto, North Amazon	SAM	LAM	Peru858	2008	NA	Single	(Hupalo, Luo et al. 2016)	SRP046127	p0634.PV.Peru	SRP046127	Hupalo_Peru_24
Peru	Mazán, Loreto, North Amazon	SAM	LAM	Peru869	2008	NA	Single	(Hupalo, Luo et al. 2016)	SRP045976	p0744.PV.Peru	SRP045976	Hupalo_Peru_6
Peru	Mazán, Loreto, North Amazon	SAM	LAM	Peru872	2008	NA	Single	(Hupalo, Luo et al. 2016)	SRP046143	p0779.PV.Peru	SRP046143	Hupalo_Peru_27
Peru	Madre de Dios region	SAM	LAM	mdio01	2012	NA	NA	(Flannery et al. 2015)	SRR1798613	#N/A	SRR1798613	Flannery_Peru_1
Peru	Madre de Dios region	SAM	LAM	mdio03	2012	NA	NA	(Flannery et al. 2015)	SRR1798616	#N/A	SRR1798616	Flannery_Peru_2
Peru	Madre de Dios region	SAM	LAM	mdio04	2012	NA	NA	(Flannery et al. 2015)	SRR1798618	#N/A	SRR1798618	Flannery_Peru_3
Peru	Madre de Dios region	SAM	LAM	mdio05	2012	NA	NA	(Flannery et al. 2015)	SRR1798620	#N/A	SRR1798620	Flannery_Peru_4
Peru	Madre de Dios region	SAM	LAM	mdio06	2012	NA	NA	(Flannery et al. 2015)	SRR1798621	#N/A	SRR1798621	Flannery_Peru_5
Peru	Madre de Dios region	SAM	LAM	mdio07	2012	NA	NA	(Flannery et al. 2015)	SRR1798622	#N/A	SRR1798622	Flannery_Peru_6
Peru	Madre de Dios region	SAM	LAM	mdio08	2012	NA	NA	(Flannery et al. 2015)	SRR1798624	#N/A	SRR1798624	Flannery_Peru_7
Peru	Madre de Dios region	SAM	LAM	mdio09	2012	NA	NA	(Flannery et al. 2015)	SRR1798625	#N/A	SRR1798625	Flannery_Peru_8
Peru	Madre de Dios region	SAM	LAM	mdio10	2012	NA	NA	(Flannery et al. 2015)	SRR1798626	#N/A	SRR1798626	Flannery_Peru_9
Peru	Madre de Dios region	SAM	LAM	mdio11	2012	NA	NA	(Flannery et al. 2015)	SRR1798628	#N/A	SRR1798628	Flannery_Peru_10
Peru	Iquitos, Loreto, North Amazon	SAM	LAM	Iq07	2007	0.019	NA	(Dharia et al. 2010)	SRR073125andSRR064844	#N/A	Iq07	Dharia_Peru_1
Peru	Iquitos, Loreto, North Amazon	SAM	LAM	PQPC-113-0	2017	NA	NA	(Cowell et al. 2018)	SRR5136539	#N/A	SRR5136539	Cowell_Peru_10
Peru	Iquitos, Loreto, North Amazon	SAM	LAM	PQPC-125-0	2017	NA	NA	(Cowell et al. 2018)	SRR5136538andSRR6668546	#N/A	PQPC-125-0	Cowell_Peru_4
Peru	Iquitos, Loreto, North Amazon	SAM	LAM	PQPC-139-0	2017	NA	NA	(Cowell et al. 2018)	SRR5136548	#N/A	SRR5136548	Cowell_Peru_15
Peru	Iquitos, Loreto, North Amazon	SAM	LAM	PQPC-117-0	2017	NA	NA	(Cowell et al. 2018)	SRR5136541	#N/A	SRR5136541	Cowell_Peru_12
Peru	Padrecocha, Loreto, North Amazon	SAM	LAM	PQPC-029-0	2017	19241	NA	(Cowell et al. 2018)	SRR5136551andSRR6668513	#N/A	PQPC-029-0	Cowell_Peru_1
Peru	Iquitos, Loreto, North Amazon	SAM	LAM	PQPC-058-0	2017	NA	NA	(Cowell et al. 2018)	SRR5136536	#N/A	SRR5136536	Cowell_Peru_8
Peru	Iquitos, Loreto, North Amazon	SAM	LAM	PQPC-042-0	2017	NA	NA	(Cowell et al. 2018)	SRR5136549	#N/A	SRR5136549	Cowell_Peru_16
Peru	Iquitos, Loreto, North Amazon	SAM	LAM	PQPC-071-0	2017		NA	(Cowell et al. 2018)	SRR5136535	#N/A	SRR5136535	Cowell_Peru_7
Peru	Padrecocha, Loreto, North Amazon	SAM	LAM	PQPC-051-0	2017	8842	NA	(Cowell et al. 2018)	SRR5136542	#N/A	SRR5136542	Cowell_Peru_13
Peru	Padrecocha, Loreto, North Amazon	SAM	LAM	PQPC-123-0	2017	7382	NA	(Cowell et al. 2018)	SRR5136532andSRR6668547	#N/A	PQPC-123-0	Cowell_Peru_3
Peru	Iquitos, Loreto, North Amazon	SAM	LAM	PQPC-135-0	2017	NA	NA	(Cowell et al. 2018)	SRR5136540	#N/A	SRR5136540	Cowell_Peru_11
Peru	Iquitos, Loreto, North Amazon	SAM	LAM	PQPC-088-0	2017	NA	NA	(Cowell et al. 2018)	SRR5136543	#N/A	SRR5136543	Cowell_Peru_14
Peru	Padrecocha, Loreto, North Amazon	SAM	LAM	PQPC-018-0	2017	2942	NA	(Cowell et al. 2018)	SRR5136533	#N/A	SRR5136533	Cowell_Peru_6
Peru	Iquitos, Loreto, North Amazon	SAM	LAM	PQPC-128-0	2017	NA	NA	(Cowell et al. 2018)	SRR5136531	#N/A	SRR5136531	Cowell_Peru_5
Peru	Iquitos, Loreto, North Amazon	SAM	LAM	PQPC-013-0	2017	NA	NA	(Cowell et al. 2018)	SRR5136550	#N/A	SRR5136550	Cowell_Peru_17
Peru	Iquitos, Loreto, North Amazon	SAM	LAM	PQPC-035-0	2017	NA	NA	(Cowell et al. 2018)	SRR5136545andSRR6668528	#N/A	PQPC-035-0	Cowell_Peru_2
Peru	Padrecocha, Loreto, North Amazon	SAM	LAM	PQPC-030-0	2017	495	NA	(Cowell et al. 2018)	SRR5136537	#N/A	SRR5136537	Cowell_Peru_9
Peru	Santa Clara	SAM	LAM	PQSC-010-0	2018	4029	NA	(Cowell et al. 2018)	SRR6668509	p0503.PV.Brazil	SRR6668509	Cowell_Peru_20
Peru	Santa Clara	SAM	LAM	PQSC-032-0	2018	468	NA	(Cowell et al. 2018)	SRR6668500	p0497.PV.Brazil	SRR6668500	Cowell_Peru_18
Peru	Santa Clara	SAM	LAM	PQSC-034-0	2018	4783	NA	(Cowell et al. 2018)	SRR6668501	p0498.PV.Brazil	SRR6668501	Cowell_Peru_19
Peru	Santa Clara	SAM	LAM	PQSC-088-178	2018	2941	NA	(Cowell et al. 2018)	SRR6668539	p0531.PV.Brazil	SRR6668539	Cowell_Peru_38
Peru	Santa Clara	SAM	LAM	PQSC-105-0	2018	34340	NA	(Cowell et al. 2018)	SRR6668538	p0530.PV.Brazil	SRR6668538	Cowell_Peru_37
Peru	NA	SAM	LAM	H-032-28	2018	NA	NA	(Cowell et al. 2018)	SRR6668562	p0549.PV.Brazil	SRR6668562	Cowell_Peru_45
Peru	NA	SAM	LAM	H-071-0	2018	NA	NA	(Cowell et al. 2018)	SRR6668561	p0548.PV.Brazil	SRR6668561	Cowell_Peru_44
Peru	San Juan	SAM	LAM	PQSJ-004-28	2018	13099	NA	(Cowell et al. 2018)	SRR6668540	p0532.PV.Brazil	SRR6668540	Cowell_Peru_39
Peru	San Juan	SAM	LAM	PQSJ-058-0	2018	3362	NA	(Cowell et al. 2018)	SRR6668533	p0527.PV.Brazil	SRR6668533	Cowell_Peru_36
Peru	San Juan	SAM	LAM	PQSJ-076-0	2018	2149	NA	(Cowell et al. 2018)	SRR6668518	p0512.PV.Brazil	SRR6668518	Cowell_Peru_26
Peru	San Juan	SAM	LAM	PQSJ-103-0	2018	1626	NA	(Cowell et al. 2018)	SRR6668519	p0513.PV.Brazil	SRR6668519	Cowell_Peru_27
Peru	San Juan	SAM	LAM	PQSJ-124-0	2018	11194	NA	(Cowell et al. 2018)	SRR6668522	p0516.PV.Brazil	SRR6668522	Cowell_Peru_29
Peru	San Juan	SAM	LAM	PQSJ-125-0	2018	7765	NA	(Cowell et al. 2018)	SRR6668523	p0517.PV.Brazil	SRR6668523	Cowell_Peru_30
Peru	San Juan	SAM	LAM	PQSJ-126-0	2018	3750	NA	(Cowell et al. 2018)	SRR6668524	p0518.PV.Brazil	SRR6668524	Cowell_Peru_31
Peru	San Juan	SAM	LAM	PQSJ-131-0	2018	1224	NA	(Cowell et al. 2018)	SRR6668525	p0519.PV.Brazil	SRR6668525	Cowell_Peru_32
Peru	San Juan	SAM	LAM	PQSJ-132-0	2018	4277	NA	(Cowell et al. 2018)	SRR6668510	p0504.PV.Brazil	SRR6668510	Cowell_Peru_21
Peru	San Juan	SAM	LAM	PQSJ-134-0	2018	9808	NA	(Cowell et al. 2018)	SRR6668511	p0505.PV.Brazil	SRR6668511	Cowell_Peru_22
Peru	San Juan	SAM	LAM	PQSJ-171-0	2018	10248	NA	(Cowell et al. 2018)	SRR6668557	p0545.PV.Brazil	SRR6668557	Cowell_Peru_43
Peru	San Juan	SAM	LAM	PQSJ-190-0	2018	9646	NA	(Cowell et al. 2018)	SRR6668555	p0543.PV.Brazil	SRR6668555	Cowell_Peru_42
Peru	San Juan	SAM	LAM	PQSJ-199-0	2018	2790	NA	(Cowell et al. 2018)	SRR6668527	p0521.PV.Brazil	SRR6668527	Cowell_Peru_33
Peru	San Juan	SAM	LAM	PQSJ-202-0	2018	1631	NA	(Cowell et al. 2018)	SRR6668551	p0540.PV.Brazil	SRR6668551	Cowell_Peru_41
Peru	San Juan	SAM	LAM	PQSJ-213-0	2018	1922	NA	(Cowell et al. 2018)	SRR6668530	p0524.PV.Brazil	SRR6668530	Cowell_Peru_35
Peru	San Juan	SAM	LAM	PQSJ-227-0	2018	14481	NA	(Cowell et al. 2018)	SRR6668529	p0523.PV.Brazil	SRR6668529	Cowell_Peru_34
Peru	San Juan	SAM	LAM	PQSJ-270-51	2018	384	NA	(Cowell et al. 2018)	SRR6668516	p0510.PV.Brazil	SRR6668516	Cowell_Peru_24
Peru	San Juan	SAM	LAM	PQSJ-284-0	2018	24634	NA	(Cowell et al. 2018)	SRR6668517	p0511.PV.Brazil	SRR6668517	Cowell_Peru_25
Peru	San Juan	SAM	LAM	PQSJ-294-0	2018	12670	NA	(Cowell et al. 2018)	SRR6668515	p0509.PV.Brazil	SRR6668515	Cowell_Peru_23
Peru	San Juan	SAM	LAM	PQSJ-122-0	2018	NA	NA	(Cowell et al. 2018)	SRR6668520	p0514.PV.Brazil	SRR6668520	Cowell_Peru_28
Peru	San Juan	SAM	LAM	PQPC-045-0	2018	NA	NA	(Cowell et al. 2018)	SRR6668566	p0550.PV.Brazil	SRR6668566	Cowell_Peru_46
Peru	Iquitos	SAM	LAM	Katlijn_1	2016			Katlijn unpublished data		#N/A	Pv004_sur	DeMeulenaere_Peru_1
Peru	Iquitos	SAM	LAM	Katlijn_2	2016			Katlijn unpublished data		#N/A	Pv005_sur	DeMeulenaere_Peru_2
Peru	Iquitos	SAM	LAM	Katlijn_3	2016			Katlijn unpublished data		#N/A	Pv017_sur	DeMeulenaere_Peru_3
Peru	Iquitos	SAM	LAM	Katlijn_4	2016			Katlijn unpublished data		#N/A	Pv019_sur	DeMeulenaere_Peru_4
Peru	Iquitos	SAM	LAM	Katlijn_5	2016			Katlijn unpublished data		#N/A	Pv020_sur	DeMeulenaere_Peru_5
Peru	Iquitos	SAM	LAM	Katlijn_6	2016			Katlijn unpublished data		#N/A	Pv021_sur	DeMeulenaere_Peru_6
Peru	Iquitos	SAM	LAM	Katlijn_7	2016			Katlijn unpublished data		#N/A	Pv022_sur	DeMeulenaere_Peru_7
Peru	Iquitos	SAM	LAM	Katlijn_8	2016			Katlijn unpublished data		#N/A	Pv024_sur	DeMeulenaere_Peru_8
Peru	Iquitos	SAM	LAM	Katlijn_9	2016			Katlijn unpublished data		#N/A	Pv025_sur	DeMeulenaere_Peru_9
Peru	Iquitos	SAM	LAM	Katlijn_10	2016			Katlijn unpublished data		#N/A	Pv032_sur	DeMeulenaere_Peru_10
Peru	Iquitos	SAM	LAM	Katlijn_11	2016			Katlijn unpublished data		#N/A	Pv033_sur	DeMeulenaere_Peru_11
Peru	Iquitos	SAM	LAM	Katlijn_12	2016			Katlijn unpublished data		#N/A	Pv041_sur	DeMeulenaere_Peru_12
Peru	Iquitos	SAM	LAM	Katlijn_13	2019			Katlijn unpublished data		#N/A	Pv07-19	DeMeulenaere_Peru_13
Peru	Iquitos	SAM	LAM	Katlijn_14	2019			Katlijn unpublished data		#N/A	Pv12-19	DeMeulenaere_Peru_14
Peru	Iquitos	SAM	LAM	Katlijn_15	2019			Katlijn unpublished data		#N/A	Pv20-19	DeMeulenaere_Peru_15
Peru	Iquitos	SAM	LAM	Katlijn_16	2019			Katlijn unpublished data		#N/A	Pv21-19	DeMeulenaere_Peru_16
Peru	Maynas-Iquitos	SAM	LAM	PE02V09	2008			Eline Kattenberg unpublished data		#N/A	PE02V09/FCH3M7KCCX2_L1_WHRDMALxtpRAABAA-86	Kattenberg_Peru_1
Peru	Alto Nanay	SAM	LAM	PE02V11	2008			Eline Kattenberg unpublished data		#N/A	PE02V11/FCH3M7KCCX2_L1_WHRDMALxtpRAACAA-92	Kattenberg_Peru_2
Peru	Maynas-Barrio Florido	SAM	LAM	PE02V19	2008			Eline Kattenberg unpublished data		#N/A	PE02V19/FCH3M7KCCX2_L1_WHRDMALxtpRAADAA-101	Kattenberg_Peru_3
Peru	Maynas-Mazan	SAM	LAM	PE02V20	2008			Eline Kattenberg unpublished data		#N/A	PE02V20/FCH3M7KCCX2_L1_WHRDMALxtpRAAEAA-4	Kattenberg_Peru_4
Peru	Maynas-San Juan	SAM	LAM	PE02V21	2008			Eline Kattenberg unpublished data		#N/A	PE02V21/FCH3M7KCCX2_L1_WHRDMALxtpRAAFAA-5	Kattenberg_Peru_5
Peru	Maynas-Iquitos	SAM	LAM	PE02V24	2008			Eline Kattenberg unpublished data		#N/A	PE02V24/FCH5KFCCCX2_L5_WHRDMALxtpRBAAAA-86	Kattenberg_Peru_6
Peru	Curaray-Napo River	SAM	LAM	PE02V27	2008			Eline Kattenberg unpublished data		#N/A	PE02V27/FCH3M7KCCX2_L1_WHRDMALxtpRAAHAA-34	Kattenberg_Peru_7
Peru	Maynas-San Juan	SAM	LAM	PE02V31	2008			Eline Kattenberg unpublished data		#N/A	PE02V31/FCH3M7KCCX2_L1_WHRDMALxtpRAAIAA-35	Kattenberg_Peru_8
Peru	Maynas-San Juan	SAM	LAM	PE02V33	2008			Eline Kattenberg unpublished data		#N/A	PE02V33/FCH3M7KCCX2_L1_WHRDMALxtpRAAJAA-36	Kattenberg_Peru_9
Peru	Maynas-San Juan	SAM	LAM	PE02V37	2008			Eline Kattenberg unpublished data		#N/A	PE02V37/FCH3M7KCCX2_L1_WHRDMALxtpRAAKAA-37	Kattenberg_Peru_10
Peru	Napo river	SAM	LAM	PE02V42	2008			Eline Kattenberg unpublished data		#N/A	PE02V42/FCH3M7KCCX2_L1_WHRDMALxtpRAALAA-48	Kattenberg_Peru_11
Peru	Maynas-Iquitos	SAM	LAM	PE02V43	2008			Eline Kattenberg unpublished data		#N/A	PE02V43/FCH3M7KCCX2_L1_WHRDMALxtpRAAMAA-55	Kattenberg_Peru_12
Peru	Maynas-Iquitos	SAM	LAM	PE02V44	2008			Eline Kattenberg unpublished data		#N/A	PE02V44/FCH3M7KCCX2_L1_WHRDMALxtpRAANAA-62	Kattenberg_Peru_13
Peru	Caballacocha-San Pablo	SAM	LAM	PE02V45	2008			Eline Kattenberg unpublished data		#N/A	PE02V45/FCH3M7KCCX2_L1_WHRDMALxtpRAAOAA-76	Kattenberg_Peru_14
Peru	Iquitos	SAM	LAM	PP0097-C	2014			(Adam et al., MalariaGen paper)	ERR979859	#N/A	ERR979859
Peru	Iquitos	SAM	LAM	VVX01252	2015			(Adam et al., MalariaGen paper)	ERR2309877	#N/A	ERR2309877
Peru	Iquitos	SAM	LAM	VVX01266	2015			(Adam et al., MalariaGen paper)	ERR2309872	#N/A	ERR2309872
Peru	Iquitos	SAM	LAM	VVX01421	2016			(Adam et al., MalariaGen paper)	ERR2309761	#N/A	ERR2309761
Peru	Iquitos	SAM	LAM	VVX01439	2016			(Adam et al., MalariaGen paper)	ERR2309762	#N/A	ERR2309762
Peru	Iquitos	SAM	LAM	VVX01445	2016			(Adam et al., MalariaGen paper)	ERR2309760	#N/A	ERR2309760
Peru	Iquitos	SAM	LAM	VVX01456	2016			(Adam et al., MalariaGen paper)	ERR2309903	#N/A	ERR2309903
Peru	Iquitos	SAM	LAM	VVX01893	2015			(Adam et al., MalariaGen paper)	ERR2309769	#N/A	ERR2309769
Somalia		AFR	AFR	16062145	2016			Erin Sauve unpublished data		#N/A	16062145
Sri Lanka	LK	ASA	WAS	PS0002-CW	2010			(Pearson et al. 2016)	ERS040109	#N/A	ERR054081	Pearson_Sri_Lanka_1
Sri Lanka	Kataragama	ASA	WAS	PS0002-CWx	2010			(Adam et al., MalariaGen paper)	ERR713949	#N/A	ERR713949
Sudan		AFR	AFR	p1501.PV.Sudan				Daaron et al 2021	SRR14191965	p1501.PV.Sudan	SRR14191965
Sudan		AFR	AFR	p1502.PV.Sudan				Daaron et al 2021	SRR14191964	p1502.PV.Sudan	SRR14191964
Sudan		AFR	AFR	p1503.PV.Sudan				Daaron et al 2021	SRR14191963	p1503.PV.Sudan	SRR14191963
Sudan		AFR	AFR	PV_AFEG-BC1	2017-2018			Benavente et al 2021	ERR5740714		ERR5740714
Sudan		AFR	AFR	PV_AFEG-BC4	2017-2018			Benavente et al 2021	ERR5740717		ERR5740717
Sudan		AFR	AFR	PV_AFEG-BC5	2017-2018			Benavente et al 2021	ERR5740718		ERR5740718
Sudan		AFR	AFR	PV_AFEG-C7	2017-2018			Benavente et al 2021	ERR5740728		ERR5740728
Sudan		AFR	AFR	PVE2	2017-2018			Benavente et al 2021	ERR5740852		ERR5740852
Sudan		AFR	AFR	15072616	2015			Erin Sauve unpublished data		#N/A	15072616
Sudan		AFR	AFR	19111049	2019			Erin Sauve unpublished data		#N/A	19111049
Sudan		AFR	AFR	19113103	2019			Erin Sauve unpublished data		#N/A	19113103
Thailand	Pakchong	ASA	ESEA	Thailand_Pakchong_460	Prior to 1972	NA	Single	(Hupalo, Luo et al. 2016)	SRP045989	p0875.PV.Thailand	SRP045989	Hupalo_Thailand_2
Thailand	Kanchanaburi	ASA	ESEA	Thailand _VKBT_106	2013	NA	Mixed	(Hupalo, Luo et al. 2016)	SRP046022	#N/A	SRP046022	Hupalo_Thailand_6
Thailand	Kanchanaburi	ASA	ESEA	Thailand VKBT 101	2013	NA	Mixed	(Hupalo, Luo et al. 2016)	SRP046100	#N/A	SRP046100	Hupalo_Thailand_11
Thailand	Kanchanaburi	ASA	ESEA	Thailand VKBT 58	2012	NA	Single	(Hupalo, Luo et al. 2016)	SRP046008	#N/A	SRP046008	Hupalo_Thailand_5
Thailand	Kanchanaburi	ASA	ESEA	Thailand VKBT 71	2012	NA	Mixed	(Hupalo, Luo et al. 2016)	SRP046025	#N/A	SRP046025	Hupalo_Thailand_7
Thailand	Kanchanaburi	ASA	ESEA	Thailand_VKBT_100	2013	NA	Mixed	(Hupalo, Luo et al. 2016)	SRP046103	p0786.PV.Thailand	SRP046103	Hupalo_Thailand_12
Thailand	Kanchanaburi	ASA	ESEA	Thailand_VKBT_72	2012	NA	Mixed	(Hupalo, Luo et al. 2016)	SRP046132	p0600.PV.Thailand	SRP046132	Hupalo_Thailand_15
Thailand	Kanchanaburi	ASA	ESEA	Thailand_VKBT_73	2012	NA	Single	(Hupalo, Luo et al. 2016)	SRP046031	p0831.PV.Thailand	SRP046031	Hupalo_Thailand_8
Thailand	Kanchanaburi	ASA	ESEA	Thailand_VKBT_75	2012	NA	Single	(Hupalo, Luo et al. 2016)	SRP045992	p0756.PV.Thailand	SRP045992	Hupalo_Thailand_3
Thailand	Kanchanaburi	ASA	ESEA	Thailand_VKBT_94	2012	NA	Mixed	(Hupalo, Luo et al. 2016)	SRP046137	p0789.PV.Thailand	SRP046137	Hupalo_Thailand_17
Thailand	Kanchanaburi	ASA	ESEA	Thailand_VKBT_95	2012	NA	Mixed	(Hupalo, Luo et al. 2016)	SRP046138	p0697.PV.Thailand	SRP046138	Hupalo_Thailand_18
Thailand	Kanchanaburi	ASA	ESEA	Thailand_VKBT_98	2013	NA	Single	(Hupalo, Luo et al. 2016)	SRP046135	p0761.PV.Thailand	SRP046135	Hupalo_Thailand_16
Thailand	Kanchanaburi	ASA	ESEA	Thailand_VKBT_99	2013	NA	Single	(Hupalo, Luo et al. 2016)	SRP046122	p0667.PV.Thailand	SRP046122	Hupalo_Thailand_13
Thailand	Kanchanaburi	ASA	ESEA	Thailand_VKPR_11	2013	NA	Single	(Hupalo, Luo et al. 2016)	SRP046035	p0723.PV.Thailand	SRP046035	Hupalo_Thailand_9
Thailand	Kanchanaburi	ASA	ESEA	Thailand_VKTS_36	2012	NA	Single	(Hupalo, Luo et al. 2016)	SRP046096	p0625.PV.Thailand	SRP046096	Hupalo_Thailand_10
Thailand	Kanchanaburi	ASA	ESEA	Thailand_VKTS_37	2012	NA	Single	(Hupalo, Luo et al. 2016)	SRP046164	p0593.PV.Thailand	SRP046164	Hupalo_Thailand_20
Thailand	Kanchanaburi	ASA	ESEA	Thailand_VKTS_38	2012	NA	Single	(Hupalo, Luo et al. 2016)	SRP045996	p0692.PV.Thailand	SRP045996	Hupalo_Thailand_4
Thailand	Kanchanaburi	ASA	ESEA	Thailand_VKTS_39	2012	NA	Single	(Hupalo, Luo et al. 2016)	SRP046191	p0647.PV.Thailand	SRP046191	Hupalo_Thailand_21
Thailand	Kanchanaburi	ASA	ESEA	Thailand_VKTS_45	2012	NA	Single	(Hupalo, Luo et al. 2016)	SRP046147	p0619.PV.Thailand	SRP046147	Hupalo_Thailand_19
Thailand	Kanchanaburi	ASA	ESEA	Thailand_VKTS_46	2012	NA	Mixed	(Hupalo, Luo et al. 2016)	SRP045970	p0827.PV.Thailand	SRP045970	Hupalo_Thailand_1
Thailand	Kanchanaburi	ASA	ESEA	Thailand_VKTS_52	2013	NA	Single	(Hupalo, Luo et al. 2016)	SRP046123	p0644.PV.Thailand	SRP046123	Hupalo_Thailand_14
Thailand	Nan Province	ASA	ESEA	PvT01	2011	NA		(Auburn, Böhme et al. 2016)	ERR111713	p1013.PV.Thailand	ERR111713	Pearson_Thailand_5
Thailand	ETH	ASA	ESEA	PD0660-C	2013			(Pearson et al. 2016)	ERS347698	#N/A	ERR404246	Pearson_Thailand_51
Thailand	ETH	ASA	ESEA	PD0647-C	2012			(Pearson et al. 2016)	ERS347497	#N/A	ERR426015	Pearson_Thailand_52
Thailand	ETH	ASA	ESEA	PD0661-C	2013			(Pearson et al. 2016)	ERS347704	#N/A	ERR426035	Pearson_Thailand_53
Thailand	WTH	ASA	ESEA	PD0174-C	2011			(Pearson et al. 2016)	ERS055877	#N/A	ERR111709	Pearson_Thailand_1
Thailand	WTH	ASA	ESEA	PD0166-C	2011			(Pearson et al. 2016)	ERS055878	#N/A	ERR111710	Pearson_Thailand_2
Thailand	WTH	ASA	ESEA	PD0184-C	2011			(Pearson et al. 2016)	ERS055879	#N/A	ERR111711	Pearson_Thailand_3
Thailand	WTH	ASA	ESEA	PD0182-C	2011			(Pearson et al. 2016)	ERS055880	#N/A	ERR111712	Pearson_Thailand_4
Thailand	WTH	ASA	ESEA	PD0175-C	2011			(Pearson et al. 2016)	ERS055882	#N/A	ERR111714	Pearson_Thailand_6
Thailand	WTH	ASA	ESEA	PD0179-C	2011			(Pearson et al. 2016)	ERS055883	#N/A	ERR111715	Pearson_Thailand_7
Thailand	WTH	ASA	ESEA	PD0176-C	2011			(Pearson et al. 2016)	ERS055884	#N/A	ERR111716	Pearson_Thailand_8
Thailand	WTH	ASA	ESEA	PD0170-C	2011			(Pearson et al. 2016)	ERS055885	#N/A	ERR111717	Pearson_Thailand_9
Thailand	WTH	ASA	ESEA	PD0178-C	2011			(Pearson et al. 2016)	ERS055886	#N/A	ERR111718	Pearson_Thailand_10
Thailand	WTH	ASA	ESEA	PD0172-C	2011			(Pearson et al. 2016)	ERS055887	#N/A	ERR111719	Pearson_Thailand_11
Thailand	WTH	ASA	ESEA	PD0173-C	2011			(Pearson et al. 2016)	ERS055888	#N/A	ERR111720	Pearson_Thailand_12
Thailand	WTH	ASA	ESEA	PD0168-C	2011			(Pearson et al. 2016)	ERS055889	#N/A	ERR111721	Pearson_Thailand_13
Thailand	WTH	ASA	ESEA	PD0181-C	2011			(Pearson et al. 2016)	ERS055890	#N/A	ERR111722	Pearson_Thailand_14
Thailand	WTH	ASA	ESEA	PD0180-C	2011			(Pearson et al. 2016)	ERS055891	#N/A	ERR111723	Pearson_Thailand_15
Thailand	WTH	ASA	ESEA	PD0165-C	2011			(Pearson et al. 2016)	ERS055892	#N/A	ERR111724	Pearson_Thailand_16
Thailand	WTH	ASA	ESEA	PD0177-C	2011			(Pearson et al. 2016)	ERS055893	#N/A	ERR111725	Pearson_Thailand_17
Thailand	WTH	ASA	ESEA	PD0183-C	2011			(Pearson et al. 2016)	ERS055894	#N/A	ERR111726	Pearson_Thailand_18
Thailand	WTH	ASA	ESEA	PD0167-C	2011			(Pearson et al. 2016)	ERS055895	#N/A	ERR111727	Pearson_Thailand_19
Thailand	WTH	ASA	ESEA	PD0169-C	2011			(Pearson et al. 2016)	ERS055896	#N/A	ERR111728	Pearson_Thailand_20
Thailand	WTH	ASA	ESEA	PD0479-C	2011			(Pearson et al. 2016)	ERS142861	#N/A	ERR164695	Pearson_Thailand_21
Thailand	WTH	ASA	ESEA	PD0593-C	2011			(Pearson et al. 2016)	ERS241405	#N/A	ERR337595	Pearson_Thailand_22
Thailand	WTH	ASA	ESEA	PD0605-C	2011			(Pearson et al. 2016)	ERS241406	#N/A	ERR337596	Pearson_Thailand_23
Thailand	WTH	ASA	ESEA	PD0617-C	2012			(Pearson et al. 2016)	ERS241407	#N/A	ERR337597	Pearson_Thailand_24
Thailand	WTH	ASA	ESEA	PD0594-C	2009			(Pearson et al. 2016)	ERS241409	#N/A	ERR337599	Pearson_Thailand_25
Thailand	WTH	ASA	ESEA	PD0606-C	2010			(Pearson et al. 2016)	ERS241410	#N/A	ERR337600	Pearson_Thailand_26
Thailand	WTH	ASA	ESEA	PD0618-C	2011			(Pearson et al. 2016)	ERS241411	#N/A	ERR337601	Pearson_Thailand_27
Thailand	WTH	ASA	ESEA	PD0595-C	2010			(Pearson et al. 2016)	ERS241412	#N/A	ERR337602	Pearson_Thailand_28
Thailand	WTH	ASA	ESEA	PD0607-C	2011			(Pearson et al. 2016)	ERS241413	#N/A	ERR337603	Pearson_Thailand_29
Thailand	WTH	ASA	ESEA	PD0619-C	2012			(Pearson et al. 2016)	ERS241414	#N/A	ERR337604	Pearson_Thailand_30
Thailand	WTH	ASA	ESEA	PD0596-C	2011			(Pearson et al. 2016)	ERS241415	#N/A	ERR337605	Pearson_Thailand_31
Thailand	WTH	ASA	ESEA	PD0608-C	2012			(Pearson et al. 2016)	ERS241416	#N/A	ERR337606	Pearson_Thailand_32
Thailand	WTH	ASA	ESEA	PD0620-C	2012			(Pearson et al. 2016)	ERS241417	#N/A	ERR337607	Pearson_Thailand_33
Thailand	WTH	ASA	ESEA	PD0597-C	2009			(Pearson et al. 2016)	ERS241418	#N/A	ERR337608	Pearson_Thailand_34
Thailand	WTH	ASA	ESEA	PD0609-C	2012			(Pearson et al. 2016)	ERS241419	#N/A	ERR337609	Pearson_Thailand_35
Thailand	WTH	ASA	ESEA	PD0598-C	2009			(Pearson et al. 2016)	ERS241421	#N/A	ERR337610	Pearson_Thailand_36
Thailand	WTH	ASA	ESEA	PD0610-C	2010			(Pearson et al. 2016)	ERS241422	#N/A	ERR337611	Pearson_Thailand_37
Thailand	WTH	ASA	ESEA	PD0599-C	2012			(Pearson et al. 2016)	ERS241424	#N/A	ERR337613	Pearson_Thailand_38
Thailand	WTH	ASA	ESEA	PD0611-C	2012			(Pearson et al. 2016)	ERS241425	#N/A	ERR337614	Pearson_Thailand_39
Thailand	WTH	ASA	ESEA	PD0600-C	2009			(Pearson et al. 2016)	ERS241427	#N/A	ERR337616	Pearson_Thailand_40
Thailand	WTH	ASA	ESEA	PD0612-C	2010			(Pearson et al. 2016)	ERS241428	#N/A	ERR337617	Pearson_Thailand_41
Thailand	WTH	ASA	ESEA	PD0624-C	2012			(Pearson et al. 2016)	ERS241429	#N/A	ERR337618	Pearson_Thailand_42
Thailand	WTH	ASA	ESEA	PD0601-C	2012			(Pearson et al. 2016)	ERS241430	#N/A	ERR337619	Pearson_Thailand_43
Thailand	WTH	ASA	ESEA	PD0613-C	2007			(Pearson et al. 2016)	ERS241431	#N/A	ERR337620	Pearson_Thailand_44
Thailand	WTH	ASA	ESEA	PD0625-C	2012			(Pearson et al. 2016)	ERS241432	#N/A	ERR337621	Pearson_Thailand_45
Thailand	WTH	ASA	ESEA	PD0602-C	2010			(Pearson et al. 2016)	ERS241433	#N/A	ERR337622	Pearson_Thailand_46
Thailand	WTH	ASA	ESEA	PD0614-C	2007			(Pearson et al. 2016)	ERS241434	#N/A	ERR337623	Pearson_Thailand_47
Thailand	WTH	ASA	ESEA	PD0603-C	2010			(Pearson et al. 2016)	ERS241436	#N/A	ERR337625	Pearson_Thailand_48
Thailand	WTH	ASA	ESEA	PD0615-C	2011			(Pearson et al. 2016)	ERS241437	#N/A	ERR337626	Pearson_Thailand_49
Thailand	WTH	ASA	ESEA	PD0604-C	2010			(Pearson et al. 2016)	ERS241439	#N/A	ERR337628	Pearson_Thailand_50
Thailand	WTH	ASA	ESEA	PD0709-C	2013			(Pearson et al. 2016)	ERS403524	#N/A	ERR527338	Pearson_Thailand_54
Thailand	WTH	ASA	ESEA	PD0710-C	2007			(Pearson et al. 2016)	ERS403529	#N/A	ERR527339	Pearson_Thailand_55
Thailand	WTH	ASA	ESEA	PD0699-C	2011			(Pearson et al. 2016)	ERS403532	#N/A	ERR527340	Pearson_Thailand_56
Thailand	WTH	ASA	ESEA	PD0711-C	2011			(Pearson et al. 2016)	ERS403533	#N/A	ERR527341	Pearson_Thailand_57
Thailand	WTH	ASA	ESEA	PD0700-C	2007			(Pearson et al. 2016)	ERS403536	#N/A	ERR527342	Pearson_Thailand_58
Thailand	WTH	ASA	ESEA	PD0712-C	2006			(Pearson et al. 2016)	ERS403537	#N/A	ERR527343	Pearson_Thailand_59
Thailand	WTH	ASA	ESEA	PD0701-C	2011			(Pearson et al. 2016)	ERS403540	#N/A	ERR527344	Pearson_Thailand_60
Thailand	WTH	ASA	ESEA	PD0703-C	2012			(Pearson et al. 2016)	ERS403548	#N/A	ERR527345	Pearson_Thailand_61
Thailand	WTH	ASA	ESEA	PD0715-C	2010			(Pearson et al. 2016)	ERS403549	#N/A	ERR527346	Pearson_Thailand_62
Thailand	WTH	ASA	ESEA	PD0705-C	2007			(Pearson et al. 2016)	ERS403556	#N/A	ERR527348	Pearson_Thailand_63
Thailand	WTH	ASA	ESEA	PD0674-C	2007			(Pearson et al. 2016)	ERS403521	#N/A	ERR527350	Pearson_Thailand_64
Thailand	WTH	ASA	ESEA	PD0685-C	2013			(Pearson et al. 2016)	ERS403522	#N/A	ERR527351	Pearson_Thailand_65
Thailand	WTH	ASA	ESEA	PD0675-C	2011			(Pearson et al. 2016)	ERS403526	#N/A	ERR527352	Pearson_Thailand_66
Thailand	WTH	ASA	ESEA	PD0676-C	2012			(Pearson et al. 2016)	ERS403530	#N/A	ERR527353	Pearson_Thailand_67
Thailand	WTH	ASA	ESEA	PD0678-C	2011			(Pearson et al. 2016)	ERS403538	#N/A	ERR527355	Pearson_Thailand_68
Thailand	WTH	ASA	ESEA	PD0679-C	2007			(Pearson et al. 2016)	ERS403542	#N/A	ERR527356	Pearson_Thailand_69
Thailand	WTH	ASA	ESEA	PD0680-C	2006			(Pearson et al. 2016)	ERS403550	#N/A	ERR527358	Pearson_Thailand_70
Thailand	WTH	ASA	ESEA	PD0696-C	2012			(Pearson et al. 2016)	ERS403518	#N/A	ERR527362	Pearson_Thailand_71
Thailand	WTH	ASA	ESEA	PD0686-C	2007			(Pearson et al. 2016)	ERS403527	#N/A	ERR527364	Pearson_Thailand_72
Thailand	WTH	ASA	ESEA	PD0687-C	2012			(Pearson et al. 2016)	ERS403531	#N/A	ERR527365	Pearson_Thailand_73
Thailand	WTH	ASA	ESEA	PD0688-C	2011			(Pearson et al. 2016)	ERS403535	#N/A	ERR527366	Pearson_Thailand_74
Thailand	WTH	ASA	ESEA	PD0690-C	2011			(Pearson et al. 2016)	ERS403543	#N/A	ERR527367	Pearson_Thailand_75
Thailand	WTH	ASA	ESEA	PD0714-C	2012			(Pearson et al. 2016)	ERS403545	#N/A	ERR527368	Pearson_Thailand_76
Thailand	WTH	ASA	ESEA	PD0692-C	2011			(Pearson et al. 2016)	ERS403551	#N/A	ERR527369	Pearson_Thailand_77
Thailand	WTH	ASA	ESEA	PD0681-C	2007			(Pearson et al. 2016)	ERS403554	#N/A	ERR527370	Pearson_Thailand_78
Thailand	WTH	ASA	ESEA	PD0693-C	2010			(Pearson et al. 2016)	ERS403555	#N/A	ERR527371	Pearson_Thailand_79
Thailand	WTH	ASA	ESEA	PD0694-C	2011			(Pearson et al. 2016)	ERS403559	#N/A	ERR527372	Pearson_Thailand_80
Thailand	WTH	ASA	ESEA	PD0684-C	2006			(Pearson et al. 2016)	ERS403517	#N/A	ERR527374	Pearson_Thailand_81
Thailand	WTH	ASA	ESEA	PD0708-C	2011			(Pearson et al. 2016)	ERS403519	#N/A	ERR527375	Pearson_Thailand_82
Thailand	WTH	ASA	ESEA	PD0697-C	2006			(Pearson et al. 2016)	ERS403523	#N/A	ERR527376	Pearson_Thailand_83
Thailand	WTH	ASA	ESEA	PD0698-C	2006			(Pearson et al. 2016)	ERS403528	#N/A	ERR527377	Pearson_Thailand_84
Thailand	WTH	ASA	ESEA	PD0689-C	2011			(Pearson et al. 2016)	ERS403539	#N/A	ERR527378	Pearson_Thailand_85
Thailand	WTH	ASA	ESEA	PD0713-C	2013			(Pearson et al. 2016)	ERS403541	#N/A	ERR527379	Pearson_Thailand_86
Thailand	WTH	ASA	ESEA	PD0702-C	2013			(Pearson et al. 2016)	ERS403544	#N/A	ERR527380	Pearson_Thailand_87
Thailand	WTH	ASA	ESEA	PD0691-C	2006			(Pearson et al. 2016)	ERS403547	#N/A	ERR527381	Pearson_Thailand_88
Thailand	WTH	ASA	ESEA	PD0704-C	2013			(Pearson et al. 2016)	ERS403552	#N/A	ERR527382	Pearson_Thailand_89
Thailand	WTH	ASA	ESEA	PD0706-C	2011			(Pearson et al. 2016)	ERS403560	#N/A	ERR527383	Pearson_Thailand_90
Thailand	WTH	ASA	ESEA	PD0695-C	2011			(Pearson et al. 2016)	ERS403563	#N/A	ERR527384	Pearson_Thailand_91
Thailand	WTH	ASA	ESEA	PD0707-C	2007			(Pearson et al. 2016)	ERS403564	#N/A	ERR527385	Pearson_Thailand_92
Thailand	Tak	ASA	ESEA	PD0682-CW	2011			(Adam et al., MalariaGen paper)	ERR713941	#N/A	ERR713941
Thailand	Wangpha	ASA	ESEA	PD1519-C	2011			(Adam et al., MalariaGen paper)	ERR773745	#N/A	ERR773745
Thailand	Wangpha	ASA	ESEA	PD1520-C	2011			(Adam et al., MalariaGen paper)	ERR773746	#N/A	ERR773746
Thailand	Tak	ASA	ESEA	PD1521-C	2014			(Adam et al., MalariaGen paper)	ERR773747	#N/A	ERR773747
Thailand	Tak	ASA	ESEA	PD1522-C	2011			(Adam et al., MalariaGen paper)	ERR773748	#N/A	ERR773748
Thailand	Tak	ASA	ESEA	PD1526-C	2011			(Adam et al., MalariaGen paper)	ERR1475350	#N/A	ERR1475350
Thailand	Tak	ASA	ESEA	PD1529-C	2003			(Adam et al., MalariaGen paper)	ERR1475351	#N/A	ERR1475351
Thailand	Tak	ASA	ESEA	PD1530-C	2003			(Adam et al., MalariaGen paper)	ERR1475352	#N/A	ERR1475352
Thailand	Tak	ASA	ESEA	PD1531-C	2003			(Adam et al., MalariaGen paper)	ERR1475353	#N/A	ERR1475353
Thailand	Tak	ASA	ESEA	PD1532-C	2003			(Adam et al., MalariaGen paper)	ERR1475354	#N/A	ERR1475354
Thailand	Tak	ASA	ESEA	PD1534-C	2003			(Adam et al., MalariaGen paper)	ERR1475355	#N/A	ERR1475355
Thailand	Mae Sot	ASA	ESEA	VVX01150	2016			(Adam et al., MalariaGen paper)	ERR2678972	#N/A	ERR2678972
Thailand	Mae Sot	ASA	ESEA	VVX01151	2016			(Adam et al., MalariaGen paper)	ERR2300677	#N/A	ERR2300677
Thailand	Mae Sot	ASA	ESEA	VVX01152	2016			(Adam et al., MalariaGen paper)	ERR2678979	#N/A	ERR2678979
Thailand	Mae Sot	ASA	ESEA	VVX01153	2016			(Adam et al., MalariaGen paper)	ERR2300675	#N/A	ERR2300675
Thailand	Umphang	ASA	ESEA	VVX01161	2016			(Adam et al., MalariaGen paper)	ERR2678954	#N/A	ERR2678954
Thailand	Umphang	ASA	ESEA	VVX01391	2016			(Adam et al., MalariaGen paper)	ERR2300666	#N/A	ERR2300666
Thailand	Umphang	ASA	ESEA	VVX01392	2016			(Adam et al., MalariaGen paper)	ERR2351946	#N/A	ERR2351946
Thailand	Umphang	ASA	ESEA	VVX01393	2016			(Adam et al., MalariaGen paper)	ERR2678970	#N/A	ERR2678970
Thailand	Umphang	ASA	ESEA	VVX01394	2016			(Adam et al., MalariaGen paper)	ERR2351935	#N/A	ERR2351935
The Phillipines		ASA	MSEA	PV_PHI-C3	2017-2018			Benavente et al 2021	ERR5740813		ERR5740813
The Phillipines	Rio Tuba	ASA	MSEA	VVX01623	2015			(Adam et al., MalariaGen paper)	ERR2351945	#N/A	ERR2351945
The Phillipines	Rio Tuba	ASA	MSEA	VVX01628	2015			(Adam et al., MalariaGen paper)	ERR2351937	#N/A	ERR2351937
The Phillipines	Rio Tuba	ASA	MSEA	VVX01987	2015			(Adam et al., MalariaGen paper)	ERR2351920	#N/A	ERR2351920
Uganda		AFR	AFR	PV_AFEG-A3	2017-2018			Benavente et al 2021	ERR5740703		ERR5740703
Uganda		AFR	AFR	PV_AFEG-A7	2017-2018			Benavente et al 2021	ERR5740705		ERR5740705
Uganda		AFR	AFR	PV_AFEG-A8	2017-2018			Benavente et al 2021	ERR5740706		ERR5740706
Vietnam	NA	ASA	ESEA	Vietnam_ONG_461	1980	NA	Single	(Hupalo, Luo et al. 2016)	SRP046092	p0763.PV.Vietnam	Vietnam_ONG_461	Hupalo_Vietnam_1
Vietnam	VN	ASA	ESEA	PV0062-C	2009			(Pearson et al. 2016)	ERS012692	#N/A	ERR021980	Pearson_Vietnam_1
Vietnam	VN	ASA	ESEA	PV0056-C	2009			(Pearson et al. 2016)	ERS012693	#N/A	ERR021981	Pearson_Vietnam_2
Vietnam	VN	ASA	ESEA	PV0067-C	2009			(Pearson et al. 2016)	ERS012694	#N/A	ERR021982	Pearson_Vietnam_3
Vietnam	VN	ASA	ESEA	PV0061-C	2009			(Pearson et al. 2016)	ERS012695	#N/A	ERR021983	Pearson_Vietnam_4
Vietnam	VN	ASA	ESEA	PV0053-C	2009			(Pearson et al. 2016)	ERS012702	#N/A	ERR022866	Pearson_Vietnam_5
Vietnam	VN	ASA	ESEA	PV0025-C	2010			(Pearson et al. 2016)	ERS013104	#N/A	ERR023161	Pearson_Vietnam_6
Vietnam	VN	ASA	ESEA	PV0255-C	2011			(Pearson et al. 2016)	ERS143517	#N/A	ERR171580	Pearson_Vietnam_7
Vietnam	VN	ASA	ESEA	PV0253-C	2011			(Pearson et al. 2016)	ERS143422	#N/A	ERR175494	Pearson_Vietnam_8
Vietnam	VN	ASA	ESEA	PV0327-C	2012			(Pearson et al. 2016)	ERS174558	#N/A	ERR216527	Pearson_Vietnam_9
Vietnam	VN	ASA	ESEA	PV0243-Cx2	2011			(Pearson et al. 2016)	ERS336392	#N/A	ERR388796	Pearson_Vietnam_10
Vietnam	VN	ASA	ESEA	PV0071-C	2009			(Pearson et al. 2016)	ERS164639	#N/A	ERS164639	Pearson_Vietnam_12
Vietnam	VN	ASA	ESEA	PV0074-C	2009			(Pearson et al. 2016)	ERS164678	#N/A	ERS164678	Pearson_Vietnam_13
Vietnam	VN	ASA	ESEA	PV0072-C	2009			(Pearson et al. 2016)	ERS164684	#N/A	ERS164684	Pearson_Vietnam_14
Vietnam		ASA	ESEA	PV0054-C	2009			(Pearson et al. 2016)	ERS164634	#N/A	ERS164634	Pearson_Vietnam_11
Vietnam	Dak Lak	ASA	ESEA	02CHLDL	2015			Eline Kattenberg unpublished data		#N/A	02CHLDL/FCH7L2KCCX2_L4_WHRDVIVsyxRABWAA-4	Kattenberg_Vietnam_1
Vietnam	Dak Lak	ASA	ESEA	04CHLDL	2015			Eline Kattenberg unpublished data		#N/A	04CHLDL/FCH7L2KCCX2_L6_WHRDVIVsyxRACAAA-21	Kattenberg_Vietnam_2
Vietnam	Dak Lak	ASA	ESEA	06CHLDL	2015			Eline Kattenberg unpublished data		#N/A	06CHLDL/FCH7L2KCCX2_L8_WHRDVIVsyxRACEAA-37	Kattenberg_Vietnam_3
Vietnam	Dak Lak	ASA	ESEA	09DHLDL	2015			Eline Kattenberg unpublished data		#N/A	09DHLDL/FCH7L2KCCX2_L4_WHRDVIVsyxRABUAA-105	Kattenberg_Vietnam_4
Vietnam	Dak Lak	ASA	ESEA	16CHLDL	2015			Eline Kattenberg unpublished data		#N/A	16CHLDL/FCH7L2KCCX2_L6_WHRDVIVsyxRACBAA-33	Kattenberg_Vietnam_5
Vietnam	Binh Phuoc	ASA	ESEA	BP/BGM/01	2018			Eline Kattenberg unpublished data		#N/A	BP-BGM-12/FCH5YG3CCX2_L5_WHRDVIVqyuRAAIAA-101	Kattenberg_Vietnam_6
Vietnam	Binh Phuoc	ASA	ESEA	BP/BGM/09	2018			Eline Kattenberg unpublished data		#N/A	BP_BGM_01/FCH7KLCCCX2_L3_WHRDVIVsyxRAACAA-17	Kattenberg_Vietnam_7
Vietnam	Binh Phuoc	ASA	ESEA	BP/BGM/12	2018			Eline Kattenberg unpublished data		#N/A	BP_BGM_09/FCH7KLCCCX2_L3_WHRDVIVsyxRAADAA-18	Kattenberg_Vietnam_8
Vietnam	Binh Phuoc	ASA	ESEA	BP/BGM/16	2018			Eline Kattenberg unpublished data		#N/A	BP_BGM_16/FCH7KLCCCX2_L3_WHRDVIVsyxRAABAA-7	Kattenberg_Vietnam_9
Vietnam	Binh Phuoc	ASA	ESEA	BP/BGM/22	2018			Eline Kattenberg unpublished data		#N/A	BP_BGM_22/FCH7KLCCCX2_L4_WHRDVIVsyxRAAGAA-34	Kattenberg_Vietnam_10
Vietnam	Binh Phuoc	ASA	ESEA	BP/BGM/23	2018			Eline Kattenberg unpublished data		#N/A	BP_BGM_23/FCH7KLCCCX2_L4_WHRDVIVsyxRAAKAA-61	Kattenberg_Vietnam_11
Vietnam	Binh Phuoc	ASA	ESEA	BP/BGM/28	2018			Eline Kattenberg unpublished data		#N/A	BP_BGM_28/FCH7KLCCCX2_L5_WHRDVIVsyxRAASAA-17	Kattenberg_Vietnam_12
Vietnam	Binh Phuoc	ASA	ESEA	BP/DN015	2018			Eline Kattenberg unpublished data		#N/A	BP_DN015/FCH7KLCCCX2_L4_WHRDVIVsyxRAALAA-79	Kattenberg_Vietnam_13
Vietnam	Binh Phuoc	ASA	ESEA	BP/DN018	2018			Eline Kattenberg unpublished data		#N/A	BP_DN018/FCH7KLCCCX2_L6_WHRDVIVsyxRAAPAA-133	Kattenberg_Vietnam_14
Vietnam	Binh Phuoc	ASA	ESEA	BP/PL/017	2018			Eline Kattenberg unpublished data		#N/A	BP_PL_017/FCH7KLCCCX2_L4_WHRDVIVsyxRAAHAA-36	Kattenberg_Vietnam_15
Vietnam	Binh Thuan	ASA	ESEA	BT/PL/CHL/01	2018			Eline Kattenberg unpublished data		#N/A	BT_PL_CHL_01/FCH7L2KCCX2_L7_WHRDVIVsyxRABGAA-4	Kattenberg_Vietnam_16
Vietnam	Binh Thuan	ASA	ESEA	BT/PL/CHL/02	2018			Eline Kattenberg unpublished data		#N/A	BT_PL_CHL_02/FCH7L2KCCX2_L6_WHRDVIVsyxRABJAA-18	Kattenberg_Vietnam_17
Vietnam	Binh Thuan	ASA	ESEA	BT/PL/CHL/03	2018			Eline Kattenberg unpublished data		#N/A	BT_PL_CHL_03/FCH7L2KCCX2_L5_WHRDVIVsyxRABLAA-33	Kattenberg_Vietnam_18
Vietnam	Binh Thuan	ASA	ESEA	BT/PS/CHL/03	2018			Eline Kattenberg unpublished data		#N/A	BT_PS_CHL_03/FCH7L2KCCX2_L2_WHRDVIVsyxRAAYAA-37	Kattenberg_Vietnam_19
Vietnam	Binh Thuan	ASA	ESEA	BT/PS/CHL/04	2018			Eline Kattenberg unpublished data		#N/A	BT_PS_CHL_04/FCH7L2KCCX2_L3_WHRDVIVsyxRABCAA-92	Kattenberg_Vietnam_20
Vietnam	Binh Thuan	ASA	ESEA	BT/PT/AK/01	2018			Eline Kattenberg unpublished data		#N/A	BT_PT_AK_01/FCH7KLCCCX2_L5_WHRDVIVsyxRAAUAA-21	Kattenberg_Vietnam_21
Vietnam	Binh Thuan	ASA	ESEA	BT/PT/CHL/01	2018			Eline Kattenberg unpublished data		#N/A	BT_PT_CHL_01/FCH7L2KCCX2_L5_WHRDVIVsyxRABPAA-48	Kattenberg_Vietnam_22
Vietnam	Gia Lai	ASA	ESEA	CRCPV 007-0a	2015			Eline Kattenberg unpublished data		#N/A	CRCPV-007-0a/FCHTVJYCCXY_L1_WHRDMALtbmRAAAAA-23	Kattenberg_Vietnam_23
Vietnam	Gia Lai	ASA	ESEA	CRCPV 008-0a	2015			Eline Kattenberg unpublished data		#N/A	CRCPV-008-0a/FCHTVJYCCXY_L1_WHRDMALtbmRAACAA-76	Kattenberg_Vietnam_25
Vietnam	Gia Lai	ASA	ESEA	CRCPV 010-0a	2015			Eline Kattenberg unpublished data		#N/A	CRCPV-010-0a/CRCPV-010-0a	Kattenberg_Vietnam_27
Vietnam	Gia Lai	ASA	ESEA	CRCPV 018-0a	2015			Eline Kattenberg unpublished data		#N/A	CRCPV-018-0a/FCHTVJYCCXY_L1_WHRDMALtbmRAAGAA-87	Kattenberg_Vietnam_29
Vietnam	Gia Lai	ASA	ESEA	CRCPV 022-0a	2015			Eline Kattenberg unpublished data		#N/A	CRCPV-022-0a/FCHTVJYCCXY_L1_WHRDMALtbmRAAIAA-102	Kattenberg_Vietnam_31
Vietnam	Gia Lai	ASA	ESEA	CRCPV 027-0a	2015			Eline Kattenberg unpublished data		#N/A	CRCPV-027-0a/CRCPV-027-0a	Kattenberg_Vietnam_33
Vietnam	Gia Lai	ASA	ESEA	CRCPV 034-0a	2015			Eline Kattenberg unpublished data		#N/A	CRCPV-034-0a/CRCPV-034-0a	Kattenberg_Vietnam_35
Vietnam	Gia Lai	ASA	ESEA	CRCPV 037-0a	2015			Eline Kattenberg unpublished data		#N/A	CRCPV-037-0a/CRCPV-037-0a	Kattenberg_Vietnam_37
Vietnam	Gia Lai	ASA	ESEA	CRCPV 043-0a	2015			Eline Kattenberg unpublished data		#N/A	CRCPV-043-0a/FCHTVJYCCXY_L1_WHRDMALtbmRAAQAA-158	Kattenberg_Vietnam_39
Vietnam	Gia Lai	ASA	ESEA	CRCPV 044-0a	2015			Eline Kattenberg unpublished data		#N/A	CRCPV-044-0a/CRCPV-044-0a	Kattenberg_Vietnam_41
Vietnam	Gia Lai	ASA	ESEA	CRCPV 047-0a	2015			Eline Kattenberg unpublished data		#N/A	CRCPV-047-0a/FCHTVJYCCXY_L2_WHRDMALtbmRAAUAA-78	Kattenberg_Vietnam_43
Vietnam	Gia Lai	ASA	ESEA	CRCPV 048-0a	2015			Eline Kattenberg unpublished data		#N/A	CRCPV-048-0a/CRCPV-048-0a	Kattenberg_Vietnam_45
Vietnam	Gia Lai	ASA	ESEA	CRCPV 053-0b	2016			Eline Kattenberg unpublished data		#N/A	CRCPV-053-0b/CRCPV-053-0b	Kattenberg_Vietnam_47
Vietnam	Gia Lai	ASA	ESEA	CRCPV 054-0a	2016			Eline Kattenberg unpublished data		#N/A	CRCPV-054-0a/FCHTVJYCCXY_L2_WHRDMALtbmRABAAA-108	Kattenberg_Vietnam_49
Vietnam	Gia Lai	ASA	ESEA	GL/CRC/07	2018			Eline Kattenberg unpublished data		#N/A	GL-CRC-07/FCH5YG3CCX2_L5_WHRDVIVqyuRAAAAA-34	Kattenberg_Vietnam_51
Vietnam	Gia Lai	ASA	ESEA	GL/CRC/15	2018			Eline Kattenberg unpublished data		#N/A	GL-CRC-15/FCH5YG3CCX2_L5_WHRDVIVqyuRAABAA-36	Kattenberg_Vietnam_52
Vietnam	Gia Lai	ASA	ESEA	GL/CRC/26	2018			Eline Kattenberg unpublished data		#N/A	GL-CRC-26/FCH5YG3CCX2_L5_WHRDVIVqyuRAADAA-48	Kattenberg_Vietnam_53
Vietnam	Gia Lai	ASA	ESEA	GL/CRC/30	2018			Eline Kattenberg unpublished data		#N/A	GL-CRC-30/FCH5YG3CCX2_L5_WHRDVIVqyuRAAHAA-92	Kattenberg_Vietnam_54
Vietnam	Gia Lai	ASA	ESEA	GL/CRC/40	2018			Eline Kattenberg unpublished data		#N/A	GL-CRC-40/FCH5YG3CCX2_L5_WHRDVIVqyuRAACAA-37	Kattenberg_Vietnam_55
Vietnam	Gia Lai	ASA	ESEA	GL/KRP/008	2018			Eline Kattenberg unpublished data		#N/A	GL-KRP-008/FCH5YG3CCX2_L5_WHRDVIVqyuRAAGAA-18	Kattenberg_Vietnam_56
Vietnam	Gia Lai	ASA	ESEA	GL/KRP/013	2018			Eline Kattenberg unpublished data		#N/A	GL-KRP-013/FCH5YG3CCX2_L5_WHRDVIVqyuRAAEAA-61	Kattenberg_Vietnam_57
Vietnam	Gia Lai	ASA	ESEA	GL/KRP/090	2018			Eline Kattenberg unpublished data		#N/A	GL-KRP-090/FCH5YG3CCX2_L5_WHRDVIVqyuRAAJAA-105	Kattenberg_Vietnam_58
Vietnam	Gia Lai	ASA	ESEA	GL/KRP/045	2018			Eline Kattenberg unpublished data		#N/A	GL_KRP_045/FCH7KLCCCX2_L3_WHRDVIVsyxRAAEAA-21	Kattenberg_Vietnam_59
Vietnam	Gia Lai	ASA	ESEA	GL/KRP/069	2018			Eline Kattenberg unpublished data		#N/A	GL_KRP_069/FCH7KLCCCX2_L3_WHRDVIVsyxRAAFAA-33	Kattenberg_Vietnam_60
Vietnam	Khanh Hoa	ASA	ESEA	KHPR01	2017			Eline Kattenberg unpublished data		#N/A	KHPR01/FCH7L2KCCX2_L8_WHRDVIVsyxRACFAA-48	Kattenberg_Vietnam_61
Vietnam	Khanh Hoa	ASA	ESEA	KHPR04	2017			Eline Kattenberg unpublished data		#N/A	KHPR04/FCH7L2KCCX2_L4_WHRDVIVsyxRABVAA-133	Kattenberg_Vietnam_62
Vietnam	Khanh Hoa	ASA	ESEA	KHPR08	2017			Eline Kattenberg unpublished data		#N/A	KHPR08/FCH7L2KCCX2_L6_WHRDVIVsyxRACCAA-34	Kattenberg_Vietnam_63
Vietnam	Khanh Hoa	ASA	ESEA	KHPR11	2017			Eline Kattenberg unpublished data		#N/A	KHPR11/FCH7L2KCCX2_L4_WHRDVIVsyxRABSAA-92	Kattenberg_Vietnam_64
Vietnam	Khanh Hoa	ASA	ESEA	KHPR14	2017			Eline Kattenberg unpublished data		#N/A	KHPR14/FCH7L2KCCX2_L7_WHRDVIVsyxRABYAA-17	Kattenberg_Vietnam_65
Vietnam	Khanh Hoa	ASA	ESEA	KHPR18	2017			Eline Kattenberg unpublished data		#N/A	KHPR18/FCH7L2KCCX2_L5_WHRDVIVsyxRACGAA-61	Kattenberg_Vietnam_66
Vietnam	Khanh Hoa	ASA	ESEA	KHPR22	2017			Eline Kattenberg unpublished data		#N/A	KHPR22/FCH7L2KCCX2_L7_WHRDVIVsyxRABXAA-7	Kattenberg_Vietnam_67
Vietnam	Khanh Hoa	ASA	ESEA	KHPR25	2017			Eline Kattenberg unpublished data		#N/A	KHPR25/FCH7L2KCCX2_L8_WHRDVIVsyxRACDAA-36	Kattenberg_Vietnam_68
Vietnam	Khanh Hoa	ASA	ESEA	KHPR28	2017			Eline Kattenberg unpublished data		#N/A	KHPR28/FCH7L2KCCX2_L4_WHRDVIVsyxRABTAA-101	Kattenberg_Vietnam_69
Vietnam	Khanh Hoa	ASA	ESEA	KHPR31	2017			Eline Kattenberg unpublished data		#N/A	KHPR31/FCH7L2KCCX2_L8_WHRDVIVsyxRABZAA-18	Kattenberg_Vietnam_70
Vietnam	Khanh Hoa	ASA	ESEA	KH/KV/020	2018			Eline Kattenberg unpublished data		#N/A	KH_KV_020/FCH7KLCCCX2_L4_WHRDVIVsyxRAAIAA-37	Kattenberg_Vietnam_71
Vietnam	Khanh Hoa	ASA	ESEA	KH/KV/023	2018			Eline Kattenberg unpublished data		#N/A	KH_KV_023/FCH7KLCCCX2_L6_WHRDVIVsyxRAANAA-101	Kattenberg_Vietnam_72
Vietnam	Khanh Hoa	ASA	ESEA	KH/KV/025	2018			Eline Kattenberg unpublished data		#N/A	KH_KV_025/FCH7KLCCCX2_L6_WHRDVIVsyxRAARAA-7	Kattenberg_Vietnam_73
Vietnam	Khanh Hoa	ASA	ESEA	KH/KV/028	2018			Eline Kattenberg unpublished data		#N/A	KH_KV_028/FCH7KLCCCX2_L4_WHRDVIVsyxRAAJAA-48	Kattenberg_Vietnam_74
Vietnam	Kon Tum	ASA	ESEA	KT/DR/AK/07	2018			Eline Kattenberg unpublished data		#N/A	KT_DR_AK_07/FCH7L2KCCX2_L5_WHRDVIVsyxRABMAA-34	Kattenberg_Vietnam_75
Vietnam	Kon Tum	ASA	ESEA	KT/DR/AK/09	2018			Eline Kattenberg unpublished data		#N/A	KT_DR_AK_09/FCH7L2KCCX2_L4_WHRDVIVsyxRABRAA-79	Kattenberg_Vietnam_76
Vietnam	Kon Tum	ASA	ESEA	KT/DR/AK/10	2018			Eline Kattenberg unpublished data		#N/A	KT_DR_AK_10/FCH7KLCCCX2_L5_WHRDVIVsyxRAAVAA-33	Kattenberg_Vietnam_77
Vietnam	Kon Tum	ASA	ESEA	KT/DR/AK/13	2018			Eline Kattenberg unpublished data		#N/A	KT_DR_AK_13/FCH7L2KCCX2_L3_WHRDVIVsyxRABHAA-7	Kattenberg_Vietnam_78
Vietnam	Lam Dong	ASA	ESEA	LD/DL/CHL/01	2018			Eline Kattenberg unpublished data		#N/A	LD_DL_CHL_01/FCH7KLCCCX2_L6_WHRDVIVsyxRAAMAA-92	Kattenberg_Vietnam_79
Vietnam	Lam Dong	ASA	ESEA	LD/DL/CHL/02	2018			Eline Kattenberg unpublished data		#N/A	LD_DL_CHL_02/FCH7KLCCCX2_L6_WHRDVIVsyxRAAOAA-105	Kattenberg_Vietnam_80
Vietnam	Lam Dong	ASA	ESEA	LD/DL/CHL/03	2018			Eline Kattenberg unpublished data		#N/A	LD_DL_CHL_03/FCH7KLCCCX2_L6_WHRDVIVsyxRAAQAA-4	Kattenberg_Vietnam_81
Vietnam	Lam Dong	ASA	ESEA	LD/DL/CHL/05	2018			Eline Kattenberg unpublished data		#N/A	LD_DL_CHL_05/FCH7L2KCCX2_L3_WHRDVIVsyxRACHAA-79	Kattenberg_Vietnam_82
Vietnam	Lam Dong	ASA	ESEA	LD/DL/CHL/06	2018			Eline Kattenberg unpublished data		#N/A	LD_DL_CHL_06/FCH7L2KCCX2_L2_WHRDVIVsyxRAAZAA-48	Kattenberg_Vietnam_83
Vietnam	Lam Dong	ASA	ESEA	LD/DL/CHL/07	2018			Eline Kattenberg unpublished data		#N/A	LD_DL_CHL_07/FCH7L2KCCX2_L3_WHRDVIVsyxRABDAA-101	Kattenberg_Vietnam_84
Vietnam	Lam Dong	ASA	ESEA	LD/DL/CHL/08	2018			Eline Kattenberg unpublished data		#N/A	LD_DL_CHL_08/FCH7L2KCCX2_L5_WHRDVIVsyxRABNAA-36	Kattenberg_Vietnam_85
Vietnam	Lam Dong	ASA	ESEA	LD/DL/CHL/09	2018			Eline Kattenberg unpublished data		#N/A	LD_DL_CHL_09/FCH7L2KCCX2_L8_WHRDVIVsyxRABKAA-21	Kattenberg_Vietnam_86
Vietnam	Lam Dong	ASA	ESEA	LD/DL/CHL/12	2018			Eline Kattenberg unpublished data		#N/A	LD_DL_CHL_12/FCH7KLCCCX2_L5_WHRDVIVsyxRAATAA-18	Kattenberg_Vietnam_87
Vietnam	Lam Dong	ASA	ESEA	LD/DL/CHL/13	2018			Eline Kattenberg unpublished data		#N/A	LD_DL_CHL_13/FCH7L2KCCX2_L2_WHRDVIVsyxRAAWAA-34	Kattenberg_Vietnam_88
Vietnam	Lam Dong	ASA	ESEA	LD/DL/CHL/14	2018			Eline Kattenberg unpublished data		#N/A	LD_DL_CHL_14/FCH7L2KCCX2_L2_WHRDVIVsyxRABAAA-61	Kattenberg_Vietnam_89
Vietnam	Lam Dong	ASA	ESEA	LD/DL/CHL/15	2018			Eline Kattenberg unpublished data		#N/A	LD_DL_CHL_15/FCH7L2KCCX2_L3_WHRDVIVsyxRABEAA-105	Kattenberg_Vietnam_90
Vietnam	Lam Dong	ASA	ESEA	LD/DL/CHL/16	2018			Eline Kattenberg unpublished data		#N/A	LD_DL_CHL_16/FCH7L2KCCX2_L5_WHRDVIVsyxRABIAA-17	Kattenberg_Vietnam_91
Vietnam	Lam Dong	ASA	ESEA	LD/DL/CHL/18	2018			Eline Kattenberg unpublished data		#N/A	LD_DL_CHL_18/FCH7L2KCCX2_L5_WHRDVIVsyxRABOAA-37	Kattenberg_Vietnam_92
Vietnam	Lam Dong	ASA	ESEA	LD/TN/CHL/01	2018			Eline Kattenberg unpublished data		#N/A	LD_TN_CHL_01/FCH7L2KCCX2_L7_WHRDVIVsyxRABQAA-61	Kattenberg_Vietnam_93
Vietnam	Lam Dong	ASA	ESEA	LD/TN/CHL/03	2018			Eline Kattenberg unpublished data		#N/A	LD_TN_CHL_03/FCH7L2KCCX2_L2_WHRDVIVsyxRAAXAA-36	Kattenberg_Vietnam_94
Vietnam	Lam Dong	ASA	ESEA	LD/TN/CHL/04	2018			Eline Kattenberg unpublished data		#N/A	LD_TN_CHL_04/FCH7L2KCCX2_L2_WHRDVIVsyxRABBAA-79	Kattenberg_Vietnam_95
Vietnam	Lam Dong	ASA	ESEA	LD/TN/CHL/05	2018			Eline Kattenberg unpublished data		#N/A	LD_TN_CHL_05/FCH7L2KCCX2_L3_WHRDVIVsyxRABFAA-133	Kattenberg_Vietnam_96
Vietnam	Ninh Thuan	ASA	ESEA	NT/PT/06	2018			Eline Kattenberg unpublished data		#N/A	NT_PT_06	Kattenberg_Vietnam_97
Vietnam	Binh Phuoc	ASA	ESEA	Pv BP-15-16 14	2015-2016			Eline Kattenberg unpublished data		#N/A	Pv-BP-15-16-14/Pv-BP-15-16-14	Kattenberg_Vietnam_113
Vietnam	Binh Phuoc	ASA	ESEA	Pv BP-16 11	2016			Eline Kattenberg unpublished data		#N/A	Pv-BP-16-11/Pv-BP-16-11	Kattenberg_Vietnam_99
Vietnam	Binh Phuoc	ASA	ESEA	Pv BP-16 12	2016			Eline Kattenberg unpublished data		#N/A	Pv-BP-16-12/Pv-BP-16-12	Kattenberg_Vietnam_100
Vietnam	Binh Phuoc	ASA	ESEA	Pv BP-16 16	2016			Eline Kattenberg unpublished data		#N/A	Pv-BP-16-16/Pv-BP-16-16	Kattenberg_Vietnam_101
Vietnam	Binh Phuoc	ASA	ESEA	Pv BP-16 17	2016			Eline Kattenberg unpublished data		#N/A	Pv-BP-16-17/Pv-BP-16-17	Kattenberg_Vietnam_102
Vietnam	Binh Phuoc	ASA	ESEA	Pv BP-16 18 -1	2018			Eline Kattenberg unpublished data		#N/A	Pv-BP-16-18--1/Pv-BP-16-18-1	Kattenberg_Vietnam_103
Vietnam	Binh Phuoc	ASA	ESEA	Pv BP-16 18-2	2018			Eline Kattenberg unpublished data		#N/A	Pv-BP-16-18-2/Pv-BP-16-18-2	Kattenberg_Vietnam_104
Vietnam	Dak Lak	ASA	ESEA	Pv DL-15 10	2015			Eline Kattenberg unpublished data		#N/A	Pv-DL-15-10/Pv-DL-15-10	Kattenberg_Vietnam_105
Vietnam	Dak Lak	ASA	ESEA	Pv DL-15 6	2015			Eline Kattenberg unpublished data		#N/A	Pv-DL-15-6/Pv-DL-15-6	Kattenberg_Vietnam_106
Vietnam	Dak Lak	ASA	ESEA	Pv DL-15 8	2015			Eline Kattenberg unpublished data		#N/A	Pv-DL-15-8/Pv-DL-15-8	Kattenberg_Vietnam_107
Vietnam	Dak Lak	ASA	ESEA	Pv DL-15 9	2015			Eline Kattenberg unpublished data		#N/A	Pv-DL-15-9/Pv-DL-15-9	Kattenberg_Vietnam_108
Vietnam	Dak Nong	ASA	ESEA	Pv DN-16 2	2016			Eline Kattenberg unpublished data		#N/A	Pv-DN-16-2/Pv-DN-16-2	Kattenberg_Vietnam_109
Vietnam	Dak Nong	ASA	ESEA	Pv DN-16 5	2016			Eline Kattenberg unpublished data		#N/A	Pv-DN-16-5/FCHTVJYCCXY_L2_WHRDMALtbmRABDAB-112	Kattenberg_Vietnam_110
Vietnam	Khanh Hoa	ASA	ESEA	Pv KH-17 20	2017			Eline Kattenberg unpublished data		#N/A	Pv-KH-17-20/Pv-KH-17-20	Kattenberg_Vietnam_111
Vietnam	Binh Phuoc	ASA	ESEA	Pv BP 15-16 15	2015-2016			Eline Kattenberg unpublished data		#N/A	Pv-BP-15-16-15/FCHTVJYCCXY_L3_WHRDMALtbmRABLAA-78	Kattenberg_Vietnam_98
Vietnam	Binh Phuoc	ASA	ESEA	PV0063-CW	2009			(Adam et al., MalariaGen paper)	ERR713943	#N/A	ERR713943
Vietnam	Krong Pa	ASA	ESEA	VVX01008	2015			(Adam et al., MalariaGen paper)	ERR2299599	#N/A	ERR2299599
Vietnam	Krong Pa	ASA	ESEA	VVX01012	2015			(Adam et al., MalariaGen paper)	ERR2299600	#N/A	ERR2299600
Vietnam	Krong Pa	ASA	ESEA	VVX01019	2015			(Adam et al., MalariaGen paper)	ERR2299601	#N/A	ERR2299601
Vietnam	Krong Pa	ASA	ESEA	VVX01021	2015			(Adam et al., MalariaGen paper)	ERR2299602	#N/A	ERR2299602
Vietnam	Krong Pa	ASA	ESEA	VVX01023	2015			(Adam et al., MalariaGen paper)	ERR2299603	#N/A	ERR2299603
Vietnam	Krong Pa	ASA	ESEA	VVX01026	2015			(Adam et al., MalariaGen paper)	ERR2299605	#N/A	ERR2299605
Vietnam	Krong Pa	ASA	ESEA	VVX01030	2015			(Adam et al., MalariaGen paper)	ERR2299608	#N/A	ERR2299608
Vietnam	Dak O	ASA	ESEA	VVX01032	2014			(Adam et al., MalariaGen paper)	ERR2299609	#N/A	ERR2299609
Vietnam	Dak O	ASA	ESEA	VVX01035	2014			(Adam et al., MalariaGen paper)	ERR2299610	#N/A	ERR2299610
Vietnam	Dak O	ASA	ESEA	VVX01038	2014			(Adam et al., MalariaGen paper)	ERR2299611	#N/A	ERR2299611
Vietnam	Dak O	ASA	ESEA	VVX01040	2014			(Adam et al., MalariaGen paper)	ERR2299612	#N/A	ERR2299612
Vietnam	Dak O	ASA	ESEA	VVX01053	2014			(Adam et al., MalariaGen paper)	ERR2299613	#N/A	ERR2299613
Vietnam	Dak O	ASA	ESEA	VVX01054	2015			(Adam et al., MalariaGen paper)	ERR2299614	#N/A	ERR2299614
Vietnam	Dak O	ASA	ESEA	VVX01055	2015			(Adam et al., MalariaGen paper)	ERR2299615	#N/A	ERR2299615
Vietnam	Dak O	ASA	ESEA	VVX01056	2015			(Adam et al., MalariaGen paper)	ERR2299616	#N/A	ERR2299616
Vietnam	Dak O	ASA	ESEA	VVX01057	2015			(Adam et al., MalariaGen paper)	ERR2299617	#N/A	ERR2299617
Vietnam	Dak O	ASA	ESEA	VVX01058	2015			(Adam et al., MalariaGen paper)	ERR2299618	#N/A	ERR2299618
Vietnam	Dak O	ASA	ESEA	VVX01065	2015			(Adam et al., MalariaGen paper)	ERR2299619	#N/A	ERR2299619
Vietnam	Dak O	ASA	ESEA	VVX01067	2015			(Adam et al., MalariaGen paper)	ERR2299620	#N/A	ERR2299620
Vietnam	Dak O	ASA	ESEA	VVX01069	2015			(Adam et al., MalariaGen paper)	ERR2299621	#N/A	ERR2299621
Vietnam	Dak O	ASA	ESEA	VVX01071	2015			(Adam et al., MalariaGen paper)	ERR2299622	#N/A	ERR2299622
Vietnam	Dak O	ASA	ESEA	VVX01077	2015			(Adam et al., MalariaGen paper)	ERR2299623	#N/A	ERR2299623
Vietnam	Dak O	ASA	ESEA	VVX01078	2015			(Adam et al., MalariaGen paper)	ERR2299624	#N/A	ERR2299624
Vietnam	Dak O	ASA	ESEA	VVX01082	2015			(Adam et al., MalariaGen paper)	ERR2299625	#N/A	ERR2299625
Vietnam	Dak O	ASA	ESEA	VVX01084	2015			(Adam et al., MalariaGen paper)	ERR2299626	#N/A	ERR2299626
Vietnam	Dak O	ASA	ESEA	VVX01087	2015			(Adam et al., MalariaGen paper)	ERR2299627	#N/A	ERR2299627
Vietnam	Binh Phuoc	ASA	ESEA	VVX01101	2015			(Adam et al., MalariaGen paper)	ERR2299628	#N/A	ERR2299628
Vietnam	Binh Phuoc	ASA	ESEA	VVX01103	2015			(Adam et al., MalariaGen paper)	ERR2299629	#N/A	ERR2299629
Vietnam	Binh Phuoc	ASA	ESEA	VVX01108	2015			(Adam et al., MalariaGen paper)	ERR2299631	#N/A	ERR2299631
Vietnam	Binh Phuoc	ASA	ESEA	VVX01109	2015			(Adam et al., MalariaGen paper)	ERR2299632	#N/A	ERR2299632
Vietnam	Binh Phuoc	ASA	ESEA	VVX01110	2015			(Adam et al., MalariaGen paper)	ERR2299633	#N/A	ERR2299633
Vietnam	Binh Phuoc	ASA	ESEA	VVX01111	2015			(Adam et al., MalariaGen paper)	ERR2299634	#N/A	ERR2299634
Vietnam	Binh Phuoc	ASA	ESEA	VVX01133	2015			(Adam et al., MalariaGen paper)	ERR2299642	#N/A	ERR2299642
Vietnam	Binh Phuoc	ASA	ESEA	VVX01136	2015			(Adam et al., MalariaGen paper)	ERR2299643	#N/A	ERR2299643
Vietnam	Binh Phuoc	ASA	ESEA	VVX01137	2015			(Adam et al., MalariaGen paper)	ERR2299644	#N/A	ERR2299644
Vietnam	Ho Chi Min	ASA	ESEA	VVX01267	2015			(Adam et al., MalariaGen paper)	ERR2309847	#N/A	ERR2309847
Vietnam	Ho Chi Min	ASA	ESEA	VVX01268	2015			(Adam et al., MalariaGen paper)	ERR2309848	#N/A	ERR2309848
Vietnam	Ho Chi Min	ASA	ESEA	VVX01269	2015			(Adam et al., MalariaGen paper)	ERR2309849	#N/A	ERR2309849
Vietnam	Ho Chi Min	ASA	ESEA	VVX01272	2015			(Adam et al., MalariaGen paper)	ERR2309850	#N/A	ERR2309850
Vietnam	Ho Chi Min	ASA	ESEA	VVX01274	2015			(Adam et al., MalariaGen paper)	ERR2309851	#N/A	ERR2309851
Vietnam	Ho Chi Min	ASA	ESEA	VVX01275	2015			(Adam et al., MalariaGen paper)	ERR2309869	#N/A	ERR2309869
Vietnam	Ho Chi Min	ASA	ESEA	VVX01277	2015			(Adam et al., MalariaGen paper)	ERR2309855	#N/A	ERR2309855
Vietnam	Ho Chi Min	ASA	ESEA	VVX01278	2015			(Adam et al., MalariaGen paper)	ERR2678987	#N/A	ERR2678987
Vietnam	Ho Chi Min	ASA	ESEA	VVX01280	2015			(Adam et al., MalariaGen paper)	ERR2309856	#N/A	ERR2309856
Vietnam	Ho Chi Min	ASA	ESEA	VVX01282	2015			(Adam et al., MalariaGen paper)	ERR2309857	#N/A	ERR2309857
Vietnam	Ho Chi Min	ASA	ESEA	VVX01283	2015			(Adam et al., MalariaGen paper)	ERR2309858	#N/A	ERR2309858
Vietnam	Ho Chi Min	ASA	ESEA	VVX01284	2015			(Adam et al., MalariaGen paper)	ERR2678988	#N/A	ERR2678988
Vietnam	Ho Chi Min	ASA	ESEA	VVX01286	2015			(Adam et al., MalariaGen paper)	ERR2309860	#N/A	ERR2309860
Vietnam	Ho Chi Min	ASA	ESEA	VVX01287	2015			(Adam et al., MalariaGen paper)	ERR2309861	#N/A	ERR2309861
Vietnam	Ho Chi Min	ASA	ESEA	VVX01288	2015			(Adam et al., MalariaGen paper)	ERR2309863	#N/A	ERR2309863
Vietnam	Ho Chi Min	ASA	ESEA	VVX01289	2015			(Adam et al., MalariaGen paper)	ERR2309864	#N/A	ERR2309864
Vietnam	Ho Chi Min	ASA	ESEA	VVX01290	2015			(Adam et al., MalariaGen paper)	ERR2309865	#N/A	ERR2309865
Vietnam	Ho Chi Min	ASA	ESEA	VVX01291	2015			(Adam et al., MalariaGen paper)	ERR2309866	#N/A	ERR2309866
Vietnam	Ho Chi Min	ASA	ESEA	VVX01292	2016			(Adam et al., MalariaGen paper)	ERR2309867	#N/A	ERR2309867
Vietnam	Ho Chi Min	ASA	ESEA	VVX01294	2016			(Adam et al., MalariaGen paper)	ERR2309862	#N/A	ERR2309862
Vietnam	Ho Chi Min	ASA	ESEA	VVX01295	2016			(Adam et al., MalariaGen paper)	ERR2309859	#N/A	ERR2309859
Vietnam	Ho Chi Min	ASA	ESEA	VVX01395	2016			(Adam et al., MalariaGen paper)	ERR2309853	#N/A	ERR2309853
Vietnam	Ho Chi Min	ASA	ESEA	VVX01396	2016			(Adam et al., MalariaGen paper)	ERR2309852	#N/A	ERR2309852
Vietnam	Ho Chi Min	ASA	ESEA	VVX01398	2016			(Adam et al., MalariaGen paper)	ERR2309734	#N/A	ERR2309734
Vietnam	Ho Chi Min	ASA	ESEA	VVX01404	2016			(Adam et al., MalariaGen paper)	ERR2678986	#N/A	ERR2678986
Vietnam	Ho Chi Min	ASA	ESEA	VVX01408	2016			(Adam et al., MalariaGen paper)	ERR2309736	#N/A	ERR2309736
Vietnam	Ho Chi Min	ASA	ESEA	VVX01409	2016			(Adam et al., MalariaGen paper)	ERR2309738	#N/A	ERR2309738
Vietnam	Ho Chi Min	ASA	ESEA	VVX01410	2016			(Adam et al., MalariaGen paper)	ERR2309737	#N/A	ERR2309737
Vietnam	Ho Chi Min	ASA	ESEA	VVX01411	2016			(Adam et al., MalariaGen paper)	ERR2309739	#N/A	ERR2309739
Vietnam	Ho Chi Min	ASA	ESEA	VVX01412	2016			(Adam et al., MalariaGen paper)	ERR2309740	#N/A	ERR2309740
Vietnam	Ho Chi Min	ASA	ESEA	VVX01414	2016			(Adam et al., MalariaGen paper)	ERR2309741	#N/A	ERR2309741
Vietnam	Ho Chi Min	ASA	ESEA	VVX01416	2016			(Adam et al., MalariaGen paper)	ERR2309742	#N/A	ERR2309742
Vietnam	Ho Chi Min	ASA	ESEA	VVX01417	2016			(Adam et al., MalariaGen paper)	ERR2309735	#N/A	ERR2309735
Vietnam	Dak O	ASA	ESEA	VVX12045	2015			(Adam et al., MalariaGen paper)	ERR2309652	#N/A	ERR2309652
Vietnam	Dak O	ASA	ESEA	VVX12046	2016			(Adam et al., MalariaGen paper)	ERR2309653	#N/A	ERR2309653
Vietnam	Dak O	ASA	ESEA	VVX12050	2016			(Adam et al., MalariaGen paper)	ERR2309654	#N/A	ERR2309654
Vietnam	Dak O	ASA	ESEA	VVX12052	2016			(Adam et al., MalariaGen paper)	ERR2309655	#N/A	ERR2309655
Vietnam	Dak O	ASA	ESEA	VVX12053	2016			(Adam et al., MalariaGen paper)	ERR2309656	#N/A	ERR2309656
Vietnam	Dak O	ASA	ESEA	VVX12055	2016			(Adam et al., MalariaGen paper)	ERR2309657	#N/A	ERR2309657
Vietnam	Dak O	ASA	ESEA	VVX12058	2016			(Adam et al., MalariaGen paper)	ERR2309658	#N/A	ERR2309658
Vietnam	Krong Pa	ASA	ESEA	VVX12063	2015			(Adam et al., MalariaGen paper)	ERR2309659	#N/A	ERR2309659
Vietnam	Krong Pa	ASA	ESEA	VVX12075	2015			(Adam et al., MalariaGen paper)	ERR2309660	#N/A	ERR2309660
Vietnam	Krong Pa	ASA	ESEA	VVX12077	2015			(Adam et al., MalariaGen paper)	ERR2309661	#N/A	ERR2309661
Vietnam	Krong Pa	ASA	ESEA	VVX12079	2015			(Adam et al., MalariaGen paper)	ERR2309663	#N/A	ERR2309663
Vietnam	Krong Pa	ASA	ESEA	VVX12080	2015			(Adam et al., MalariaGen paper)	ERR2309664	#N/A	ERR2309664
Vietnam	Krong Pa	ASA	ESEA	VVX12082	2015			(Adam et al., MalariaGen paper)	ERR2309665	#N/A	ERR2309665
Vietnam	Krong Pa	ASA	ESEA	VVX12083	2015			(Adam et al., MalariaGen paper)	ERR2309666	#N/A	ERR2309666
Vietnam	Krong Pa	ASA	ESEA	VVX12084	2015			(Adam et al., MalariaGen paper)	ERR2309667	#N/A	ERR2309667
Vietnam	Krong Pa	ASA	ESEA	VVX12086	2015			(Adam et al., MalariaGen paper)	ERR2309668	#N/A	ERR2309668
Vietnam	Krong Pa	ASA	ESEA	VVX12090	2015			(Adam et al., MalariaGen paper)	ERR2309669	#N/A	ERR2309669
Vietnam	Krong Pa	ASA	ESEA	VVX12095	2015			(Adam et al., MalariaGen paper)	ERR2309670	#N/A	ERR2309670
Vietnam	Krong Pa	ASA	ESEA	VVX12102	2015			(Adam et al., MalariaGen paper)	ERR2309671	#N/A	ERR2309671
Vietnam	Krong Pa	ASA	ESEA	VVX12105	2015			(Adam et al., MalariaGen paper)	ERR2309672	#N/A	ERR2309672
Vietnam	Krong Pa	ASA	ESEA	VVX12112	2016			(Adam et al., MalariaGen paper)	ERR2309673	#N/A	ERR2309673
Vietnam	Krong Pa	ASA	ESEA	VVX12113	2016			(Adam et al., MalariaGen paper)	ERR2309674	#N/A	ERR2309674
Vietnam	Krong Pa	ASA	ESEA	VVX12116	2016			(Adam et al., MalariaGen paper)	ERR2309675	#N/A	ERR2309675
Vietnam	Krong Pa	ASA	ESEA	VVX12118	2016			(Adam et al., MalariaGen paper)	ERR2309676	#N/A	ERR2309676
Vietnam	Krong Pa	ASA	ESEA	VVX12126	2016			(Adam et al., MalariaGen paper)	ERR2309677	#N/A	ERR2309677
Vietnam	Krong Pa	ASA	ESEA	VVX12127	2016			(Adam et al., MalariaGen paper)	ERR2309678	#N/A	ERR2309678
Vietnam	Krong Pa	ASA	ESEA	VVX12151	2016			(Adam et al., MalariaGen paper)	ERR2309686	#N/A	ERR2309686
Vietnam	Krong Pa	ASA	ESEA	VVX12155	2016			(Adam et al., MalariaGen paper)	ERR2309687	#N/A	ERR2309687

## Sheet: Overview_genomes
Country	Location	Continent	Population	year of collection	source	run_accession_number	biosample_accession_number	ID_in_vcf	perc_coverage_min5x	Fws
Afghanistan	Jalalabad	ASA	WAS	2014	Adam et al., 2022	ERR2351705	SAMEA104417444	ERR2351705	0.9631	0.994719
Afghanistan	Jalalabad	ASA	WAS	2014	Adam et al., 2022	ERR2351706	SAMEA104417445	ERR2351706	0.970134	0.994751
Afghanistan	Jalalabad	ASA	WAS	2014	Adam et al., 2022	ERR2351707	SAMEA104417446	ERR2351707	0.959937	0.994171
Afghanistan	Laghman	ASA	WAS	2014	Adam et al., 2022	ERR2351859	SAMEA104417562	ERR2351859	0.983503	0.821463
Afghanistan	Laghman	ASA	WAS	2014	Adam et al., 2022	ERR2351860	SAMEA104417563	ERR2351860	0.969727	0.993173
Afghanistan	Laghman	ASA	WAS	2014	Adam et al., 2022	ERR2351880	SAMEA104417583	ERR2351880	0.967529	0.995296
Afghanistan	Laghman	ASA	WAS	2014	Adam et al., 2022	ERR2309638	SAMEA104417642	ERR2309638	0.959773	0.952713
Afghanistan	Jalalabad	ASA	WAS	2015	Adam et al., 2022	ERR2351732	SAMEA104417471	ERR2351732	0.976664	0.994673
Afghanistan	Jalalabad	ASA	WAS	2015	Adam et al., 2022	ERR2351747	SAMEA104417487	ERR2351747	0.964321	0.990139
Afghanistan	Jalalabad	ASA	WAS	2015	Adam et al., 2022	ERR2351748	SAMEA104417488	ERR2351748	0.967122	0.990511
Afghanistan	Jalalabad	ASA	WAS	2015	Adam et al., 2022	ERR2351749	SAMEA104417489	ERR2351749	0.978541	0.993933
Afghanistan	Jalalabad	ASA	WAS	2015	Adam et al., 2022	ERR2351751	SAMEA104417491	ERR2351751	0.982289	0.941976
Afghanistan	Jalalabad	ASA	WAS	2015	Adam et al., 2022	ERR2351753	SAMEA104417493	ERR2351753	0.988067	0.723107
Afghanistan	Jalalabad	ASA	WAS	2015	Adam et al., 2022	ERR2351754	SAMEA104417494	ERR2351754	0.978181	0.672386
Afghanistan	Jalalabad	ASA	WAS	2015	Adam et al., 2022	ERR2351757	SAMEA104417510	ERR2351757	0.97589	0.992527
Afghanistan	Jalalabad	ASA	WAS	2015	Adam et al., 2022	ERR2351761	SAMEA104417514	ERR2351761	0.969064	0.991552
Afghanistan	Jalalabad	ASA	WAS	2015	Adam et al., 2022	ERR2351764	SAMEA104417517	ERR2351764	0.958213	0.983332
Afghanistan	Jalalabad	ASA	WAS	2015	Adam et al., 2022	ERR2351765	SAMEA104417518	ERR2351765	0.969988	0.983128
Afghanistan	Jalalabad	ASA	WAS	2015	Adam et al., 2022	ERR2351766	SAMEA104417519	ERR2351766	0.979409	0.907298
Afghanistan	Jalalabad	ASA	WAS	2015	Adam et al., 2022	ERR2351779	SAMEA104417507	ERR2351779	0.971431	0.83382
Afghanistan	Jalalabad	ASA	WAS	2015	Adam et al., 2022	ERR2351798	SAMEA104417538	ERR2351798	0.971518	0.993714
Afghanistan	Jalalabad	ASA	WAS	2015	Adam et al., 2022	ERR2351799	SAMEA104417539	ERR2351799	0.962323	0.991366
Afghanistan	Jalalabad	ASA	WAS	2015	Adam et al., 2022	ERR2351800	SAMEA104417540	ERR2351800	0.955378	0.990928
Afghanistan	Jalalabad	ASA	WAS	2015	Adam et al., 2022	ERR2351803	SAMEA104417543	ERR2351803	0.98223	0.871576
Afghanistan	Jalalabad	ASA	WAS	2015	Adam et al., 2022	ERR2351805	SAMEA104417545	ERR2351805	0.974349	0.993926
Afghanistan	Jalalabad	ASA	WAS	2015	Adam et al., 2022	ERR2351846	SAMEA104417549	ERR2351846	0.966904	0.99443
Afghanistan	Jalalabad	ASA	WAS	2015	Adam et al., 2022	ERR2351847	SAMEA104417550	ERR2351847	0.970797	0.993906
Afghanistan	Jalalabad	ASA	WAS	2015	Adam et al., 2022	ERR2351849	SAMEA104417552	ERR2351849	0.983448	0.54709
Afghanistan	Jalalabad	ASA	WAS	2015	Adam et al., 2022	ERR2351852	SAMEA104417555	ERR2351852	0.990816	0.803599
Afghanistan	Jalalabad	ASA	WAS	2015	Adam et al., 2022	ERR2351856	SAMEA104417559	ERR2351856	0.968268	0.792085
Afghanistan	Laghman	ASA	WAS	2015	Adam et al., 2022	ERR2351903	SAMEA104417606	ERR2351903	0.969255	0.994484
Afghanistan	Laghman	ASA	WAS	2015	Adam et al., 2022	ERR2351916	SAMEA104417619	ERR2351916	0.973018	0.814358
Afghanistan	Laghman	ASA	WAS	2015	Adam et al., 2022	ERR2309622	SAMEA104417626	ERR2309622	0.960369	0.993162
Afghanistan	Laghman	ASA	WAS	2015	Adam et al., 2022	ERR2309623	SAMEA104417627	ERR2309623	0.96474	0.994171
Afghanistan	Laghman	ASA	WAS	2016	Adam et al., 2022	ERR2309634	SAMEA104417638	ERR2309634	0.954231	0.97147
Afghanistan	Laghman	ASA	WAS	2016	Adam et al., 2022	ERR2309651	SAMEA104417655	ERR2309651	0.957623	0.993395
Afghanistan		ASA	WAS	2017-2018	Benavente et al., 2021	ERR5740735	SAMEA8587520	ERR5740735	0.903147	0.994354
Afghanistan		ASA	WAS	2017-2018	Benavente et al., 2021	ERR5740748	SAMEA8587533	ERR5740748	0.906812	0.989509
Afghanistan		ASA	WAS	2017-2018	Benavente et al., 2021	ERR5740749	SAMEA8587534	ERR5740749	0.907753	0.995517
Afghanistan		ASA	WAS	2017-2018	Benavente et al., 2021	ERR5740751	SAMEA8587536	ERR5740751	0.930624	0.992626
Afghanistan		ASA	WAS	2017-2018	Benavente et al., 2021	ERR5740752	SAMEA8587537	ERR5740752	0.895424	0.993912
Afghanistan		ASA	WAS	2017-2018	Benavente et al., 2021	ERR5740753	SAMEA8587538	ERR5740753	0.884447	0.931306
Afghanistan		ASA	WAS	2017-2018	Benavente et al., 2021	ERR5740754	SAMEA8587539	ERR5740754	0.90674	0.993521
Afghanistan		ASA	WAS	2017-2018	Benavente et al., 2021	ERR5740755	SAMEA8587540	ERR5740755	0.896157	0.989709
Afghanistan		ASA	WAS	2017-2018	Benavente et al., 2021	ERR5740756	SAMEA8587541	ERR5740756	0.903705	0.952269
Afghanistan		ASA	WAS	2017-2018	Benavente et al., 2021	ERR5740758	SAMEA8587543	ERR5740758	0.878961	0.995287
Afghanistan		ASA	WAS	2017-2018	Benavente et al., 2021	ERR5740759	SAMEA8587544	ERR5740759	0.915762	0.993843
Afghanistan		ASA	WAS	2017-2018	Benavente et al., 2021	ERR5740760	SAMEA8587545	ERR5740760	0.907721	0.990561
Afghanistan		ASA	WAS	2017-2018	Benavente et al., 2021	ERR5740761	SAMEA8587546	ERR5740761	0.934201	0.990516
Afghanistan		ASA	WAS	2017-2018	Benavente et al., 2021	ERR5740762	SAMEA8587547	ERR5740762	0.87728	0.994321
Afghanistan		ASA	WAS	2017-2018	Benavente et al., 2021	ERR5740763	SAMEA8587548	ERR5740763	0.890974	0.994478
Afghanistan		ASA	WAS	2017-2018	Benavente et al., 2021	ERR5740764	SAMEA8587549	ERR5740764	0.921508	0.993343
Afghanistan		ASA	WAS	2017-2018	Benavente et al., 2021	ERR5740765	SAMEA8587550	ERR5740765	0.903276	0.99263
Afghanistan		ASA	WAS	2017-2018	Benavente et al., 2021	ERR5740766	SAMEA8587551	ERR5740766	0.902522	0.992495
Afghanistan		ASA	WAS	2017-2018	Benavente et al., 2021	ERR5740767	SAMEA8587552	ERR5740767	0.904561	0.993859
Afghanistan		ASA	WAS	2017-2018	Benavente et al., 2021	ERR5740770	SAMEA8587555	ERR5740770	0.917506	0.989602
Afghanistan		ASA	WAS	2017-2018	Benavente et al., 2021	ERR5740771	SAMEA8587556	ERR5740771	0.907822	0.917767
Afghanistan		ASA	WAS	2017-2018	Benavente et al., 2021	ERR5740773	SAMEA8587558	ERR5740773	0.919321	0.993211
Bangladesh		ASA	WAS	2017-2018	Benavente et al., 2021	ERR5740707	SAMEA8587492	ERR5740707	0.94168	0.991845
Brazil	Belem	SAM	LAM	1980	Chan et al., 2012	SRR575087	SAMN01180279	SRR575087	0.969059	0.994841
Brazil		SAM	LAM	1994	Neafsey et al., 2012	SRR340134,SRR340133,SRR332571,SRR332570,SRR332567,SRR332568,SRR332569,SRR332572,SRR332573	SAMN00710434	Brazil1	0.982047	0.993001
Brazil	BR	SAM	LAM	2008	Pearson et al., 2016	ERS010153	SAMEA680794	ERR018932	0.968847	0.994242
Brazil	BR	SAM	LAM	2008	Pearson et al., 2016	ERS010042	SAMEA908824	ERR019040	0.956544	0.899862
Brazil	BR	SAM	LAM	2008	Pearson et al., 2016	ERS123115	SAMEA1404081	ERR152407	0.961115	0.715916
Brazil	Acrelândia, Acre	SAM	LAM	2011	Hupalo et al., 2016	SRP046098	SAMN02677077	SRP046098	0.881964	0.763977
Brazil	Plácido de Castro, Acre	SAM	LAM	2011	Hupalo et al., 2016	SRP046145	SAMN02677079	SRP046145	0.631153	0.991313
Brazil	Plácido de Castro, Acre	SAM	LAM	2011	Hupalo et al., 2016	SRP046034	SAMN02677089	SRP046034	0.551014	0.992025
Brazil	Plácido de Castro, Acre	SAM	LAM	2011	Hupalo et al., 2016	SRP046014	SAMN02677088	SRP046014	0.667878	0.952161
Brazil	Plácido de Castro, Acre	SAM	LAM	2011	Hupalo et al., 2016	SRP046019	SAMN02677091	SRP046019	0.773285	0.985717
Brazil	Plácido de Castro, Acre	SAM	LAM	2011	Hupalo et al., 2016	SRP046106	SAMN02677078	SRP046106	0.6775	0.959958
Brazil	Plácido de Castro, Acre	SAM	LAM	2011	Hupalo et al., 2016	SRP046116	SAMN02677076	SRP046116	0.896412	0.990652
Brazil	Acrelândia, Acre	SAM	LAM	2011	Hupalo et al., 2016	SRP046108	SAMN02677092	SRP046108	0.615428	0.974948
Brazil	Acrelândia, Acre	SAM	LAM	2012	de Oliveira et al., 2017	SRR5099324	SAMN06007098	SRR5099324	0.889434	0.99063
Brazil	Acrelândia, Acre	SAM	LAM	2012	de Oliveira et al., 2017	SRR5099325	SAMN06007111	SRR5099325	0.889428	0.993264
Brazil	Acrelândia, Acre	SAM	LAM	2012	de Oliveira et al., 2017	SRR5278301	SAMN06007195	SRR5278301	0.891298	0.991356
Brazil	Acrelândia, Acre	SAM	LAM	2013	de Oliveira et al., 2017	SRR5098034	SAMN05941945	SRR5098034	0.88448	0.991717
Brazil	Acrelândia, Acre	SAM	LAM	2013	de Oliveira et al., 2017	SRR5099326	SAMN06007182	SRR5099326	0.891174	0.992777
Brazil	Acrelândia, Acre	SAM	LAM	2013	de Oliveira et al., 2017	SRR5278293	SAMN06007184	SRR5278293	0.891857	0.990457
Brazil	Acrelândia, Acre	SAM	LAM	2013	de Oliveira et al., 2017	SRR5278295	SAMN06007193	SRR5278295	0.885752	0.989195
Brazil	Acrelândia, Acre	SAM	LAM	2013	de Oliveira et al., 2017	SRR5278298	SAMN06007194	SRR5278298	0.89191	0.991171
Brazil	Remansinho	SAM	LAM	2013	de Oliveira et al., 2017	SRR5278291	SAMN06007183	SRR5278291	0.892957	0.936362
Brazil	Mâncio Lima	SAM	LAM	2014-07-28	de Oliveira et al., 2020	SAMN15423763	SAMN15423763	SRR12134592	0.937448	0.994843
Brazil	Mâncio Lima	SAM	LAM	2014-08-25	de Oliveira et al., 2020	SAMN15423764	SAMN15423764	SRR12134591	0.947406	0.995011
Brazil	Mâncio Lima	SAM	LAM	2014-09-10	de Oliveira et al., 2020	SAMN15423765	SAMN15423765	SRR12134580	0.964417	0.993349
Brazil	Mâncio Lima	SAM	LAM	2014-10-08	de Oliveira et al., 2020	SAMN15423766	SAMN15423766	SRR12134569	0.958205	0.994434
Brazil	Mâncio Lima	SAM	LAM	2014-06-24	de Oliveira et al., 2020	SAMN15423767	SAMN15423767	SRR12134560	0.949016	0.978375
Brazil	Mâncio Lima	SAM	LAM	2014-10-23	de Oliveira et al., 2020	SAMN15423768	SAMN15423768	SRR12134559	0.941416	0.993621
Brazil	Mâncio Lima	SAM	LAM	2014-06-30	de Oliveira et al., 2020	SAMN15423769	SAMN15423769	SRR12134558	0.909876	0.996283
Brazil	Mâncio Lima	SAM	LAM	2014-12-01	de Oliveira et al., 2020	SAMN15423770	SAMN15423770	SRR12134557	0.844534	0.996648
Brazil	Mâncio Lima	SAM	LAM	2014-06-09	de Oliveira et al., 2020	SAMN15423789	SAMN15423789	SRR12134565	0.986622	0.99334
Brazil	Mâncio Lima	SAM	LAM	2014-06-11	de Oliveira et al., 2020	SAMN15423775	SAMN15423775	SRR12134588	0.785241	0.997116
Brazil	Mâncio Lima	SAM	LAM	2014-06-11	de Oliveira et al., 2020	SAMN15423776	SAMN15423776	SRR12134587	0.934925	0.994552
Brazil	Mâncio Lima	SAM	LAM	2014-11-26	de Oliveira et al., 2020	SAMN15423777	SAMN15423777	SRR12134586	0.943525	0.989068
Brazil	Mâncio Lima	SAM	LAM	2014-04-11	de Oliveira et al., 2020	SAMN15423778	SAMN15423778	SRR12134585	0.963401	0.991999
Brazil	Mâncio Lima	SAM	LAM	2014	De Meulenaere et al., 2023	SRR23450718	SAMN33270794	WGA_1-40	0.976	0.993122
Brazil	Mâncio Lima	SAM	LAM	2014	De Meulenaere et al., 2023	SRR23450717	SAMN33270795	WGA_1-43	0.976642	0.991465
Brazil	Mâncio Lima	SAM	LAM	2014	De Meulenaere et al., 2023	SRR23450716	SAMN33270796	WGA_1-47	0.982602	0.990598
Brazil	Mâncio Lima	SAM	LAM	2014	De Meulenaere et al., 2023	SRR23450715	SAMN33270797	WGA_1-56	0.970671	0.934716
Brazil	Mâncio Lima	SAM	LAM	2014	De Meulenaere et al., 2023	SRR23450714	SAMN33270798	WGA_1-70	0.945796	0.992986
Brazil	Mâncio Lima	SAM	LAM	2014	De Meulenaere et al., 2023	SRR23450713	SAMN33270799	WGA_2-30	0.96433	0.944615
Brazil	Mâncio Lima	SAM	LAM	2014	De Meulenaere et al., 2023	SRR23450712	SAMN33270800	WGA_2-34	0.928925	0.854724
Brazil	Mâncio Lima	SAM	LAM	2014	De Meulenaere et al., 2023	SRR23450711	SAMN33270801	WGA_2-7	0.988262	0.869289
Brazil	Mâncio Lima	SAM	LAM	2014	De Meulenaere et al., 2023	SRR23450710	SAMN33270802	WGA_2-80	0.979132	0.914006
Brazil	Mâncio Lima	SAM	LAM	2014	De Meulenaere et al., 2023	SRR23450708	SAMN33270803	WGA_2-96	0.986281	0.99158
Brazil	Manaus	SAM	LAM	2014	Adam et al., 2022	ERR713932	SAMEA2637097	ERR713932	0.95073	0.979712
Brazil	Manaus	SAM	LAM	2014	Adam et al., 2022	ERR713934	SAMEA2637099	ERR713934	0.986625	0.788044
Brazil	Manaus	SAM	LAM	2014	Adam et al., 2022	ERR713935	SAMEA2637100	ERR713935	0.963312	0.994535
Brazil	Manaus	SAM	LAM	2014	Adam et al., 2022	ERR713936	SAMEA2637101	ERR713936	0.976592	0.994636
Brazil	Manaus	SAM	LAM	2014	Adam et al., 2022	ERR2309781	SAMEA104366251	ERR2309781	0.965438	0.966244
Brazil	Manaus	SAM	LAM	2014	Adam et al., 2022	ERR2309786	SAMEA104366226	ERR2309786	0.975972	0.972896
Brazil	Manaus	SAM	LAM	2014	Adam et al., 2022	ERR2309788	SAMEA104366228	ERR2309788	0.972292	0.980488
Brazil	Manaus	SAM	LAM	2014	Adam et al., 2022	ERR2309787	SAMEA104366227	ERR2309787	0.977733	0.985454
Brazil	Manaus	SAM	LAM	2014	Adam et al., 2022	ERR2309789	SAMEA104366257	ERR2309789	0.958666	0.967811
Brazil	Mâncio Lima	SAM	LAM	2015-01-16	de Oliveira et al., 2020	SAMN15423791	SAMN15423791	SRR12134572	0.987618	0.992726
Brazil	Mâncio Lima	SAM	LAM	2015-01-21	de Oliveira et al., 2020	SAMN15423792	SAMN15423792	SRR12134571	0.983057	0.994168
Brazil	Mâncio Lima	SAM	LAM	2015-01-22	de Oliveira et al., 2020	SAMN15423793	SAMN15423793	SRR12134570	0.985052	0.990452
Brazil	Mâncio Lima	SAM	LAM	2015-02-03	de Oliveira et al., 2020	SAMN15423771	SAMN15423771	SRR12134594	0.88328	0.995373
Brazil	Mâncio Lima	SAM	LAM	2015-02-11	de Oliveira et al., 2020	SAMN15423795	SAMN15423795	SRR12134568	0.987876	0.993021
Brazil	Mâncio Lima	SAM	LAM	2015-02-12	de Oliveira et al., 2020	SAMN15423772	SAMN15423772	SRR12134593	0.92695	0.99434
Brazil	Mâncio Lima	SAM	LAM	2015-05-13	de Oliveira et al., 2020	SAMN15423799	SAMN15423799	SRR12134566	0.984143	0.993889
Brazil	Mâncio Lima	SAM	LAM	2015-06-05	de Oliveira et al., 2020	SAMN15423773	SAMN15423773	SRR12134590	0.945562	0.993467
Brazil	Mâncio Lima	SAM	LAM	2015-01-05	de Oliveira et al., 2020	SAMN15423786	SAMN15423786	SRR12134576	0.953803	0.995009
Brazil	Mâncio Lima	SAM	LAM	2015-03-02	de Oliveira et al., 2020	SAMN15423796	SAMN15423796	SRR12134564	0.985214	0.99116
Brazil	Mâncio Lima	SAM	LAM	2015-03-05	de Oliveira et al., 2020	SAMN15423779	SAMN15423779	SRR12134584	0.95231	0.994061
Brazil	Mâncio Lima	SAM	LAM	2015-04-06	de Oliveira et al., 2020	SAMN15423797	SAMN15423797	SRR12134563	0.899219	0.99483
Brazil	Mâncio Lima	SAM	LAM	2015-04-07	de Oliveira et al., 2020	SAMN15423798	SAMN15423798	SRR12134562	0.984848	0.9924
Brazil	Mâncio Lima	SAM	LAM	2015-06-01	de Oliveira et al., 2020	SAMN15423800	SAMN15423800	SRR12134561	0.984448	0.991614
Brazil	Mâncio Lima	SAM	LAM	2015-06-01	de Oliveira et al., 2020	SAMN15423780	SAMN15423780	SRR12134583	0.870429	0.996506
Brazil	Mâncio Lima	SAM	LAM	2015	De Meulenaere et al., 2023	SRR23450721	SAMN33270783	SM-I9ZZG	0.977665	0.936327
Brazil	Mâncio Lima	SAM	LAM	2015	De Meulenaere et al., 2023	SRR23450720	SAMN33270784	SM-IA111	0.958487	0.791992
Brazil	Mâncio Lima	SAM	LAM	2015	De Meulenaere et al., 2023	SRR23450709	SAMN33270785	SM-IA1B2	0.920467	0.888906
Brazil	Mâncio Lima	SAM	LAM	2015	De Meulenaere et al., 2023	SRR23450707	SAMN33270786	SM-IA1B4	0.958611	0.930691
Brazil	Mâncio Lima	SAM	LAM	2015	De Meulenaere et al., 2023	SRR23450706	SAMN33270787	SM-IA1CS	0.932296	0.926525
Brazil	Mâncio Lima	SAM	LAM	2015	De Meulenaere et al., 2023	SRR23450705	SAMN33270788	SM-IA1CT	0.928369	0.969802
Brazil	Mâncio Lima	SAM	LAM	2015	De Meulenaere et al., 2023	SRR23450704	SAMN33270789	SM-IA1CX	0.937795	0.912426
Brazil	Mâncio Lima	SAM	LAM	2015	De Meulenaere et al., 2023	SRR23450703	SAMN33270790	SM-IA1D1	0.929909	0.927962
Brazil	Mâncio Lima	SAM	LAM	2015	De Meulenaere et al., 2023	SRR23450702	SAMN33270791	SM-IA1D5	0.933959	0.608597
Brazil	Mâncio Lima	SAM	LAM	2015	De Meulenaere et al., 2023	SRR23450701	SAMN33270792	SM-IA1D7	0.862925	0.882109
Brazil	Mâncio Lima	SAM	LAM	2015	De Meulenaere et al., 2023	SRR23450719	SAMN33270793	SM-IA1D8	0.897981	0.699597
Brazil	Manaus	SAM	LAM	2015	Adam et al., 2022	ERR2309751	SAMEA104366239	ERR2309751	0.973351	0.978783
Brazil	Manaus	SAM	LAM	2015	Adam et al., 2022	ERR2309779	SAMEA104366256	ERR2309779	0.965796	0.991883
Brazil	Manaus	SAM	LAM	2015	Adam et al., 2022	ERR2309777	SAMEA104366254	ERR2309777	0.961627	0.875779
Brazil	Mâncio Lima	SAM	LAM	2016-08-25	de Oliveira et al., 2020	SAMN15423781	SAMN15423781	SRR12134582	0.955026	0.992238
Brazil	Mâncio Lima	SAM	LAM	2016-08-31	de Oliveira et al., 2020	SAMN15423782	SAMN15423782	SRR12134581	0.964129	0.993239
Brazil	Mâncio Lima	SAM	LAM	2016-08-31	de Oliveira et al., 2020	SAMN15423783	SAMN15423783	SRR12134579	0.967618	0.994018
Brazil	Mâncio Lima	SAM	LAM	2016-11-23	de Oliveira et al., 2020	SAMN15423785	SAMN15423785	SRR12134577	0.611242	0.998517
Brazil	Mâncio Lima	SAM	LAM	2016-11-30	de Oliveira et al., 2020	SAMN15423774	SAMN15423774	SRR12134589	0.941313	0.993703
Brazil	Mâncio Lima	SAM	LAM	2016-11-23	de Oliveira et al., 2020	SAMN15423784	SAMN15423784	SRR12134578	0.966801	0.993622
Brazil	Manaus	SAM	LAM	2016	Adam et al., 2022	ERR2309730	SAMEA104366205	ERR2309730	0.955916	0.948028
Brazil	Manaus	SAM	LAM	2016	Adam et al., 2022	ERR2309731	SAMEA104366206	ERR2309731	0.975294	0.988611
Brazil	returning traveller	SAM	LAM	2016	Kattenberg et al., 2022	SRR20305990	SAMN29590254	16051999	0.918274	0.995089
Brazil	Mâncio Lima	SAM	LAM	2018-04-24	de Oliveira et al., 2020	SAMN15423787	SAMN15423787	SRR12134575	0.943015	0.993806
Brazil	Mâncio Lima	SAM	LAM	2018-10-11	de Oliveira et al., 2020	SAMN15423788	SAMN15423788	SRR12134574	0.936907	0.993349
Brazil	returning traveller	SAM	LAM	2017-2018	Benavente et al., 2021	ERR3813224	SAMEA6473069	ERR3813224	0.983819	0.993855
Brazil	returning traveller	SAM	LAM	2017-2018	Benavente et al., 2021	ERR3813225	SAMEA6473070	ERR3813225	0.981397	0.97819
Brazil	returning traveller	SAM	LAM	2017-2018	Benavente et al., 2021	ERR3813226	SAMEA6473071	ERR3813226	0.973278	0.991147
Brazil	returning traveller	SAM	LAM	2017-2018	Benavente et al., 2021	ERR3813227	SAMEA6473072	ERR3813227	0.983975	0.993349
Brazil	returning traveller	SAM	LAM	2017-2018	Benavente et al., 2021	ERR5748169	SAMEA8595226	ERR5748169	0.895937	0.989433
Brazil	returning traveller	SAM	LAM	2017-2018	Benavente et al., 2021	ERR3813228	SAMEA6473073	ERR3813228	0.976159	0.989655
Brazil	returning traveller	SAM	LAM	2017-2018	Benavente et al., 2021	ERR3813229	SAMEA6473074	ERR3813229	0.980199	0.993816
Brazil	returning traveller	SAM	LAM	2017-2018	Benavente et al., 2021	ERR5748170	SAMEA8595227	ERR5748170	0.86768	0.991934
Brazil	returning traveller	SAM	LAM	2017-2018	Benavente et al., 2021	ERR3813230	SAMEA6473075	ERR3813230	0.981352	0.993317
Brazil	returning traveller	SAM	LAM	2017-2018	Benavente et al., 2021	ERR3813231	SAMEA6473076	ERR3813231	0.977933	0.993788
Brazil	returning traveller	SAM	LAM	2017-2018	Benavente et al., 2021	ERR3813232	SAMEA6473077	ERR3813232	0.98092	0.993818
Brazil	returning traveller	SAM	LAM	2017-2018	Benavente et al., 2021	ERR3813233	SAMEA6473078	ERR3813233	0.9818	0.993178
Brazil	returning traveller	SAM	LAM	2017-2018	Benavente et al., 2021	ERR3813234	SAMEA6473079	ERR3813234	0.976829	0.992713
Brazil	returning traveller	SAM	LAM	2017-2018	Benavente et al., 2021	ERR3813235	SAMEA6473080	ERR3813235	0.980484	0.992154
Brazil	returning traveller	SAM	LAM	2017-2018	Benavente et al., 2021	ERR3813236	SAMEA6473081	ERR3813236	0.989081	0.978512
Brazil	returning traveller	SAM	LAM	2017-2018	Benavente et al., 2021	ERR3813237	SAMEA6473082	ERR3813237	0.979128	0.992622
Brazil	returning traveller	SAM	LAM	2017-2018	Benavente et al., 2021	ERR3813238	SAMEA6473083	ERR3813238	0.977107	0.987956
Brazil	returning traveller	SAM	LAM	2017-2018	Benavente et al., 2021	ERR3813239	SAMEA6473084	ERR3813239	0.975814	0.991692
Brazil	returning traveller	SAM	LAM	2017-2018	Benavente et al., 2021	ERR5748171	SAMEA8595228	ERR5748171	0.840705	0.997411
Brazil	returning traveller	SAM	LAM	2019	Kattenberg et al., 2022	SRR20305974	SAMN29590258	19020778	0.956008	0.993096
Brazil	returning traveller	SAM	LAM	2019	Kattenberg et al., 2022	SRR20306069	SAMN29590262	19111936	0.942733	0.992348
Burundi		AFR	AFR	2019	Kattenberg et al., 2022	SRR20306091	SAMN29590260	19110700	0.968722	0.663788
Cambodia	WKH	ASA	ESEA	2009	Pearson et al., 2016	ERS010154	SAMEA680797	ERR020103	0.971958	0.978314
Cambodia	WKH	ASA	ESEA	2009	Pearson et al., 2016	ERS040108	SAMEA1016230	ERR054080	0.974574	0.98875
Cambodia	WKH	ASA	ESEA	2009	Pearson et al., 2016	ERS164689	SAMEA1679333	ERS164689	0.980348	0.82537
Cambodia	WKH	ASA	ESEA	2009	Pearson et al., 2016	ERS164670	SAMEA1560964	ERS164670	0.975206	0.993454
Cambodia	WKH	ASA	ESEA	2009	Pearson et al., 2016	ERS164692	SAMEA1679421	ERS164692	0.984391	0.766911
Cambodia	Battambang	ASA	ESEA	2009	Adam et al., 2022	SRR2315729	SAMN04013294	SRR2315729	0.976207	0.992034
Cambodia	Oddar Meanchey	ASA	ESEA	2009	Adam et al., 2022	SRR2316034	SAMN04013312	SRR2316034	0.979378	0.990118
Cambodia	Oddar Meanchey	ASA	ESEA	2009	Adam et al., 2022	SRR2316036	SAMN04013313	SRR2316036	0.977508	0.990589
Cambodia	Oddar Meanchey	ASA	ESEA	2009	Adam et al., 2022	SRR2316041	SAMN04013314	SRR2316041	0.98955	0.693402
Cambodia	Oddar Meanchey	ASA	ESEA	2009	Adam et al., 2022	SRR2316044	SAMN04013315	SRR2316044	0.991321	0.750428
Cambodia	Oddar Meanchey	ASA	ESEA	2009	Adam et al., 2022	SRR2316048	SAMN04013316	SRR2316048	0.981855	0.988753
Cambodia	Oddar Meanchey	ASA	ESEA	2009	Adam et al., 2022	SRR2316051	SAMN04013317	SRR2316051	0.983741	0.990937
Cambodia	Oddar Meanchey	ASA	ESEA	2009	Adam et al., 2022	SRR2316087	SAMN04013319	SRR2316087	0.988624	0.828123
Cambodia	Oddar Meanchey	ASA	ESEA	2009	Adam et al., 2022	SRR2316091	SAMN04013320	SRR2316091	0.984129	0.935247
Cambodia	Oddar Meanchey	ASA	ESEA	2009	Adam et al., 2022	SRR2316095	SAMN04013321	SRR2316095	0.988584	0.972047
Cambodia	Oddar Meanchey	ASA	ESEA	2009	Adam et al., 2022	SRR2316098	SAMN04013322	SRR2316098	0.984166	0.869932
Cambodia	Oddar Meanchey	ASA	ESEA	2009	Adam et al., 2022	SRR2316101	SAMN04013323	SRR2316101	0.976046	0.994725
Cambodia	Oddar Meanchey	ASA	ESEA	2009	Adam et al., 2022	SRR2316115	SAMN04013326	SRR2316115	0.977231	0.993432
Cambodia	Oddar Meanchey	ASA	ESEA	2009	Adam et al., 2022	SRR2316117	SAMN04013327	SRR2316117	0.992982	0.644951
Cambodia	Oddar Meanchey	ASA	ESEA	2009	Adam et al., 2022	SRR2316172	SAMN04013328	SRR2316172	0.978129	0.990263
Cambodia	Oddar Meanchey	ASA	ESEA	2009	Adam et al., 2022	SRR2316252	SAMN04013329	SRR2316252	0.977755	0.993426
Cambodia	Oddar Meanchey	ASA	ESEA	2009	Adam et al., 2022	SRR2316344	SAMN04013331	SRR2316344	0.98757	0.765837
Cambodia	Oddar Meanchey	ASA	ESEA	2009	Adam et al., 2022	SRR2316398	SAMN04013332	SRR2316398	0.995094	0.608384
Cambodia	Oddar Meanchey	ASA	ESEA	2009	Adam et al., 2022	SRR2316422	SAMN04013333	SRR2316422	0.985631	0.731164
Cambodia	Oddar Meanchey	ASA	ESEA	2009	Adam et al., 2022	SRR2316531	SAMN04013334	SRR2316531	0.976718	0.993827
Cambodia	Oddar Meanchey	ASA	ESEA	2009	Adam et al., 2022	SRR2316564	SAMN04013335	SRR2316564	0.982337	0.991097
Cambodia	Oddar Meanchey	ASA	ESEA	2009	Adam et al., 2022	SRR2316625	SAMN04013336	SRR2316625	0.989026	0.795223
Cambodia	Oddar Meanchey	ASA	ESEA	2009	Adam et al., 2022	SRR2316658	SAMN04013337	SRR2316658	0.99276	0.635155
Cambodia	Oddar Meanchey	ASA	ESEA	2009	Adam et al., 2022	SRR2316724	SAMN04013338	SRR2316724	0.985651	0.969619
Cambodia	Oddar Meanchey	ASA	ESEA	2009	Adam et al., 2022	SRR2316755	SAMN04013339	SRR2316755	0.98419	0.992467
Cambodia	Oddar Meanchey	ASA	ESEA	2009	Adam et al., 2022	SRR2316807	SAMN04013340	SRR2316807	0.979351	0.992312
Cambodia	Oddar Meanchey	ASA	ESEA	2009	Adam et al., 2022	SRR2316839	SAMN04013341	SRR2316839	0.98899	0.742729
Cambodia	Oddar Meanchey	ASA	ESEA	2009	Adam et al., 2022	SRR2316865	SAMN04013342	SRR2316865	0.987566	0.800912
Cambodia	Pursat	ASA	ESEA	2009	Adam et al., 2022	ERR713940	SAMEA2637171	ERR713940	0.985698	0.941883
Cambodia	Pursat	ASA	ESEA	2009	Adam et al., 2022	ERR713950	SAMEA2637175	ERR713950	0.986206	0.9741
Cambodia	Pursat	ASA	ESEA	2009	Adam et al., 2022	ERR713954	SAMEA2637187	ERR713954	0.97724	0.987577
Cambodia	Pursat	ASA	ESEA	2009	Adam et al., 2022	ERR713944	SAMEA2637191	ERR713944	0.977399	0.992525
Cambodia	Pursat	ASA	ESEA	2009	Adam et al., 2022	ERR713945	SAMEA2637195	ERR713945	0.978049	0.994505
Cambodia	Pursat	ASA	ESEA	2009	Adam et al., 2022	ERR713946	SAMEA2637198	ERR713946	0.980362	0.99352
Cambodia	Pursat	ASA	ESEA	2009	Adam et al., 2022	ERR713937	SAMEA2637156	ERR713937	0.981454	0.992986
Cambodia	Pursat	ASA	ESEA	2009	Adam et al., 2022	ERR713938	SAMEA2637160	ERR713938	0.98027	0.992808
Cambodia	Pursat	ASA	ESEA	2009	Adam et al., 2022	ERR713960	SAMEA2637172	ERR713960	0.977689	0.993814
Cambodia	Pursat	ASA	ESEA	2009	Adam et al., 2022	ERR713961	SAMEA2637176	ERR713961	0.985559	0.871052
Cambodia	NEKH	ASA	ESEA	2010	Pearson et al., 2016	ERS025405	SAMEA680891	ERR039234	0.972729	0.993737
Cambodia	WKH	ASA	ESEA	2010	Pearson et al., 2016	ERS014174	SAMEA908839	ERR023039	0.988222	0.932834
Cambodia	WKH	ASA	ESEA	2010	Pearson et al., 2016	ERS014175	SAMEA908840	ERR023040	0.978107	0.995138
Cambodia	WKH	ASA	ESEA	2010	Pearson et al., 2016	ERS014176	SAMEA908841	ERR023041	0.991703	0.775225
Cambodia	WKH	ASA	ESEA	2010	Pearson et al., 2016	ERS014177	SAMEA908842	ERR023042	0.994388	0.616562
Cambodia	WKH	ASA	ESEA	2010	Pearson et al., 2016	ERS014179	SAMEA908846	ERR027119	0.978343	0.994372
Cambodia	WKH	ASA	ESEA	2010	Pearson et al., 2016	ERS040110	SAMEA1016208	ERR054082	0.985337	0.79041
Cambodia	WKH	ASA	ESEA	2010	Pearson et al., 2016	ERS055897	SAMEA1404080	ERR111729	0.975203	0.992456
Cambodia	WKH	ASA	ESEA	2010	Pearson et al., 2016	ERS123117	SAMEA1404098	ERR152410	0.988475	0.909325
Cambodia	WKH	ASA	ESEA	2010	Pearson et al., 2016	ERS123119	SAMEA1404073	ERR152413	0.984793	0.852592
Cambodia	WKH	ASA	ESEA	2010	Pearson et al., 2016	ERS164662	SAMEA1561080	ERR211549	0.976471	0.993767
Cambodia	WKH	ASA	ESEA	2010	Pearson et al., 2016	ERS164674	SAMEA1560941	ERR211561	0.99163	0.751138
Cambodia	WKH	ASA	ESEA	2010	Pearson et al., 2016	ERS164691	SAMEA1679418	ERR216477	0.977604	0.993455
Cambodia	Battambang	ASA	ESEA	2010	Adam et al., 2022	SRR2315849	SAMN04013295	SRR2315849	0.982847	0.988545
Cambodia	Battambang	ASA	ESEA	2010	Adam et al., 2022	SRR2316038	SAMN04013296	SRR2316038	0.962324	0.663192
Cambodia	Battambang	ASA	ESEA	2010	Adam et al., 2022	SRR2316105	SAMN04013297	SRR2316105	0.985969	0.746844
Cambodia	Battambang	ASA	ESEA	2010	Adam et al., 2022	SRR2316478	SAMN04013298	SRR2316478	0.977138	0.697268
Cambodia	Battambang	ASA	ESEA	2010	Adam et al., 2022	SRR2316872	SAMN04013299	SRR2316872	0.991278	0.850139
Cambodia	Battambang	ASA	ESEA	2010	Adam et al., 2022	SRR2316895	SAMN04013300	SRR2316895	0.976045	0.992826
Cambodia	Battambang	ASA	ESEA	2010	Adam et al., 2022	SRR2317109	SAMN04013301	SRR2317109	0.985957	0.956152
Cambodia	Battambang	ASA	ESEA	2010	Adam et al., 2022	SRR2317489	SAMN04013302	SRR2317489	0.981635	0.991971
Cambodia	Oddar Meanchey	ASA	ESEA	2010	Adam et al., 2022	SRR2316867	SAMN04013343	SRR2316867	0.984133	0.982815
Cambodia	Oddar Meanchey	ASA	ESEA	2010	Adam et al., 2022	SRR2316875	SAMN04013344	SRR2316875	0.989952	0.790549
Cambodia	Oddar Meanchey	ASA	ESEA	2010	Adam et al., 2022	SRR2316879	SAMN04013345	SRR2316879	0.979998	0.992653
Cambodia	Oddar Meanchey	ASA	ESEA	2010	Adam et al., 2022	SRR2316883	SAMN04013346	SRR2316883	0.98425	0.991299
Cambodia	Oddar Meanchey	ASA	ESEA	2010	Adam et al., 2022	SRR2316887	SAMN04013347	SRR2316887	0.983621	0.991131
Cambodia	Oddar Meanchey	ASA	ESEA	2010	Adam et al., 2022	SRR2316889	SAMN04013348	SRR2316889	0.990862	0.844942
Cambodia	Oddar Meanchey	ASA	ESEA	2010	Adam et al., 2022	SRR2316890	SAMN04013349	SRR2316890	0.989675	0.926721
Cambodia	Oddar Meanchey	ASA	ESEA	2010	Adam et al., 2022	SRR2316891	SAMN04013350	SRR2316891	0.993131	0.84415
Cambodia	Oddar Meanchey	ASA	ESEA	2010	Adam et al., 2022	SRR2316892	SAMN04013351	SRR2316892	0.982223	0.989832
Cambodia	Oddar Meanchey	ASA	ESEA	2010	Adam et al., 2022	SRR2316893	SAMN04013352	SRR2316893	0.980178	0.990419
Cambodia	Oddar Meanchey	ASA	ESEA	2010	Adam et al., 2022	SRR2316894	SAMN04013353	SRR2316894	0.983455	0.986545
Cambodia	Oddar Meanchey	ASA	ESEA	2010	Adam et al., 2022	SRR2316920	SAMN04013354	SRR2316920	0.991079	0.616459
Cambodia	Oddar Meanchey	ASA	ESEA	2010	Adam et al., 2022	SRR2316922	SAMN04013356	SRR2316922	0.988395	0.676217
Cambodia	Oddar Meanchey	ASA	ESEA	2010	Adam et al., 2022	SRR2316923	SAMN04013357	SRR2316923	0.990754	0.627465
Cambodia	Oddar Meanchey	ASA	ESEA	2010	Adam et al., 2022	SRR2316924	SAMN04013358	SRR2316924	0.977149	0.991239
Cambodia	Oddar Meanchey	ASA	ESEA	2010	Adam et al., 2022	SRR2316925	SAMN04013359	SRR2316925	0.993033	0.578555
Cambodia	Oddar Meanchey	ASA	ESEA	2010	Adam et al., 2022	SRR2316926	SAMN04013360	SRR2316926	0.991162	0.76898
Cambodia	Oddar Meanchey	ASA	ESEA	2010	Adam et al., 2022	SRR2316970	SAMN04013361	SRR2316970	0.980428	0.991027
Cambodia	Oddar Meanchey	ASA	ESEA	2010	Adam et al., 2022	SRR2317000	SAMN04013362	SRR2317000	0.977328	0.991319
Cambodia	Oddar Meanchey	ASA	ESEA	2010	Adam et al., 2022	SRR2317001	SAMN04013363	SRR2317001	0.980119	0.992052
Cambodia	Oddar Meanchey	ASA	ESEA	2010	Adam et al., 2022	SRR2317142	SAMN04013364	SRR2317142	0.996978	0.429251
Cambodia	Oddar Meanchey	ASA	ESEA	2010	Adam et al., 2022	SRR2317171	SAMN04013365	SRR2317171	0.975914	0.993299
Cambodia	Oddar Meanchey	ASA	ESEA	2010	Adam et al., 2022	SRR2317223	SAMN04013366	SRR2317223	0.992932	0.811353
Cambodia	Oddar Meanchey	ASA	ESEA	2010	Adam et al., 2022	SRR2317268	SAMN04013367	SRR2317268	0.981352	0.991801
Cambodia	Oddar Meanchey	ASA	ESEA	2010	Adam et al., 2022	SRR2317321	SAMN04013368	SRR2317321	0.994385	0.758398
Cambodia	Pursat	ASA	ESEA	2010	Adam et al., 2022	ERR713942	SAMEA2637177	ERR713942	0.981443	0.990564
Cambodia	Pursat	ASA	ESEA	2010	Adam et al., 2022	ERR713951	SAMEA2637181	ERR713951	0.986549	0.716655
Cambodia	Pursat	ASA	ESEA	2010	Adam et al., 2022	ERR713952	SAMEA2637185	ERR713952	0.98908	0.671969
Cambodia	Pursat	ASA	ESEA	2010	Adam et al., 2022	ERR713955	SAMEA2637189	ERR713955	0.994291	0.624745
Cambodia	Pailin	ASA	ESEA	2011	Chan et al., 2012	SRR572648	SAMN01174524	SRR572648	0.990084	0.681155
Cambodia	Takavit	ASA	ESEA	2011	Chan et al., 2012	SRR572650	SAMN01176875	SRR572650	0.97626	0.437813
Cambodia	NKH	ASA	ESEA	2011	Pearson et al., 2016	ERS071835	SAMEA1403266	ERR123849	0.984381	0.966497
Cambodia	WKH	ASA	ESEA	2011	Pearson et al., 2016	ERS336352	SAMEA2167755	ERR388742	0.976537	0.994733
Cambodia	Kampot	ASA	ESEA	2011	Adam et al., 2022	SRR2317560	SAMN04013303	SRR2317560	0.981694	0.991703
Cambodia	Kampot	ASA	ESEA	2011	Adam et al., 2022	SRR2315958	SAMN04013304	SRR2315958	0.987579	0.625175
Cambodia	Kampot	ASA	ESEA	2011	Adam et al., 2022	SRR2315988	SAMN04013305	SRR2315988	0.979949	0.992025
Cambodia	Kampot	ASA	ESEA	2011	Adam et al., 2022	SRR2316010	SAMN04013306	SRR2316010	0.990373	0.665025
Cambodia	Oddar Meanchey	ASA	ESEA	2011	Adam et al., 2022	SRR2317322	SAMN04013369	SRR2317322	0.990345	0.79562
Cambodia	Oddar Meanchey	ASA	ESEA	2011	Adam et al., 2022	SRR2317410	SAMN04013370	SRR2317410	0.992502	0.646679
Cambodia	Oddar Meanchey	ASA	ESEA	2011	Adam et al., 2022	SRR2317444	SAMN04013371	SRR2317444	0.994379	0.580426
Cambodia	Takavit	ASA	ESEA	2012	Chan et al., 2012	SRR572649	SAMN01176874	SRR572649	0.992528	0.976939
Cambodia	WKH	ASA	ESEA	2012	Pearson et al., 2016	ERS174573	SAMEA1679593	ERR216554	0.979632	0.99433
Cambodia	WKH	ASA	ESEA	2012	Pearson et al., 2016	ERS338595	SAMEA2170282	ERR386536	0.982608	0.977962
Cambodia	WKH	ASA	ESEA	2012	Pearson et al., 2016	ERS338599	SAMEA2170286	ERR386538	0.992152	0.593066
Cambodia	WKH	ASA	ESEA	2012	Pearson et al., 2016	ERS338610	SAMEA2170297	ERR386541	0.980917	0.992906
Cambodia	WKH	ASA	ESEA	2012	Pearson et al., 2016	ERS338619	SAMEA2170306	ERR386546	0.984074	0.850605
Cambodia	WKH	ASA	ESEA	2012	Pearson et al., 2016	ERS338603	SAMEA2170290	ERS338603	0.975376	0.821687
Cambodia	WKH	ASA	ESEA	2012	Pearson et al., 2016	ERS338621	SAMEA2170308	ERS338621	0.97016	0.995199
Cambodia	WKH	ASA	ESEA	2012	Pearson et al., 2016	ERS338597;ERS444642	SAMEA2170284	ERS338597	0.971811	0.996172
Cambodia	WKH	ASA	ESEA	2012	Pearson et al., 2016	ERS338602	SAMEA2170289	ERS338602	0.978993	0.86547
Cambodia	WKH	ASA	ESEA	2012	Pearson et al., 2016	ERS338605	SAMEA2170292	ERS338605	0.984217	0.855092
Cambodia	WKH	ASA	ESEA	2012	Pearson et al., 2016	ERS338607	SAMEA2170294	ERS338607	0.976482	0.994301
Cambodia	WKH	ASA	ESEA	2012	Pearson et al., 2016	ERS224881	SAMEA2056563	ERS224881	0.97946	0.981677
Cambodia	WKH	ASA	ESEA	2012	Pearson et al., 2016	ERS338598	SAMEA2170285	ERS338598	0.975937	0.994833
Cambodia	WKH	ASA	ESEA	2012	Pearson et al., 2016	ERS338601	SAMEA2170288	ERS338601	0.973244	0.988963
Cambodia	WKH	ASA	ESEA	2012	Pearson et al., 2016	ERS338611	SAMEA2170298	ERS338611	0.982109	0.993359
Cambodia	WKH	ASA	ESEA	2012	Pearson et al., 2016	ERS338612	SAMEA2170299	ERS338612	0.986832	0.684622
Cambodia	WKH	ASA	ESEA	2012	Pearson et al., 2016	ERS338617	SAMEA2170304	ERS338617	0.973684	0.994068
Cambodia	WKH	ASA	ESEA	2012	Pearson et al., 2016	ERS224901	SAMEA2057282	ERS224901	0.977287	0.917547
Cambodia	WKH	ASA	ESEA	2012	Pearson et al., 2016	ERS338618	SAMEA2170305	ERS338618	0.975528	0.949419
Cambodia	Kampot	ASA	ESEA	2012	Adam et al., 2022	SRR2316011	SAMN04013307	SRR2316011	0.988148	0.660872
Cambodia	Kampot	ASA	ESEA	2012	Adam et al., 2022	SRR2316013	SAMN04013308	SRR2316013	0.994265	0.533698
Cambodia	Kampot	ASA	ESEA	2012	Adam et al., 2022	SRR2316015	SAMN04013309	SRR2316015	0.98926	0.755456
Cambodia	Kampot	ASA	ESEA	2012	Adam et al., 2022	SRR2316017	SAMN04013310	SRR2316017	0.986395	0.910538
Cambodia	Kampot	ASA	ESEA	2012	Adam et al., 2022	SRR2316032	SAMN04013311	SRR2316032	0.976653	0.959939
Cambodia	Pursat	ASA	ESEA	2012	Adam et al., 2022	ERR386532, ERR490265, ERR586226	SAMEA2170284	ERR386532	0.971755	0.996172
Cambodia	Oddar Meanchey	ASA	ESEA	2015	Adam et al., 2022	ERR2309785	SAMEA104366225	ERR2309785	0.975964	0.990796
Cambodia	Oddar Meanchey	ASA	ESEA	2015	Adam et al., 2022	ERR2309743	SAMEA104366220	ERR2309743	0.9782	0.993577
Cambodia	Oddar Meanchey	ASA	ESEA	2015	Adam et al., 2022	ERR2309754	SAMEA104366243	ERR2309754	0.973171	0.987866
Cambodia	Oddar Meanchey	ASA	ESEA	2015	Adam et al., 2022	ERR2309744	SAMEA104366221	ERR2309744	0.972222	0.747605
Cambodia	Oddar Meanchey	ASA	ESEA	2015	Adam et al., 2022	ERR2309745	SAMEA104366222	ERR2309745	0.972767	0.989249
Cambodia	Oddar Meanchey	ASA	ESEA	2015	Adam et al., 2022	ERR2309746	SAMEA104366233	ERR2309746	0.980484	0.992487
Cambodia	Oddar Meanchey	ASA	ESEA	2015	Adam et al., 2022	ERR2300709	SAMEA104366232	ERR2300709	0.968174	0.973908
Cambodia	Oddar Meanchey	ASA	ESEA	2015	Adam et al., 2022	ERR2309748	SAMEA104366235	ERR2309748	0.97051	0.989684
Cambodia	Oddar Meanchey	ASA	ESEA	2015	Adam et al., 2022	ERR2309821	SAMEA104366267	ERR2309821	0.981407	0.994417
Cambodia	Oddar Meanchey	ASA	ESEA	2015	Adam et al., 2022	ERR2309750	SAMEA104366238	ERR2309750	0.973986	0.989004
Cambodia	Oddar Meanchey	ASA	ESEA	2015	Adam et al., 2022	ERR2309752	SAMEA104366240	ERR2309752	0.982633	0.928245
Cambodia	Oddar Meanchey	ASA	ESEA	2015	Adam et al., 2022	ERR2309784	SAMEA104366224	ERR2309784	0.984631	0.967998
Cambodia	Oddar Meanchey	ASA	ESEA	2015	Adam et al., 2022	ERR2309753	SAMEA104366242	ERR2309753	0.988741	0.552749
Cambodia	Oddar Meanchey	ASA	ESEA	2015	Adam et al., 2022	ERR2309783	SAMEA104366253	ERR2309783	0.972883	0.991223
Cambodia	Oddar Meanchey	ASA	ESEA	2015	Adam et al., 2022	ERR2309798	SAMEA104366272	ERR2309798	0.990392	0.604051
Cambodia	Oddar Meanchey	ASA	ESEA	2015	Adam et al., 2022	ERR2309747	SAMEA104366234	ERR2309747	0.982007	0.768783
Cambodia	Oddar Meanchey	ASA	ESEA	2015	Adam et al., 2022	ERR2309800	SAMEA104366275	ERR2309800	0.977675	0.991674
Cambodia	Oddar Meanchey	ASA	ESEA	2015	Adam et al., 2022	ERR2309802	SAMEA104366277	ERR2309802	0.979487	0.993659
Cambodia	Oddar Meanchey	ASA	ESEA	2015	Adam et al., 2022	ERR2309824	SAMEA104366278	ERR2309824	0.974339	0.788355
Cambodia	Oddar Meanchey	ASA	ESEA	2015	Adam et al., 2022	ERR2309803	SAMEA104366279	ERR2309803	0.990371	0.639299
Cambodia	Oddar Meanchey	ASA	ESEA	2015	Adam et al., 2022	ERR2309805	SAMEA104366281	ERR2309805	0.977097	0.991981
Cambodia	Oddar Meanchey	ASA	ESEA	2015	Adam et al., 2022	ERR2678978	SAMEA104366282	ERR2678978	0.99019	0.735517
Cambodia	Oddar Meanchey	ASA	ESEA	2015	Adam et al., 2022	ERR2309806	SAMEA104366284	ERR2309806	0.968177	0.894263
Cambodia	Oddar Meanchey	ASA	ESEA	2015	Adam et al., 2022	ERR2309807	SAMEA104366285	ERR2309807	0.988988	0.571388
Cambodia	Oddar Meanchey	ASA	ESEA	2015	Adam et al., 2022	ERR2309808	SAMEA104366286	ERR2309808	0.979806	0.989562
Cambodia	Oddar Meanchey	ASA	ESEA	2015	Adam et al., 2022	ERR2309810	SAMEA104366288	ERR2309810	0.99094	0.57736
Cambodia	Oddar Meanchey	ASA	ESEA	2015	Adam et al., 2022	ERR2309812	SAMEA104366290	ERR2309812	0.964048	0.981006
Cambodia	Oddar Meanchey	ASA	ESEA	2015	Adam et al., 2022	ERR2309813	SAMEA104366291	ERR2309813	0.973545	0.984241
Cambodia	Oddar Meanchey	ASA	ESEA	2015	Adam et al., 2022	ERR2309814	SAMEA104366293	ERR2309814	0.967149	0.986602
Cambodia	Oddar Meanchey	ASA	ESEA	2015	Adam et al., 2022	ERR2309815	SAMEA104366294	ERR2309815	0.983606	0.729922
Cambodia	Oddar Meanchey	ASA	ESEA	2015	Adam et al., 2022	ERR2678984	SAMEA104366296	ERR2678984	0.989184	0.685058
Cambodia	Oddar Meanchey	ASA	ESEA	2015	Adam et al., 2022	ERR2309829	SAMEA104366298	ERR2309829	0.991046	0.815107
Cambodia	Oddar Meanchey	ASA	ESEA	2015	Adam et al., 2022	ERR2309816	SAMEA104366299	ERR2309816	0.95754	0.952189
Cambodia	Oddar Meanchey	ASA	ESEA	2015	Adam et al., 2022	ERR2309817	SAMEA104366300	ERR2309817	0.966918	0.869875
Cambodia	Oddar Meanchey	ASA	ESEA	2015	Adam et al., 2022	ERR2309832	SAMEA104366301	ERR2309832	0.985124	0.949735
Cambodia	Oddar Meanchey	ASA	ESEA	2015	Adam et al., 2022	ERR2309834	SAMEA104366303	ERR2309834	0.983761	0.973621
Cambodia	Oddar Meanchey	ASA	ESEA	2015	Adam et al., 2022	ERR2309836	SAMEA104366305	ERR2309836	0.962653	0.985903
Cambodia	Oddar Meanchey	ASA	ESEA	2015	Adam et al., 2022	ERR2309837	SAMEA104366306	ERR2309837	0.980422	0.986586
Cambodia	Oddar Meanchey	ASA	ESEA	2015	Adam et al., 2022	ERR2309838	SAMEA104366307	ERR2309838	0.976049	0.673522
Cambodia	Oddar Meanchey	ASA	ESEA	2015	Adam et al., 2022	ERR2309839	SAMEA104366308	ERR2309839	0.975317	0.992582
Cambodia	Oddar Meanchey	ASA	ESEA	2015	Adam et al., 2022	ERR2309840	SAMEA104366309	ERR2309840	0.961072	0.962034
Cambodia	Oddar Meanchey	ASA	ESEA	2015	Adam et al., 2022	ERR2309841	SAMEA104366310	ERR2309841	0.987915	0.74793
Cambodia	Oddar Meanchey	ASA	ESEA	2015	Adam et al., 2022	ERR2309842	SAMEA104366311	ERR2309842	0.979324	0.992364
Cambodia	Oddar Meanchey	ASA	ESEA	2015	Adam et al., 2022	ERR2309793	SAMEA104366264	ERR2309793	0.988619	0.664105
Cambodia	Oddar Meanchey	ASA	ESEA	2015	Adam et al., 2022	ERR2309843	SAMEA104366312	ERR2309843	0.972771	0.868516
Cambodia	Oddar Meanchey	ASA	ESEA	2015	Adam et al., 2022	ERR2309844	SAMEA104366314	ERR2309844	0.983456	0.604126
Cambodia	Oddar Meanchey	ASA	ESEA	2015	Adam et al., 2022	ERR2496660	SAMEA104562073	ERR2496660	0.982488	0.982909
Cambodia	Oddar Meanchey	ASA	ESEA	2015	Adam et al., 2022	ERR2309846	SAMEA104366317	ERR2309846	0.987599	0.640353
Cambodia	Oddar Meanchey	ASA	ESEA	2015	Adam et al., 2022	ERR2496661	SAMEA104562074	ERR2496661	0.989	0.867269
Cambodia		ASA	ESEA		Popovici et al., 2018	SRR6361541	SAMN08115213	SRR6361541	0.975048	0.994607
Cambodia		ASA	ESEA		Popovici et al., 2018	SRR6361542	SAMN08115509	SRR6361542	0.683655	0.98892
Cambodia		ASA	ESEA		Popovici et al., 2018	SRR6361543	SAMN08115606	SRR6361543	0.981885	0.991681
Cambodia		ASA	ESEA		Popovici et al., 2018	SRR6361544	SAMN08115342	SRR6361544	0.978968	0.995094
Cambodia		ASA	ESEA		Popovici et al., 2018	SRR6361545	SAMN08115271	SRR6361545	0.98097	0.945069
Cambodia		ASA	ESEA		Popovici et al., 2018	SRR6361546	SAMN08115620	SRR6361546	0.978748	0.994843
Cambodia		ASA	ESEA		Popovici et al., 2018	SRR6361547	SAMN08115594	SRR6361547	0.977623	0.994502
Cambodia		ASA	ESEA		Popovici et al., 2018	SRR6361548	SAMN08115592	SRR6361548	0.979926	0.994911
Cambodia		ASA	ESEA		Popovici et al., 2018	SRR6361549	SAMN08115484	SRR6361549	0.992923	0.611202
Cambodia		ASA	ESEA		Popovici et al., 2018	SRR6361550	SAMN08115262	SRR6361550	0.990069	0.695554
Cambodia		ASA	ESEA		Popovici et al., 2018	SRR6361755	SAMN08115548	SRR6361755	0.991005	0.765466
Cambodia		ASA	ESEA		Popovici et al., 2018	SRR6361801	SAMN08115577	SRR6361801	0.993197	0.660755
Cambodia		ASA	ESEA		Popovici et al., 2018	SRR6361802	SAMN08115585	SRR6361802	0.983974	0.993145
Cambodia		ASA	ESEA		Popovici et al., 2018	SRR6361803	SAMN08115242	SRR6361803	0.982996	0.954397
Cambodia		ASA	ESEA		Popovici et al., 2018	SRR6361804	SAMN08115570	SRR6361804	0.984044	0.805803
Cambodia		ASA	ESEA		Popovici et al., 2018	SRR6361805	SAMN08115563	SRR6361805	0.976757	0.994543
Cambodia		ASA	ESEA		Popovici et al., 2018	SRR6361806	SAMN08115200	SRR6361806	0.983541	0.987283
Cambodia		ASA	ESEA		Popovici et al., 2018	SRR6361810	SAMN08115303	SRR6361810	0.981839	0.995805
Cambodia		ASA	ESEA		Popovici et al., 2018	SRR6361812	SAMN08115413	SRR6361812	0.986706	0.758114
Cambodia		ASA	ESEA		Popovici et al., 2018	SRR6361813	SAMN08115561	SRR6361813	0.992286	0.727866
Cambodia		ASA	ESEA		Popovici et al., 2018	SRR6361815	SAMN08115611	SRR6361815	0.969413	0.995774
Cambodia		ASA	ESEA		Popovici et al., 2018	SRR6361817	SAMN08115580	SRR6361817	0.977591	0.949788
Cambodia		ASA	ESEA		Popovici et al., 2018	SRR6361608	SAMN08115322	SRR6361608	0.973856	0.995111
Cambodia		ASA	ESEA		Popovici et al., 2018	SRR6361623	SAMN08115304	SRR6361623	0.988021	0.723911
Cambodia		ASA	ESEA		Popovici et al., 2018	SRR6361655	SAMN08115352	SRR6361655	0.993965	0.632572
Cambodia		ASA	ESEA		Popovici et al., 2018	SRR6361350	SAMN08115250	SRR6361350	0.988701	0.673155
Cambodia		ASA	ESEA		Popovici et al., 2018	SRR6361351	SAMN08115285	SRR6361351	0.975313	0.993445
Cambodia		ASA	ESEA		Popovici et al., 2018	SRR6361692	SAMN08115190	SRR6361692	0.978785	0.996749
Cambodia		ASA	ESEA		Popovici et al., 2018	SRR6361693	SAMN08115221	SRR6361693	0.996195	0.614219
Cambodia		ASA	ESEA		Popovici et al., 2018	SRR6361694	SAMN08115546	SRR6361694	0.970151	0.995036
Cambodia		ASA	ESEA		Popovici et al., 2018	SRR6361695	SAMN08115622	SRR6361695	0.964565	0.994815
Cambodia		ASA	ESEA		Popovici et al., 2018	SRR6361696	SAMN08115614	SRR6361696	0.958164	0.994165
Cambodia		ASA	ESEA		Popovici et al., 2018	SRR6361697	SAMN08115608	SRR6361697	0.971371	0.994442
Cambodia		ASA	ESEA		Popovici et al., 2018	SRR6361698	SAMN08115292	SRR6361698	0.984461	0.995571
Cambodia		ASA	ESEA		Popovici et al., 2018	SRR6361699	SAMN08115428	SRR6361699	0.996738	0.603033
Cambodia		ASA	ESEA		Popovici et al., 2018	SRR6361700	SAMN08115516	SRR6361700	0.990158	0.988573
Cambodia		ASA	ESEA		Popovici et al., 2018	SRR6361701	SAMN08115555	SRR6361701	0.9856	0.991259
Cambodia		ASA	ESEA		Popovici et al., 2018	SRR6361707	SAMN08115461	SRR6361707	0.992535	0.607553
Cambodia		ASA	ESEA		Popovici et al., 2018	SRR6361364	SAMN08115542	SRR6361364	0.979464	0.99647
Cambodia		ASA	ESEA		Popovici et al., 2018	SRR6361415	SAMN08115474	SRR6361415	0.931704	0.895722
Cambodia		ASA	ESEA		Popovici et al., 2018	SRR6361416	SAMN08115373	SRR6361416	0.994489	0.610819
Cambodia		ASA	ESEA		Popovici et al., 2018	SRR6361417	SAMN08115377	SRR6361417	0.992543	0.667978
Cambodia		ASA	ESEA		Popovici et al., 2018	SRR6361419	SAMN08115341	SRR6361419	0.97647	0.995265
Cambodia		ASA	ESEA		Popovici et al., 2018	SRR6361420	SAMN08115478	SRR6361420	0.84193	0.954727
Cambodia		ASA	ESEA		Popovici et al., 2018	SRR6361421	SAMN08115482	SRR6361421	0.963198	0.743181
Cambodia		ASA	ESEA		Popovici et al., 2018	SRR6361422	SAMN08115635	SRR6361422	0.985363	0.992823
Cambodia		ASA	ESEA		Popovici et al., 2018	SRR6361423	SAMN08115369	SRR6361423	0.754848	0.867094
Cambodia		ASA	ESEA		Popovici et al., 2018	SRR6361497	SAMN08115439	SRR6361497	0.980735	0.775178
Cambodia		ASA	ESEA		Popovici et al., 2018	SRR6361498	SAMN08115418	SRR6361498	0.978107	0.995104
Cambodia		ASA	ESEA		Popovici et al., 2018	SRR6361515	SAMN08115389	SRR6361515	0.976706	0.993408
Cambodia		ASA	ESEA		Popovici et al., 2018	SRR6361516	SAMN08115381	SRR6361516	0.982034	0.994264
Cambodia		ASA	ESEA		Popovici et al., 2018	SRR6361517	SAMN08115602	SRR6361517	0.980307	0.995612
Cambodia		ASA	ESEA		Popovici et al., 2018	SRR6361520	SAMN08115397	SRR6361520	0.990911	0.655811
Cambodia		ASA	ESEA		Pearson et al., 2016	ERR152408	SAMEA1404085	ERR152408	0.971237	0.990568
China		ASA	ESEA		Chen et al., 2017	SRR2037086	SAMN03702587	SRR2037086	0.982351	0.834533
China		ASA	ESEA		Chen et al., 2017	SRR3098077	SAMN03702587	SRR3098077	0.988966	0.772889
China		ASA	ESEA		Chen et al., 2017	SRR3926867	SAMN05411331	SRR3926867	0.966471	0.994539
China		ASA	ESEA		Chen et al., 2017	SRR3926973	SAMN05412184	SRR3926973	0.971458	0.993187
China		ASA	ESEA		Chen et al., 2017	SRR3926981	SAMN05412185	SRR3926981	0.871629	0.997117
China		ASA	ESEA		Chen et al., 2017	SRR3926982	SAMN05412186	SRR3926982	0.984073	0.532097
China		ASA	ESEA		Chen et al., 2017	SRR3926983	SAMN05412187	SRR3926983	0.977213	0.984208
China	Anhui Proviince	ASA	ESEA	2010	Auburn et al., 2016	ERR527347	SAMEA2358527	ERR527347	0.980522	0.992661
China-Myanmar	Border region	ASA	ESEA	2013	Brashear et al., 2020	SRR10969353	SAMN13927278	SRR10969353	0.975045	0.995202
China-Myanmar	Border region	ASA	ESEA	2013	Brashear et al., 2020	SRR10969354	SAMN13927277	SRR10969354	0.976709	0.981734
China-Myanmar	Border region	ASA	ESEA	2013	Brashear et al., 2020	SRR10969355	SAMN13927276	SRR10969355	0.983108	0.994714
China-Myanmar	Border region	ASA	ESEA	2013	Brashear et al., 2020	SRR10969356	SAMN13927275	SRR10969356	0.987264	0.758524
China-Myanmar	Border region	ASA	ESEA	2013	Brashear et al., 2020	SRR10969357	SAMN13927274	SRR10969357	0.982885	0.994162
China-Myanmar	Border region	ASA	ESEA	2013	Brashear et al., 2020	SRR10969358	SAMN13927273	SRR10969358	0.981633	0.994943
China-Myanmar	Border region	ASA	ESEA	2013	Brashear et al., 2020	SRR10969359	SAMN13927272	SRR10969359	0.988711	0.852347
China-Myanmar	Border region	ASA	ESEA	2013	Brashear et al., 2020	SRR10969360	SAMN13927291	SRR10969360	0.845362	0.997941
China-Myanmar	Border region	ASA	ESEA	2013	Brashear et al., 2020	SRR10969361	SAMN13927290	SRR10969361	0.979552	0.995138
China-Myanmar	Border region	ASA	ESEA	2013	Brashear et al., 2020	SRR10969362	SAMN13927289	SRR10969362	0.982386	0.993873
China-Myanmar	Border region	ASA	ESEA	2013	Brashear et al., 2020	SRR10969363	SAMN13927271	SRR10969363	0.984706	0.815595
China-Myanmar	Border region	ASA	ESEA	2013	Brashear et al., 2020	SRR10969364	SAMN13927288	SRR10969364	0.983731	0.994602
China-Myanmar	Border region	ASA	ESEA	2013	Brashear et al., 2020	SRR10969365	SAMN13927287	SRR10969365	0.982296	0.994344
China-Myanmar	Border region	ASA	ESEA	2013	Brashear et al., 2020	SRR10969366	SAMN13927286	SRR10969366	0.965874	0.995919
China-Myanmar	Border region	ASA	ESEA	2013	Brashear et al., 2020	SRR10969367	SAMN13927285	SRR10969367	0.989146	0.70431
China-Myanmar	Border region	ASA	ESEA	2013	Brashear et al., 2020	SRR10969368	SAMN13927284	SRR10969368	0.976586	0.995005
China-Myanmar	Border region	ASA	ESEA	2013	Brashear et al., 2020	SRR10969369	SAMN13927283	SRR10969369	0.985551	0.83672
China-Myanmar	Border region	ASA	ESEA	2013	Brashear et al., 2020	SRR10969370	SAMN13927282	SRR10969370	0.973361	0.995634
China-Myanmar	Border region	ASA	ESEA	2013	Brashear et al., 2020	SRR10969371	SAMN13927281	SRR10969371	0.98294	0.994537
China-Myanmar	Border region	ASA	ESEA	2013	Brashear et al., 2020	SRR10969372	SAMN13927280	SRR10969372	0.979526	0.994208
China-Myanmar	Border region	ASA	ESEA	2013	Brashear et al., 2020	SRR10969373	SAMN13927279	SRR10969373	0.982035	0.994795
China-Myanmar	Border region	ASA	ESEA	2013	Brashear et al., 2020	SRR10969374	SAMN13927270	SRR10969374	0.850927	0.997468
China-Myanmar	Border region	ASA	ESEA	2013	Brashear et al., 2020	SRR10969375	SAMN13927269	SRR10969375	0.961741	0.992907
Colombia	Buenaventura, Valle del Cauca	SAM	LAM	2012/2013	Hupalo et al., 2016	SRP046200	SAMN02677138	SRP046200	0.950135	0.993292
Colombia	Buenaventura, Valle del Cauca	SAM	LAM	2012/2013	Hupalo et al., 2016	SRP045975	SAMN02677139	SRP045975	0.955475	0.99405
Colombia	Buenaventura, Valle del Cauca	SAM	LAM	2012/2013	Hupalo et al., 2016	SRP046177	SAMN02677140	SRP046177	0.945318	0.992523
Colombia	Tierralta, Cordoba	SAM	LAM	2012/2013	Hupalo et al., 2016	SRP046171	SAMN02677141	SRP046171	0.955494	0.99163
Colombia	Tierralta, Cordoba	SAM	LAM	2012/2013	Hupalo et al., 2016	SRP046172	SAMN02677143	SRP046172	0.9382	0.992797
Colombia	Tierralta, Cordoba	SAM	LAM	2012/2013	Hupalo et al., 2016	SRP046036	SAMN02677144	SRP046036	0.954297	0.99149
Colombia	Tierralta, Cordoba	SAM	LAM	2012/2013	Hupalo et al., 2016	SRP046195	SAMN02677145	SRP046195	0.94529	0.993719
Colombia	Tierralta, Cordoba	SAM	LAM	2012/2013	Hupalo et al., 2016	SRP046202	SAMN02677147	SRP046202	0.945711	0.755819
Colombia	Tierralta, Cordoba	SAM	LAM	2012/2013	Hupalo et al., 2016	SRP046032	SAMN02677148	SRP046032	0.941592	0.993754
Colombia	Tierralta, Cordoba	SAM	LAM	2012/2013	Hupalo et al., 2016	SRP046203	SAMN02677150	SRP046203	0.956683	0.993291
Colombia	Tierralta, Cordoba	SAM	LAM	2012/2013	Hupalo et al., 2016	SRP046201	SAMN02677151	SRP046201	0.946505	0.990566
Colombia	Tierralta, Cordoba	SAM	LAM	2012/2013	Hupalo et al., 2016	SRP046128	SAMN02677157	SRP046128	0.948113	0.981836
Colombia	Tierralta, Cordoba	SAM	LAM	2012/2013	Hupalo et al., 2016	SRP046012	SAMN02677153	SRP046012	0.953611	0.990347
Colombia	Tierralta, Cordoba	SAM	LAM	2012/2013	Hupalo et al., 2016	SRP046173	SAMN02677154	SRP046173	0.943574	0.992702
Colombia	Tierralta, Cordoba	SAM	LAM	2012/2013	Hupalo et al., 2016	SRP046179	SAMN02677155	SRP046179	0.964309	0.987843
Colombia	Tierralta, Cordoba	SAM	LAM	2012/2013	Hupalo et al., 2016	SRP045968	SAMN02677156	SRP045968	0.971574	0.994897
Colombia	Tierralta, Cordoba	SAM	LAM	2012/2013	Hupalo et al., 2016	SRP046196	SAMN02677163	SRP046196	0.953635	0.993837
Colombia	Tierralta, Cordoba	SAM	LAM	2012/2013	Hupalo et al., 2016	SRP046169	SAMN02677159	SRP046169	0.965309	0.993509
Colombia	Tierralta, Cordoba	SAM	LAM	2012/2013	Hupalo et al., 2016	SRP046117	SAMN02677160	SRP046117	0.95295	0.848358
Colombia	Tierralta, Cordoba	SAM	LAM	2012/2013	Hupalo et al., 2016	SRP046027	SAMN02677161	SRP046027	0.921063	0.989507
Colombia	Tumaco, Narino	SAM	LAM	2012/2013	Hupalo et al., 2016	SRP046189	SAMN02677164	SRP046189	0.945787	0.992353
Colombia	Tumaco, Narino	SAM	LAM	2012/2013	Hupalo et al., 2016	SRP046029	SAMN02677165	SRP046029	0.955553	0.993106
Colombia	Quibdó, Choco	SAM	LAM	2012/2013	Hupalo et al., 2016	SRP046129	SAMN02677166	SRP046129	0.964623	0.821725
Colombia	Quibdó, Choco	SAM	LAM	2012/2013	Hupalo et al., 2016	SRP046180	SAMN02677167	SRP046180	0.958493	0.995683
Colombia	Quibdó, Choco	SAM	LAM	2012/2013	Hupalo et al., 2016	SRP046185	SAMN02677168	SRP046185	0.968035	0.993214
Colombia	Cordoba	SAM	LAM	2014	Adam et al., 2022	ERR1475462	SAMEA3860053	ERR1475462	0.932647	0.958698
Colombia	Cordoba	SAM	LAM	2014	Adam et al., 2022	ERR1475463	SAMEA3860054	ERR1475463	0.929438	0.817796
Colombia	Cordoba	SAM	LAM	2014	Adam et al., 2022	ERR1475464	SAMEA3860055	ERR1475464	0.950534	0.8972
Colombia	Antioquia	SAM	LAM	2014	Adam et al., 2022	ERR1475374	SAMEA3679912	ERR1475374	0.97324	0.991399
Colombia	Choco	SAM	LAM	2014	Adam et al., 2022	ERR1475377	SAMEA3679922	ERR1475377	0.985865	0.883086
Colombia	Choco	SAM	LAM	2014	Adam et al., 2022	ERR1475378	SAMEA3679923	ERR1475378	0.982237	0.994885
Colombia	Choco	SAM	LAM	2014	Adam et al., 2022	ERR1475379	SAMEA3679924	ERR1475379	0.982702	0.994589
Colombia	Choco	SAM	LAM	2014	Adam et al., 2022	ERR1475370	SAMEA3679925	ERR1475370	0.984139	0.987609
Colombia	Choco	SAM	LAM	2014	Adam et al., 2022	ERR1475467	SAMEA3860059	ERR1475467	0.985156	0.634401
Colombia	Colombia	SAM	LAM	2014	Adam et al., 2022	ERR1475371	SAMEA3679927	ERR1475371	0.98013	0.995087
Colombia	Choco	SAM	LAM	2014	Adam et al., 2022	ERR1475372	SAMEA3679928	ERR1475372	0.982949	0.97579
Colombia	Choco	SAM	LAM	2014	Adam et al., 2022	ERR1475380	SAMEA3679929	ERR1475380	0.983528	0.9945
Colombia	Colombia	SAM	LAM	2014	Adam et al., 2022	ERR1475373	SAMEA3679930	ERR1475373	0.977242	0.994452
Colombia	Choco	SAM	LAM	2015	Adam et al., 2022	ERR1475465	SAMEA3860056	ERR1475465	0.910071	0.994729
Colombia	Antioquia	SAM	LAM	2015	Adam et al., 2022	ERR1475369	SAMEA3679920	ERR1475369	0.983492	0.897383
Colombia	Santa Cecilia	SAM	LAM	2016	Adam et al., 2022	ERR2299557	SAMEA101284918	ERR2299557	0.96815	0.990279
Colombia	Santa Cecilia	SAM	LAM	2016	Adam et al., 2022	ERR2299558	SAMEA101285668	ERR2299558	0.970792	0.991542
Colombia	Santa Cecilia	SAM	LAM	2016	Adam et al., 2022	ERR2299582	SAMEA101292418	ERR2299582	0.978435	0.971189
Colombia	Choco	SAM	LAM	2016	Adam et al., 2022	ERR2299586	SAMEA101295418	ERR2299586	0.961746	0.927924
Colombia	Choco	SAM	LAM	2016	Adam et al., 2022	ERR2299596	SAMEA101303668	ERR2299596	0.975496	0.968835
Colombia	Cali	SAM	LAM	2016	Adam et al., 2022	ERR2309899	SAMEA104366026	ERR2309899	0.96704	0.864975
Colombia	Tierralta	SAM	LAM	2016	Adam et al., 2022	ERR2299666, ERR2299694, ERR2299722	SAMEA104345802	ERR2299666	0.968764	0.985238
Colombia	Tierralta	SAM	LAM	2016	Adam et al., 2022	ERR2299667, ERR2299695, ERR2299723	SAMEA104345803	ERR2299667	0.979683	0.992644
Colombia	Tierralta	SAM	LAM	2016	Adam et al., 2022	ERR2299668, ERR2299696, ERR2299724	SAMEA104345804	ERR2299668	0.979267	0.992898
Colombia	Tierralta	SAM	LAM	2016	Adam et al., 2022	ERR2299669, ERR2299697, ERR2299725	SAMEA104345805	ERR2299669	0.980268	0.993349
Colombia	Tierralta	SAM	LAM	2016	Adam et al., 2022	ERR2299670, ERR2299698, ERR2299726	SAMEA104345806	ERR2299670	0.981311	0.995768
Colombia	Tierralta	SAM	LAM	2016	Adam et al., 2022	ERR2299671, ERR2299699, ERR2299727	SAMEA104345808	ERR2299671	0.985131	0.99515
Colombia	Tierralta	SAM	LAM	2016	Adam et al., 2022	ERR2299672, ERR2299700, ERR2299728	SAMEA104345809	ERR2299672	0.97528	0.990795
Colombia	Tierralta	SAM	LAM	2016	Adam et al., 2022	ERR2299673, ERR2299701, ERR2299729	SAMEA104345810	ERR2299673	0.979659	0.992666
Colombia	Tierralta	SAM	LAM	2016	Adam et al., 2022	ERR2299674, ERR2299702, ERR2299730	SAMEA104345811	ERR2299674	0.97839	0.993283
Colombia	Tierralta	SAM	LAM	2016	Adam et al., 2022	ERR2299675, ERR2299703, ERR2299731	SAMEA104345812	ERR2299675	0.979928	0.993059
Colombia	Tierralta	SAM	LAM	2016	Adam et al., 2022	ERR2299676, ERR2299704, ERR2299732	SAMEA104345813	ERR2299676	0.983175	0.994485
Colombia	Tierralta	SAM	LAM	2016	Adam et al., 2022	ERR2299679, ERR2299707, ERR2299735	SAMEA104345816	ERR2299679	0.980897	0.993342
Colombia	Tierralta	SAM	LAM	2016	Adam et al., 2022	ERR2299680, ERR2299708, ERR2299736	SAMEA104345817	ERR2299680	0.977286	0.984001
Colombia	Tierralta	SAM	LAM	2016	Adam et al., 2022	ERR2299681, ERR2299709, ERR2299737	SAMEA104345818	ERR2299681	0.982488	0.995253
Colombia	Tierralta	SAM	LAM	2016	Adam et al., 2022	ERR2299682, ERR2299710, ERR2299738	SAMEA104345819	ERR2299682	0.974631	0.990041
Colombia	Tierralta	SAM	LAM	2016	Adam et al., 2022	ERR2299683, ERR2299711, ERR2299739	SAMEA104345820	ERR2299683	0.979846	0.993097
Colombia	Tierralta	SAM	LAM	2016	Adam et al., 2022	ERR2299684, ERR2299712, ERR2299740	SAMEA104345821	ERR2299684	0.979296	0.991575
Colombia	Córdoba	SAM	LAM	2017	Adam et al., 2022	ERR2299685, ERR2299713, ERR2299741	SAMEA104345822	ERR2299685	0.95272	0.976437
Congo [DRC]		AFR	AFR	2019	Kattenberg et al., 2022	SRR20306102	SAMN29590259	19081822	0.964036	0.993068
El Salvador	Cangrejera, Dept of La Paz	SAM	LAM	1972	Chan et al., 2012	SRR575089	SAMN01180280	SRR575089	0.966296	0.987978
Eritrea		AFR	AFR	2014	Kattenberg et al., 2022	SRR20306051	SAMN29590251	14080265	0.959181	0.952717
Eritrea		AFR	AFR	2015	Kattenberg et al., 2022	SRR20306012	SAMN29590252	15012479	0.958928	0.993576
Eritrea		AFR	AFR	2016	Kattenberg et al., 2022	SRR20306025	SAMN29590256	16080398	0.955975	0.993252
Eritrea		AFR	AFR	2017-2018	Benavente et al., 2021	ERR5740704	SAMEA8587489	ERR5740704	0.901146	0.995359
Eritrea		AFR	AFR	2017-2018	Benavente et al., 2021	ERR5740712	SAMEA8587497	ERR5740712	0.948868	0.968782
Eritrea		AFR	AFR	2017-2018	Benavente et al., 2021	ERR5740715	SAMEA8587500	ERR5740715	0.904301	0.995537
Eritrea		AFR	AFR	2017-2018	Benavente et al., 2021	ERR5740716	SAMEA8587501	ERR5740716	0.921934	0.993579
Eritrea		AFR	AFR	2017-2018	Benavente et al., 2021	ERR5740721	SAMEA8587506	ERR5740721	0.884318	0.994826
Eritrea		AFR	AFR	2017-2018	Benavente et al., 2021	ERR5740723	SAMEA8587508	ERR5740723	0.926257	0.993305
Eritrea		AFR	AFR	2017-2018	Benavente et al., 2021	ERR5740726	SAMEA8587511	ERR5740726	0.929288	0.910339
Eritrea		AFR	AFR	2017-2018	Benavente et al., 2021	ERR5740729	SAMEA8587514	ERR5740729	0.921809	0.99253
Eritrea		AFR	AFR	2017-2018	Benavente et al., 2021	ERR5740740	SAMEA8587525	ERR5740740	0.899283	0.993615
Eritrea		AFR	AFR	2017-2018	Benavente et al., 2021	ERR5740742	SAMEA8587527	ERR5740742	0.906073	0.935176
Eritrea		AFR	AFR	2017-2018	Benavente et al., 2021	ERR5740743	SAMEA8587528	ERR5740743	0.910673	0.736734
Eritrea		AFR	AFR	2017-2018	Benavente et al., 2021	ERR5740851	SAMEA8587636	ERR5740851	0.754183	0.991407
Ethiopia		AFR	AFR		Daron et al., 2021	SRR14191983	SAMN18652609	SRR14191983	0.902282	0.75985
Ethiopia		AFR	AFR		Daron et al., 2021	SRR14191982	SAMN18652610	SRR14191982	0.942597	0.852864
Ethiopia		AFR	AFR		Daron et al., 2021	SRR14191981	SAMN18652611	SRR14191981	0.924612	0.993598
Ethiopia	Batu	AFR	AFR	2012	Adam et al., 2022	ERR2299532	SAMEA101266168	ERR2299532	0.967614	0.98965
Ethiopia		AFR	AFR	2012	Kattenberg et al., 2022	SRR20306104	SAMN29590249	12072018	0.959317	0.994327
Ethiopia	South Nations Nationalities and Peoples' Region	AFR	AFR	2013	Adam et al., 2022	ERR775194	SAMEA2812130	ERR775194	0.974355	0.960379
Ethiopia	South Nations Nationalities and Peoples' Region	AFR	AFR	2013	Adam et al., 2022	ERR925413	SAMEA3270407	ERR925413	0.962674	0.993539
Ethiopia	South Nations Nationalities and Peoples' Region	AFR	AFR	2013	Adam et al., 2022	ERR925414	SAMEA3270410	ERR925414	0.969886	0.956978
Ethiopia	South Nations Nationalities and Peoples' Region	AFR	AFR	2013	Adam et al., 2022	ERR925419	SAMEA3270417	ERR925419	0.963056	0.975743
Ethiopia	South Nations Nationalities and Peoples' Region	AFR	AFR	2013	Adam et al., 2022	ERR925422	SAMEA3270426	ERR925422	0.961265	0.995456
Ethiopia	South Nations Nationalities and Peoples' Region	AFR	AFR	2013	Adam et al., 2022	ERR925423	SAMEA3270428	ERR925423	0.966326	0.995594
Ethiopia	South Nations Nationalities and Peoples' Region	AFR	AFR	2013	Adam et al., 2022	ERR925429	SAMEA3270433	ERR925429	0.963894	0.981234
Ethiopia	Oromia	AFR	AFR	2013	Adam et al., 2022	ERR1035495	SAMEA3314499	ERR1035495	0.974976	0.984195
Ethiopia	Oromia	AFR	AFR	2013	Adam et al., 2022	ERR1035500	SAMEA3314697	ERR1035500	0.981142	0.994259
Ethiopia	Oromia	AFR	AFR	2013	Adam et al., 2022	ERR1035512	SAMEA3314524	ERR1035512	0.975187	0.99417
Ethiopia	Oromia	AFR	AFR	2013	Adam et al., 2022	ERR1035513	SAMEA3314526	ERR1035513	0.975101	0.993509
Ethiopia	Oromia	AFR	AFR	2013	Adam et al., 2022	ERR1035514	SAMEA3314528	ERR1035514	0.981717	0.99217
Ethiopia	Oromia	AFR	AFR	2013	Adam et al., 2022	ERR1035515	SAMEA3314530	ERR1035515	0.973783	0.990277
Ethiopia	Oromia	AFR	AFR	2013	Adam et al., 2022	ERR1035517	SAMEA3314533	ERR1035517	0.979954	0.994087
Ethiopia	Oromia	AFR	AFR	2013	Adam et al., 2022	ERR1035518	SAMEA3314534	ERR1035518	0.989758	0.688307
Ethiopia	Oromia	AFR	AFR	2013	Adam et al., 2022	ERR1035519	SAMEA3314535	ERR1035519	0.989808	0.685453
Ethiopia	Oromia	AFR	AFR	2013	Adam et al., 2022	ERR1035521	SAMEA3314537	ERR1035521	0.974331	0.993067
Ethiopia	Oromia	AFR	AFR	2013	Adam et al., 2022	ERR1035522	SAMEA3314538	ERR1035522	0.972797	0.992391
Ethiopia	Oromia	AFR	AFR	2013	Adam et al., 2022	ERR1035523	SAMEA3314539	ERR1035523	0.978987	0.994657
Ethiopia	Oromia	AFR	AFR	2013	Adam et al., 2022	ERR1035524	SAMEA3314540	ERR1035524	0.975058	0.994345
Ethiopia	Oromia	AFR	AFR	2013	Adam et al., 2022	ERR1035525	SAMEA3314541	ERR1035525	0.978798	0.994215
Ethiopia	Oromia	AFR	AFR	2013	Adam et al., 2022	ERR1035526	SAMEA3314542	ERR1035526	0.977485	0.992121
Ethiopia	Oromia	AFR	AFR	2013	Adam et al., 2022	ERR1035529	SAMEA3314546	ERR1035529	0.956796	0.993848
Ethiopia	Oromia	AFR	AFR	2013	Adam et al., 2022	ERR1035537	SAMEA3314573	ERR1035537	0.989071	0.916837
Ethiopia	Oromia	AFR	AFR	2013	Adam et al., 2022	ERR1045263	SAMEA3314575	ERR1045263	0.990785	0.808389
Ethiopia	Oromia	AFR	AFR	2013	Adam et al., 2022	ERR1045264	SAMEA3314578	ERR1045264	0.975789	0.994725
Ethiopia	Oromia	AFR	AFR	2013	Adam et al., 2022	ERR1045265	SAMEA3314580	ERR1045265	0.989442	0.87413
Ethiopia	Oromia	AFR	AFR	2013	Adam et al., 2022	ERR1045270	SAMEA3314593	ERR1045270	0.987265	0.687556
Ethiopia	Oromia	AFR	AFR	2013	Adam et al., 2022	ERR1045272	SAMEA3314601	ERR1045272	0.982422	0.905567
Ethiopia	Oromia	AFR	AFR	2013	Adam et al., 2022	ERR1045274	SAMEA3314606	ERR1045274	0.967152	0.995075
Ethiopia	Oromia	AFR	AFR	2013	Adam et al., 2022	ERR1045275	SAMEA3314608	ERR1045275	0.980575	0.994412
Ethiopia	Oromia	AFR	AFR	2013	Adam et al., 2022	ERR1045276	SAMEA3314610	ERR1045276	0.981316	0.99216
Ethiopia	Oromia	AFR	AFR	2013	Adam et al., 2022	ERR1045277	SAMEA3314613	ERR1045277	0.980542	0.99353
Ethiopia	Oromia	AFR	AFR	2013	Adam et al., 2022	ERR1045278	SAMEA3314614	ERR1045278	0.974855	0.993584
Ethiopia	Oromia	AFR	AFR	2013	Adam et al., 2022	ERR1045279	SAMEA3314617	ERR1045279	0.972889	0.994678
Ethiopia	Oromia	AFR	AFR	2013	Adam et al., 2022	ERR1045289	SAMEA3314642	ERR1045289	0.984171	0.989498
Ethiopia	Oromia	AFR	AFR	2013	Adam et al., 2022	ERR1045290	SAMEA3314643	ERR1045290	0.976784	0.993287
Ethiopia	Oromia	AFR	AFR	2013	Adam et al., 2022	ERR1045292	SAMEA3314648	ERR1045292	0.98851	0.947947
Ethiopia	Oromia	AFR	AFR	2013	Adam et al., 2022	ERR1045294	SAMEA3314705	ERR1045294	0.98085	0.992789
Ethiopia	Oromia	AFR	AFR	2013	Adam et al., 2022	ERR1045297	SAMEA3314656	ERR1045297	0.97768	0.993406
Ethiopia	Oromia	AFR	AFR	2013	Adam et al., 2022	ERR1045299	SAMEA3314563	ERR1045299	0.981294	0.993622
Ethiopia	Batu	AFR	AFR	2013	Adam et al., 2022	ERR2299536	SAMEA101269168	ERR2299536	0.972823	0.990381
Ethiopia	Oromia	AFR	AFR	2014	Adam et al., 2022	ERR1035497	SAMEA3314505	ERR1035497	0.981874	0.986672
Ethiopia	Oromia	AFR	AFR	2014	Adam et al., 2022	ERR1035499	SAMEA3314509	ERR1035499	0.979075	0.994164
Ethiopia	Oromia	AFR	AFR	2014	Adam et al., 2022	ERR1035502	SAMEA3314699	ERR1035502	0.987935	0.723395
Ethiopia	Oromia	AFR	AFR	2014	Adam et al., 2022	ERR1035504	SAMEA3314701	ERR1035504	0.978374	0.994624
Ethiopia	Oromia	AFR	AFR	2014	Adam et al., 2022	ERR1035507	SAMEA3314514	ERR1035507	0.969301	0.987037
Ethiopia	Oromia	AFR	AFR	2014	Adam et al., 2022	ERR1035508	SAMEA3314516	ERR1035508	0.985966	0.828805
Ethiopia	Oromia	AFR	AFR	2014	Adam et al., 2022	ERR1035510	SAMEA3314520	ERR1035510	0.980205	0.994209
Ethiopia	Oromia	AFR	AFR	2014	Adam et al., 2022	ERR1035511	SAMEA3314522	ERR1035511	0.97693	0.993849
Ethiopia	Oromia	AFR	AFR	2014	Adam et al., 2022	ERR1035530	SAMEA3314548	ERR1035530	0.966359	0.991264
Ethiopia	Oromia	AFR	AFR	2014	Adam et al., 2022	ERR1035531	SAMEA3314550	ERR1035531	0.988817	0.85583
Ethiopia	Oromia	AFR	AFR	2014	Adam et al., 2022	ERR1035532	SAMEA3314552	ERR1035532	0.99286	0.62383
Ethiopia	Oromia	AFR	AFR	2014	Adam et al., 2022	ERR1035533	SAMEA3314554	ERR1035533	0.980892	0.994291
Ethiopia	Oromia	AFR	AFR	2014	Adam et al., 2022	ERR1035534	SAMEA3314561	ERR1035534	0.976427	0.991842
Ethiopia	Oromia	AFR	AFR	2014	Adam et al., 2022	ERR1035535	SAMEA3314565	ERR1035535	0.979054	0.995294
Ethiopia	Oromia	AFR	AFR	2014	Adam et al., 2022	ERR1106603	SAMEA3466919	ERR1106603	0.978663	0.994313
Ethiopia	Oromia	AFR	AFR	2014	Adam et al., 2022	ERR1106604	SAMEA3466920	ERR1106604	0.978544	0.994224
Ethiopia	Oromia	AFR	AFR	2014	Adam et al., 2022	ERR1106605	SAMEA3466923	ERR1106605	0.983616	0.93439
Ethiopia	Amhara	AFR	AFR	2015	Adam et al., 2022	ERR1106591	SAMEA3466895	ERR1106591	0.987147	0.957762
Ethiopia	Amhara	AFR	AFR	2015	Adam et al., 2022	ERR1106592	SAMEA3466896	ERR1106592	0.980136	0.993872
Ethiopia	Amhara	AFR	AFR	2015	Adam et al., 2022	ERR1106593	SAMEA3466899	ERR1106593	0.988347	0.735836
Ethiopia	Amhara	AFR	AFR	2015	Adam et al., 2022	ERR1106594	SAMEA3466900	ERR1106594	0.979115	0.993365
Ethiopia	Amhara	AFR	AFR	2015	Adam et al., 2022	ERR1106595	SAMEA3466901	ERR1106595	0.979345	0.993701
Ethiopia	Amhara	AFR	AFR	2015	Adam et al., 2022	ERR1106596	SAMEA3466902	ERR1106596	0.978115	0.994452
Ethiopia	Amhara	AFR	AFR	2015	Adam et al., 2022	ERR1106597	SAMEA3466904	ERR1106597	0.977305	0.99025
Ethiopia	Amhara	AFR	AFR	2015	Adam et al., 2022	ERR1106598	SAMEA3466907	ERR1106598	0.981693	0.993607
Ethiopia	Amhara	AFR	AFR	2015	Adam et al., 2022	ERR1106599	SAMEA3466908	ERR1106599	0.982663	0.993774
Ethiopia	Amhara	AFR	AFR	2015	Adam et al., 2022	ERR1106600	SAMEA3466909	ERR1106600	0.981505	0.993961
Ethiopia	Amhara	AFR	AFR	2015	Adam et al., 2022	ERR1106601	SAMEA3466910	ERR1106601	0.983535	0.992722
Ethiopia	Amhara	AFR	AFR	2015	Adam et al., 2022	ERR1106602	SAMEA3466911	ERR1106602	0.967095	0.988736
Ethiopia	Amhara	AFR	AFR	2015	Adam et al., 2022	ERR1106609	SAMEA3466912	ERR1106609	0.981099	0.994427
Ethiopia	Amhara	AFR	AFR	2015	Adam et al., 2022	ERR1106610	SAMEA3466913	ERR1106610	0.980747	0.952499
Ethiopia	Amhara	AFR	AFR	2015	Adam et al., 2022	ERR1106611	SAMEA3466914	ERR1106611	0.989961	0.647455
Ethiopia	Amhara	AFR	AFR	2015	Adam et al., 2022	ERR1106588	SAMEA3466915	ERR1106588	0.972698	0.992955
Ethiopia	Amhara	AFR	AFR	2015	Adam et al., 2022	ERR1106589	SAMEA3466916	ERR1106589	0.978749	0.993962
Ethiopia	Gondar	AFR	AFR	2015	Adam et al., 2022	ERR2309726	SAMEA104366198	ERR2309726	0.982042	0.989051
Ethiopia	Jimma	AFR	AFR	2016	Adam et al., 2022	ERR2678997	SAMEA4773903	ERR2678997	0.977502	0.923065
Ethiopia	Jimma	AFR	AFR	2016	Adam et al., 2022	ERR2679001	SAMEA4773907	ERR2679001	0.980348	0.94884
Ethiopia	Gondar	AFR	AFR	2016	Adam et al., 2022	ERR2351923	SAMEA104365982	ERR2351923	0.977678	0.98797
Ethiopia	Jimma	AFR	AFR	2016	Adam et al., 2022	ERR2351921	SAMEA104365975	ERR2351921	0.976778	0.990847
Ethiopia	Jimma	AFR	AFR	2016	Adam et al., 2022	ERR2351929	SAMEA104365994	ERR2351929	0.934058	0.98818
Ethiopia	Jimma	AFR	AFR	2016	Adam et al., 2022	ERR2351927	SAMEA104365989	ERR2351927	0.953805	0.987229
Ethiopia	Jimma	AFR	AFR	2016	Adam et al., 2022	ERR2351926	SAMEA104365988	ERR2351926	0.978604	0.991728
Ethiopia	Gondar	AFR	AFR	2016	Adam et al., 2022	ERR2351922	SAMEA104365977	ERR2351922	0.966613	0.984795
Ethiopia	Gondar	AFR	AFR	2016	Adam et al., 2022	ERR2678951	SAMEA104365972	ERR2678951	0.986011	0.674892
Ethiopia	Gondar	AFR	AFR	2016	Adam et al., 2022	ERR2678953	SAMEA104365979	ERR2678953	0.97681	0.991109
Ethiopia	Gondar	AFR	AFR	2016	Adam et al., 2022	ERR2678952	SAMEA104365976	ERR2678952	0.975919	0.984661
Ethiopia	Gondar	AFR	AFR	2016	Adam et al., 2022	ERR2678949	SAMEA104365966	ERR2678949	0.988573	0.908876
Ethiopia	Gondar	AFR	AFR	2016	Adam et al., 2022	ERR2351919	SAMEA104365970	ERR2351919	0.987859	0.835507
Ethiopia	Gondar	AFR	AFR	2016	Adam et al., 2022	ERR2351918	SAMEA104365967	ERR2351918	0.982194	0.918708
Ethiopia	Gondar	AFR	AFR	2016	Adam et al., 2022	ERR2351925	SAMEA104365986	ERR2351925	0.980681	0.87575
Ethiopia	Gondar	AFR	AFR	2016	Adam et al., 2022	ERR2351924	SAMEA104365983	ERR2351924	0.985189	0.762406
Ethiopia		AFR	AFR	2016	Kattenberg et al., 2022	SRR20305985	SAMN29590257	16113000	0.963925	0.992444
Ethiopia	Jimma	AFR	AFR	2018	Ford et al., 2020	ERR2678989	SAMEA3542235	ERR2678989	0.980159	0.993621
Ethiopia	Jimma	AFR	AFR	2018	Ford et al., 2020	ERR2678991	SAMEA4773897	ERR2678991	0.993473	0.987012
Ethiopia	Jimma	AFR	AFR	2018	Ford et al., 2020	ERR2679003	SAMEA4773909	ERR2679003	0.983542	0.966089
Ethiopia	Jimma	AFR	AFR	2018	Ford et al., 2020	ERR2678992	SAMEA4773898	ERR2678992	0.990397	0.756934
Ethiopia	Jimma	AFR	AFR	2018	Ford et al., 2020	ERR2678993	SAMEA4773899	ERR2678993	0.994851	0.696786
Ethiopia	Jimma	AFR	AFR	2018	Ford et al., 2020	ERR2678994	SAMEA4773900	ERR2678994	0.982791	0.975464
Ethiopia	Jimma	AFR	AFR	2018	Ford et al., 2020	ERR2679004	SAMEA4773910	ERR2679004	0.991128	0.978954
Ethiopia	Jimma	AFR	AFR	2018	Ford et al., 2020	ERR2679005	SAMEA4773911	ERR2679005	0.98958	0.953305
Ethiopia	Jimma	AFR	AFR	2018	Ford et al., 2020	ERR2679006	SAMEA4773912	ERR2679006	0.995168	0.693784
Ethiopia	Jimma	AFR	AFR	2018	Ford et al., 2020	ERR2678996	SAMEA4773902	ERR2678996	0.98358	0.985028
Ethiopia	Jimma	AFR	AFR	2018	Ford et al., 2020	ERR2678998	SAMEA4773904	ERR2678998	0.986081	0.978616
Ethiopia	Jimma	AFR	AFR	2018	Ford et al., 2020	ERR2679007	SAMEA4773913	ERR2679007	0.993895	0.984435
Ethiopia	Jimma	AFR	AFR	2018	Ford et al., 2020	ERR2678999	SAMEA4773905	ERR2678999	0.986645	0.978158
Ethiopia	Jimma	AFR	AFR	2018	Ford et al., 2020	ERR2679000	SAMEA4773906	ERR2679000	0.990569	0.967954
Ethiopia	Jimma	AFR	AFR	2018	Ford et al., 2020	ERR2678990	SAMEA3542236	ERR2678990	0.989069	0.807669
Ethiopia	Jimma	AFR	AFR	2018	Ford et al., 2020	ERR2679008	SAMEA4773914	ERR2679008	0.986851	0.773546
Ethiopia	Jimma	AFR	AFR	2018	Ford et al., 2020	ERR2679009	SAMEA4773915	ERR2679009	0.982433	0.973544
Ethiopia	Jimma	AFR	AFR	2018	Ford et al., 2020	ERR2679010	SAMEA4773916	ERR2679010	0.992993	0.778922
Ethiopia	Jimma	AFR	AFR	2018	Ford et al., 2020	ERR2679002	SAMEA4773908	ERR2679002	0.98737	0.980846
Ethiopia	Jimma	AFR	AFR	2018	Ford et al., 2020	ERR2679012	SAMEA4773918	ERR2679012	0.98179	0.981405
Ethiopia	Badowacho	AFR	AFR	2018	Auburn et al., 2019	ERR775189	SAMEA2812125	ERR775189	0.978222	0.960098
Ethiopia	Badowacho	AFR	AFR	2018	Auburn et al., 2019	ERR775190	SAMEA2812126	ERR775190	0.973763	0.994101
Ethiopia	Badowacho	AFR	AFR	2018	Auburn et al., 2019	ERR775191	SAMEA2812127	ERR775191	0.980132	0.992843
Ethiopia	Badowacho	AFR	AFR	2018	Auburn et al., 2019	ERR775192	SAMEA2812128	ERR775192	0.984343	0.774804
Ethiopia	Hawassa	AFR	AFR	2018	Auburn et al., 2019	ERR925433	SAMEA3270398	ERR925433	0.987661	0.705844
Ethiopia	Hawassa	AFR	AFR	2018	Auburn et al., 2019	ERR925434	SAMEA3270399	ERR925434	0.989692	0.714445
Ethiopia	Hawassa	AFR	AFR	2018	Auburn et al., 2019	ERR925435	SAMEA3270400	ERR925435	0.979039	0.992662
Ethiopia	Hawassa	AFR	AFR	2018	Auburn et al., 2019	ERR925409	SAMEA3270401	ERR925409	0.977573	0.994384
Ethiopia	Hawassa	AFR	AFR	2018	Auburn et al., 2019	ERR925410	SAMEA3270402	ERR925410	0.985939	0.869379
Ethiopia	Hawassa	AFR	AFR	2018	Auburn et al., 2019	ERR925411	SAMEA3270403	ERR925411	0.979951	0.993977
Ethiopia	Hawassa	AFR	AFR	2018	Auburn et al., 2019	ERR925412	SAMEA3270405	ERR925412	0.980495	0.993773
Ethiopia	Arbaminch	AFR	AFR	2018	Auburn et al., 2019	ERR925416	SAMEA3270412	ERR925416	0.982745	0.922576
Ethiopia	Arbaminch	AFR	AFR	2018	Auburn et al., 2019	ERR925417	SAMEA3270414	ERR925417	0.976847	0.993948
Ethiopia	Arbaminch	AFR	AFR	2018	Auburn et al., 2019	ERR925436	SAMEA3270415	ERR925436	0.975245	0.992463
Ethiopia	Arbaminch	AFR	AFR	2018	Auburn et al., 2019	ERR925437	SAMEA3270418	ERR925437	0.992879	0.555175
Ethiopia	Arbaminch	AFR	AFR	2018	Auburn et al., 2019	ERR925420	SAMEA3270419	ERR925420	0.988714	0.686999
Ethiopia	Arbaminch	AFR	AFR	2018	Auburn et al., 2019	ERR925421	SAMEA3270420	ERR925421	0.972244	0.993767
Ethiopia	Arbaminch	AFR	AFR	2018	Auburn et al., 2019	ERR925438	SAMEA3270422	ERR925438	0.979077	0.993997
Ethiopia	Arbaminch	AFR	AFR	2018	Auburn et al., 2019	ERR925439	SAMEA3270424	ERR925439	0.975832	0.993209
Ethiopia	Halaba	AFR	AFR	2018	Auburn et al., 2019	ERR925424	SAMEA3270429	ERR925424	0.96941	0.995234
Ethiopia	Halaba	AFR	AFR	2018	Auburn et al., 2019	ERR925440	SAMEA3270431	ERR925440	0.978371	0.99339
Ethiopia	Halaba	AFR	AFR	2018	Auburn et al., 2019	ERR925441	SAMEA3270436	ERR925441	0.973387	0.994558
Ethiopia	Badowacho	AFR	AFR	2018	Auburn et al., 2019	ERR925430	SAMEA3270438	ERR925430	0.969007	0.982639
Ethiopia	Badowacho	AFR	AFR	2018	Auburn et al., 2019	ERR925431	SAMEA3270440	ERR925431	0.976504	0.990795
Ethiopia		AFR	AFR	2017-2018	Benavente et al., 2021	ERR5740701	SAMEA8587486	ERR5740701	0.888688	0.987935
Ethiopia		AFR	AFR	2017-2018	Benavente et al., 2021	ERR5740702	SAMEA8587487	ERR5740702	0.916951	0.992178
Ethiopia		AFR	AFR	2017-2018	Benavente et al., 2021	ERR5740709	SAMEA8587494	ERR5740709	0.904428	0.995962
Ethiopia		AFR	AFR	2017-2018	Benavente et al., 2021	ERR5740710	SAMEA8587495	ERR5740710	0.880672	0.994998
Ethiopia		AFR	AFR	2017-2018	Benavente et al., 2021	ERR5740727	SAMEA8587512	ERR5740727	0.938103	0.993485
Guyana		SAM	LAM	2017-2018	Benavente et al., 2021	ERR5740745	SAMEA8587530	ERR5740745	0.94521	0.991241
Guyana		SAM	LAM	2017-2018	Benavente et al., 2021	ERR5740746	SAMEA8587531	ERR5740746	0.946754	0.99369
Guyana		SAM	LAM	2017-2018	Benavente et al., 2021	ERR5740747	SAMEA8587532	ERR5740747	0.942106	0.990718
India		ASA	WAS	2001	Neafsey et al., 2012	SRR332912,SRR332913,SRR332914,SRR332915	SAMN00710644	India_VII	0.98443	0.991273
India	IN	ASA	WAS	2011	Pearson et al., 2016	ERS040115	SAMEA1016219	ERR054087	0.980823	0.991616
India		ASA	WAS	2012	Hupalo et al., 2016	SRP046282	SAMN02677137	SRP046282	0.971159	0.678208
India	Chennai, Tamil Nadu	ASA	WAS	2013	Hupalo et al., 2016	SRS807544	SAMN03275225	SRR1738015	0.773419	0.999183
India	Chennai, Tamil Nadu	ASA	WAS	2013	Hupalo et al., 2016	SRS805922	SAMN03274508	SRR1738040	0.954271	0.996909
India	Chennai, Tamil Nadu	ASA	WAS	2013	Hupalo et al., 2016	SRS807711	SAMN03275381	SRR1740345	0.968899	0.994218
India	Chennai, Tamil Nadu	ASA	WAS	2013	Hupalo et al., 2016	SRS807712	SAMN03275383	SRR1740379	0.705083	0.996772
India	Chennai, Tamil Nadu	ASA	WAS	2013	Hupalo et al., 2016	SRS805942	SAMN03274512	SRR1740389	0.559807	0.988885
India		ASA	WAS	2017-2018	Benavente et al., 2021	ERR5740774	SAMEA8587559	ERR5740774	0.935282	0.762151
India		ASA	WAS	2017-2018	Benavente et al., 2021	ERR5740775	SAMEA8587560	ERR5740775	0.970337	0.992754
India		ASA	WAS	2017-2018	Benavente et al., 2021	ERR5740776	SAMEA8587561	ERR5740776	0.960498	0.99261
India		ASA	WAS	2017-2018	Benavente et al., 2021	ERR5740777	SAMEA8587562	ERR5740777	0.955838	0.893076
India		ASA	WAS	2017-2018	Benavente et al., 2021	ERR5740778	SAMEA8587563	ERR5740778	0.939088	0.992573
India		ASA	WAS	2017-2018	Benavente et al., 2021	ERR5740779	SAMEA8587564	ERR5740779	0.952568	0.988363
India		ASA	WAS	2017-2018	Benavente et al., 2021	ERR5740780	SAMEA8587565	ERR5740780	0.954002	0.924894
India		ASA	WAS	2017-2018	Benavente et al., 2021	ERR5740782	SAMEA8587567	ERR5740782	0.975913	0.992674
India		ASA	WAS	2017-2018	Benavente et al., 2021	ERR5740783	SAMEA8587568	ERR5740783	0.953067	0.891648
India		ASA	WAS	2017-2018	Benavente et al., 2021	ERR5740784	SAMEA8587569	ERR5740784	0.956913	0.816022
India		ASA	WAS	2017-2018	Benavente et al., 2021	ERR5740785	SAMEA8587570	ERR5740785	0.973452	0.993145
India		ASA	WAS	2017-2018	Benavente et al., 2021	ERR5740786	SAMEA8587571	ERR5740786	0.965081	0.9917
India		ASA	WAS	2017-2018	Benavente et al., 2021	ERR5740787	SAMEA8587572	ERR5740787	0.957598	0.993957
India		ASA	WAS	2017-2018	Benavente et al., 2021	ERR5740788	SAMEA8587573	ERR5740788	0.963954	0.991599
India		ASA	WAS	2017-2018	Benavente et al., 2021	ERR5740790	SAMEA8587575	ERR5740790	0.966652	0.847229
India		ASA	WAS	2017-2018	Benavente et al., 2021	ERR5740791	SAMEA8587576	ERR5740791	0.965412	0.99226
India		ASA	WAS	2017-2018	Benavente et al., 2021	ERR5740792	SAMEA8587577	ERR5740792	0.962878	0.986661
India		ASA	WAS	2017-2018	Benavente et al., 2021	ERR5740793	SAMEA8587578	ERR5740793	0.95103	0.99279
India		ASA	WAS	2017-2018	Benavente et al., 2021	ERR5740794	SAMEA8587579	ERR5740794	0.960877	0.99156
India		ASA	WAS	2017-2018	Benavente et al., 2021	ERR5740795	SAMEA8587580	ERR5740795	0.938571	0.991889
India		ASA	WAS	2017-2018	Benavente et al., 2021	ERR5740796	SAMEA8587581	ERR5740796	0.959463	0.992721
India		ASA	WAS	2017-2018	Benavente et al., 2021	ERR5740798	SAMEA8587583	ERR5740798	0.966797	0.992473
India		ASA	WAS	2017-2018	Benavente et al., 2021	ERR5740800	SAMEA8587585	ERR5740800	0.914005	0.991169
India		ASA	WAS	2017-2018	Benavente et al., 2021	ERR5740802	SAMEA8587587	ERR5740802	0.941297	0.993001
India		ASA	WAS	2017-2018	Benavente et al., 2021	ERR5740803	SAMEA8587588	ERR5740803	0.946848	0.98938
India		ASA	WAS	2017-2018	Benavente et al., 2021	ERR5740804	SAMEA8587589	ERR5740804	0.970406	0.992102
India		ASA	WAS	2017-2018	Benavente et al., 2021	ERR5740805	SAMEA8587590	ERR5740805	0.942362	0.992729
India		ASA	WAS	2017-2018	Benavente et al., 2021	ERR5740806	SAMEA8587591	ERR5740806	0.971772	0.828247
India		ASA	WAS	2017-2018	Benavente et al., 2021	ERR5740807	SAMEA8587592	ERR5740807	0.960946	0.989655
India		ASA	WAS	2017-2018	Benavente et al., 2021	ERR5740808	SAMEA8587593	ERR5740808	0.954418	0.991181
India		ASA	WAS	2017-2018	Benavente et al., 2021	ERR5740810	SAMEA8587595	ERR5740810	0.95091	0.991142
India		ASA	WAS	2017-2018	Benavente et al., 2021	ERR5740811	SAMEA8587596	ERR5740811	0.972465	0.992455
India		ASA	WAS	2017-2018	Benavente et al., 2021	ERR5740812	SAMEA8587597	ERR5740812	0.958696	0.992574
India		ASA	WAS	2017-2018	Benavente et al., 2021	ERR5740854	SAMEA8587639	ERR5740854	0.65105	0.998508
Indonesia	PID	ASA	OCE	2011	Pearson et al., 2016	ERS040113	SAMEA1016216	ERR054085	0.988932	0.91915
Indonesia	Papua Indonesia (returning traveller)	ASA	OCE	2011	Adam et al., 2022	ERR2299645	SAMEA101340418	ERR2299645	0.979949	0.852039
Indonesia	PID	ASA	OCE	2012	Pearson et al., 2016	ERS241435	SAMEA2067232	ERR337624	0.990773	0.884957
Indonesia	PID	ASA	OCE	2013	Pearson et al., 2016	ERS241438	SAMEA2067233	ERR337627	0.992981	0.737753
Indonesia	PID	ASA	OCE	2013	Pearson et al., 2016	ERS241441	SAMEA2067234	ERR337630	0.978365	0.994688
Indonesia	PID	ASA	OCE	2013	Pearson et al., 2016	ERS403565	SAMEA2358539	ERR527373	0.979751	0.993206
Indonesia	Papua Indonesia (returning traveller)	ASA	OCE	2013	Adam et al., 2022	ERR2299646	SAMEA101341168	ERR2299646	0.981342	0.692002
Indonesia	Papua Indonesia (returning traveller)	ASA	OCE	2013	Adam et al., 2022	ERR2299649	SAMEA101343418	ERR2299649	0.983457	0.900819
Indonesia	Papua Indonesia (returning traveller)	ASA	OCE	2013	Adam et al., 2022	ERR2299650	SAMEA101344168	ERR2299650	0.98328	0.926237
Indonesia	Papua Indonesia (returning traveller)	ASA	OCE	2013	Adam et al., 2022	ERR2299651	SAMEA101344918	ERR2299651	0.973042	0.992844
Indonesia	Papua Indonesia (returning traveller)	ASA	OCE	2014	Adam et al., 2022	ERR925443	SAMEA3270443	ERR925443	0.978815	0.993744
Indonesia	Papua Indonesia (returning traveller)	ASA	OCE	2014	Adam et al., 2022	ERR2299655	SAMEA104033019	ERR2299655	0.970795	0.983796
Indonesia	Papua Indonesia (returning traveller)	ASA	OCE	2014	Adam et al., 2022	ERR2299652	SAMEA101345668	ERR2299652	0.977745	0.850358
Indonesia	Papua Indonesia (returning traveller)	ASA	OCE	2015	Adam et al., 2022	ERR2299653	SAMEA101346418	ERR2299653	0.980588	0.986897
Indonesia	Papua Indonesia (returning traveller)	ASA	OCE	2016	Adam et al., 2022	ERR2299654	SAMEA101347168	ERR2299654	0.973171	0.991721
Indonesia	Papua Indonesia (returning traveller)	ASA	OCE	2017	Adam et al., 2022	ERR2299690, ERR2299718, ERR2299746	SAMEA104345829	ERR2299690	0.981523	0.994507
Iran	Iran	ASA	WAS	2007	Adam et al., 2022	ERR1787768	SAMEA4019109	ERR1787768	0.983543	0.683773
Iran	Iran	ASA	WAS	2007	Adam et al., 2022	ERR1787761	SAMEA4019102	ERR1787761	0.959465	0.781494
Iran	Iran	ASA	WAS	2008	Adam et al., 2022	ERR1787759	SAMEA4019100	ERR1787759	0.973696	0.992815
Iran	Iran	ASA	WAS	2008	Adam et al., 2022	ERR1787766	SAMEA4019107	ERR1787766	0.97066	0.992283
Iran	Iran	ASA	WAS	2008	Adam et al., 2022	ERR1787767	SAMEA4019108	ERR1787767	0.975908	0.833698
Laos	LA	ASA	ESEA	2012	Pearson et al., 2016	ERS174628	SAMEA1679268	ERR221486	0.980505	0.973552
Laos	LA	ASA	ESEA	2012	Pearson et al., 2016	ERS347479	SAMEA2187796	ERR426037	0.968534	0.995381
Madagascar		AFR	AFR	2010	Hester et al., 2013	SRR828416	SAMN02046631	SRR828416	0.979366	0.812766
Madagascar	Ampasimpotsy	AFR	AFR	2010	Chan et al., 2012	SRR572651	SAMN01176877	SRR572651	0.993156	0.646115
Madagascar	Ampasimpotsy	AFR	AFR	2010	Chan et al., 2012	SRR570031	SAMN01176876	SRR570031	0.98663	0.841971
Madagascar	MG	AFR	AFR	2012	Pearson et al., 2016	ERS386739	SAMEA2293075	ERR490350	0.978774	0.993933
Malaysia	Sabah	ASA	MSEA	2010	Adam et al., 2022	ERR2299658	SAMEA104033022	ERR2299658	0.975046	0.94326
Malaysia	Sabah	ASA	MSEA	2010	Adam et al., 2022	ERR2299664	SAMEA104033028	ERR2299664	0.978927	0.93775
Malaysia	MY	ASA	MSEA	2011	Pearson et al., 2016	ERS040116	SAMEA1016232	ERR054088	0.973466	0.99607
Malaysia	MY	ASA	MSEA	2011	Pearson et al., 2016	ERS040117	SAMEA1016213	ERR054089	0.980275	0.993225
Malaysia	MY	ASA	MSEA	2011	Pearson et al., 2016	ERS123120	SAMEA1404069	ERR152414	0.983827	0.970008
Malaysia	MY	ASA	MSEA	2011	Pearson et al., 2016	ERS123124	SAMEA1404078	ERR152415	0.976924	0.993648
Malaysia	MY	ASA	MSEA	2013	Pearson et al., 2016	ERS403520	SAMEA2358494	ERR527337	0.976682	0.994609
Malaysia	MY	ASA	MSEA	2013	Pearson et al., 2016	ERS403525	SAMEA2358499	ERR527363	0.980661	0.993753
Malaysia	Sabah	ASA	MSEA	2013	Adam et al., 2022	ERR1475425	SAMEA3682749	ERR1475425	0.97667	0.99353
Malaysia	Sabah	ASA	MSEA	2013	Adam et al., 2022	ERR1475395	SAMEA3682723	ERR1475395	0.974851	0.994471
Malaysia	Sabah	ASA	MSEA	2013	Adam et al., 2022	ERR1475451	SAMEA3682724	ERR1475451	0.975465	0.992774
Malaysia	Sabah	ASA	MSEA	2013	Adam et al., 2022	ERR1475441	SAMEA3682684	ERR1475441	0.97638	0.994756
Malaysia	Sabah	ASA	MSEA	2013	Adam et al., 2022	ERR2299663	SAMEA104033027	ERR2299663	0.971651	0.989198
Malaysia	Sabah	ASA	MSEA	2013	Adam et al., 2022	ERR2299657	SAMEA104033021	ERR2299657	0.979534	0.99104
Malaysia	Sabah	ASA	MSEA	2013	Adam et al., 2022	ERR2299661	SAMEA104033025	ERR2299661	0.980885	0.909242
Malaysia	Sabah	ASA	MSEA	2013	Adam et al., 2022	ERR1475456	SAMEA3682748	ERR1475456	0.978555	0.920193
Malaysia	Sabah	ASA	MSEA	2013	Adam et al., 2022	ERR2299662	SAMEA104033026	ERR2299662	0.982187	0.924357
Malaysia	Sabah	ASA	MSEA	2014	Adam et al., 2022	ERR1138854	SAMEA3485314	ERR1138854	0.970457	0.996772
Malaysia	Sabah	ASA	MSEA	2014	Adam et al., 2022	ERR1138855	SAMEA3485316	ERR1138855	0.979622	0.995863
Malaysia	Sabah	ASA	MSEA	2014	Adam et al., 2022	ERR1138856	SAMEA3485317	ERR1138856	0.976506	0.994793
Malaysia	Sabah	ASA	MSEA	2014	Adam et al., 2022	ERR1138857	SAMEA3485319	ERR1138857	0.980508	0.993564
Malaysia	Sabah	ASA	MSEA	2014	Adam et al., 2022	ERR1138858	SAMEA3485320	ERR1138858	0.979783	0.994527
Malaysia	Sabah	ASA	MSEA	2014	Adam et al., 2022	ERR1106839	SAMEA3485325	ERR1106839	0.963835	0.995921
Malaysia	Sabah	ASA	MSEA	2014	Adam et al., 2022	ERR1138860	SAMEA3485326	ERR1138860	0.967186	0.996086
Malaysia	Sabah	ASA	MSEA	2014	Adam et al., 2022	ERR1138861	SAMEA3485327	ERR1138861	0.974222	0.994974
Malaysia	Sabah	ASA	MSEA	2014	Adam et al., 2022	ERR1138862	SAMEA3485328	ERR1138862	0.977041	0.994552
Malaysia	Sabah	ASA	MSEA	2014	Adam et al., 2022	ERR1138864	SAMEA3485335	ERR1138864	0.97667	0.994466
Malaysia	Sabah	ASA	MSEA	2014	Adam et al., 2022	ERR1475440	SAMEA3682771	ERR1475440	0.969797	0.992949
Malaysia	Sabah	ASA	MSEA	2014	Adam et al., 2022	ERR1475454	SAMEA3682683	ERR1475454	0.980046	0.994795
Malaysia	Sabah	ASA	MSEA	2014	Adam et al., 2022	ERR1138866	SAMEA3485338	ERR1138866	0.977028	0.995964
Malaysia	Sabah	ASA	MSEA	2014	Adam et al., 2022	ERR1138867	SAMEA3485341	ERR1138867	0.975476	0.994569
Malaysia	Sabah	ASA	MSEA	2014	Adam et al., 2022	ERR1138868	SAMEA3485343	ERR1138868	0.976015	0.99545
Malaysia	Sabah	ASA	MSEA	2014	Adam et al., 2022	ERR1106842	SAMEA3485344	ERR1106842	0.984958	0.915553
Malaysia	Sabah	ASA	MSEA	2014	Adam et al., 2022	ERR1138869	SAMEA3485346	ERR1138869	0.977276	0.993992
Malaysia	Sabah	ASA	MSEA	2014	Adam et al., 2022	ERR1138870	SAMEA3485347	ERR1138870	0.978312	0.994338
Malaysia	Sabah	ASA	MSEA	2014	Adam et al., 2022	ERR1138871	SAMEA3485348	ERR1138871	0.979993	0.995015
Malaysia	Sabah	ASA	MSEA	2014	Adam et al., 2022	ERR1138872	SAMEA3485349	ERR1138872	0.982355	0.958664
Malaysia	Sabah	ASA	MSEA	2014	Adam et al., 2022	ERR1138873	SAMEA3485350	ERR1138873	0.978518	0.994472
Malaysia	Sabah	ASA	MSEA	2014	Adam et al., 2022	ERR1106843	SAMEA3485351	ERR1106843	0.980603	0.9947
Malaysia	Sabah	ASA	MSEA	2014	Adam et al., 2022	ERR1138875	SAMEA3485353	ERR1138875	0.977531	0.990949
Malaysia	Sabah	ASA	MSEA	2014	Adam et al., 2022	ERR1138876	SAMEA3485354	ERR1138876	0.978079	0.994815
Malaysia	Sabah	ASA	MSEA	2014	Adam et al., 2022	ERR1106845	SAMEA3485358	ERR1106845	0.969226	0.994325
Malaysia	Sabah	ASA	MSEA	2014	Adam et al., 2022	ERR1106846	SAMEA3485361	ERR1106846	0.978737	0.99433
Malaysia	Sabah	ASA	MSEA	2014	Adam et al., 2022	ERR1138882	SAMEA3485366	ERR1138882	0.977121	0.994769
Malaysia	Sabah	ASA	MSEA	2014	Adam et al., 2022	ERR1138883	SAMEA3485367	ERR1138883	0.978278	0.994388
Malaysia	Sabah	ASA	MSEA	2014	Adam et al., 2022	ERR1138884	SAMEA3485368	ERR1138884	0.973903	0.993247
Malaysia	Sabah	ASA	MSEA	2014	Adam et al., 2022	ERR1138885	SAMEA3485369	ERR1138885	0.979639	0.993765
Malaysia	Sabah	ASA	MSEA	2014	Adam et al., 2022	ERR1475435	SAMEA3682762	ERR1475435	0.969117	0.979752
Malaysia	Sabah	ASA	MSEA	2014	Adam et al., 2022	ERR1138887	SAMEA3485372	ERR1138887	0.978253	0.994283
Malaysia	Sabah	ASA	MSEA	2014	Adam et al., 2022	ERR1138888	SAMEA3485374	ERR1138888	0.978995	0.994701
Malaysia	Sabah	ASA	MSEA	2014	Adam et al., 2022	ERR1138889	SAMEA3485375	ERR1138889	0.978721	0.994452
Malaysia	Sabah	ASA	MSEA	2014	Adam et al., 2022	ERR1475426	SAMEA3682750	ERR1475426	0.97164	0.945848
Malaysia	Sabah	ASA	MSEA	2014	Adam et al., 2022	ERR1475427	SAMEA3682751	ERR1475427	0.979096	0.982501
Malaysia	Sabah	ASA	MSEA	2014	Adam et al., 2022	ERR2299659	SAMEA104033023	ERR2299659	0.982708	0.912065
Malaysia	Sabah	ASA	MSEA	2014	Adam et al., 2022	ERR1475397	SAMEA3682726	ERR1475397	0.981881	0.982979
Malaysia	Sabah	ASA	MSEA	2014	Adam et al., 2022	ERR1475398	SAMEA3682727	ERR1475398	0.98674	0.775437
Malaysia	Sabah	ASA	MSEA	2014	Adam et al., 2022	ERR1475399	SAMEA3682729	ERR1475399	0.974042	0.993665
Malaysia	Sabah	ASA	MSEA	2014	Adam et al., 2022	ERR1475417	SAMEA3682731	ERR1475417	0.965721	0.910552
Malaysia	Sabah	ASA	MSEA	2014	Adam et al., 2022	ERR1475418	SAMEA3682732	ERR1475418	0.972932	0.858309
Malaysia	Sabah	ASA	MSEA	2014	Adam et al., 2022	ERR1475431	SAMEA3682755	ERR1475431	0.972517	0.991894
Malaysia	Sabah	ASA	MSEA	2014	Adam et al., 2022	ERR1475420	SAMEA3682734	ERR1475420	0.978943	0.994654
Malaysia	Sabah	ASA	MSEA	2014	Adam et al., 2022	ERR1475429	SAMEA3682753	ERR1475429	0.976659	0.969197
Malaysia	Sabah	ASA	MSEA	2014	Adam et al., 2022	ERR1475430	SAMEA3682754	ERR1475430	0.980064	0.97669
Malaysia	Sabah	ASA	MSEA	2014	Adam et al., 2022	ERR1475439	SAMEA3682770	ERR1475439	0.979628	0.947973
Malaysia	Sabah	ASA	MSEA	2014	Adam et al., 2022	ERR1475438	SAMEA3682769	ERR1475438	0.965621	0.871993
Malaysia	Sabah	ASA	MSEA	2014	Adam et al., 2022	ERR1475421	SAMEA3682735	ERR1475421	0.976535	0.993442
Malaysia	Sabah	ASA	MSEA	2014	Adam et al., 2022	ERR1475437	SAMEA3682768	ERR1475437	0.973502	0.995222
Malaysia	Sabah	ASA	MSEA	2014	Adam et al., 2022	ERR1475457	SAMEA3682758	ERR1475457	0.976567	0.994254
Malaysia	Sabah	ASA	MSEA	2014	Adam et al., 2022	ERR1475461	SAMEA3682767	ERR1475461	0.958	0.995028
Malaysia	Sabah	ASA	MSEA	2014	Adam et al., 2022	ERR2299528	SAMEA101263168	ERR2299528	0.983195	0.875527
Malaysia	Sabah	ASA	MSEA	2014	Adam et al., 2022	ERR2299530	SAMEA101264668	ERR2299530	0.968522	0.99227
Malaysia	Sabah	ASA	MSEA	2014	Adam et al., 2022	ERR2299531	SAMEA101265418	ERR2299531	0.97986	0.993615
Mauritania		AFR	AFR		Daron et al., 2021	SRR14191980	SAMN18652612	SRR14191980	0.933865	0.994216
Mauritania		AFR	AFR		Daron et al., 2021	SRR14191979	SAMN18652613	SRR14191979	0.951927	0.754192
Mauritania		AFR	AFR		Daron et al., 2021	SRR14191978	SAMN18652614	SRR14191978	0.887279	0.993832
Mauritania		AFR	AFR		Daron et al., 2021	SRR14191977	SAMN18652615	SRR14191977	0.921937	0.994519
Mauritania		AFR	AFR		Daron et al., 2021	SRR14191976	SAMN18652616	SRR14191976	0.858982	0.993964
Mauritania		AFR	AFR		Daron et al., 2021	SRR14191975	SAMN18652617	SRR14191975	0.918491	0.994684
Mauritania		AFR	AFR		Daron et al., 2021	SRR14191974	SAMN18652618	SRR14191974	0.748199	0.99618
Mauritania		AFR	AFR		Daron et al., 2021	SRR14191972	SAMN18652619	SRR14191972	0.895474	0.99565
Mauritania		AFR	AFR		Daron et al., 2021	SRR14191971	SAMN18652620	SRR14191971	0.706548	0.998157
Mauritania		AFR	AFR		Daron et al., 2021	SRR14191970	SAMN18652621	SRR14191970	0.895177	0.994233
Mauritania		AFR	AFR		Daron et al., 2021	SRR14191967	SAMN18652624	SRR14191967	0.899411	0.995268
Mauritania		AFR	AFR		Daron et al., 2021	SRR14191966	SAMN18652625	SRR14191966	0.880059	0.978356
Mauritania		AFR	AFR	2013	Kattenberg et al., 2022	SRR20306103	SAMN29590250	13101040	0.968352	0.814318
Mexico	Frontera Hidalgo, Chiapas	SAM	LAM	2000	Hupalo et al., 2016	SRP046183	SAMN02677169	SRP046183	0.948994	0.993708
Mexico	Tapachula, Chiapas	SAM	LAM	2001	Hupalo et al., 2016	SRP046165	SAMN02677170	SRP046165	0.918755	0.990208
Mexico	Tapachula, Chiapas	SAM	LAM	2001	Hupalo et al., 2016	SRP046174	SAMN02677171	SRP046174	0.950034	0.992245
Mexico	Tapachula, Chiapas	SAM	LAM	2002	Hupalo et al., 2016	SRP046028	SAMN02677179	SRP046028	0.948629	0.991919
Mexico	Tapachula, Chiapas	SAM	LAM	2002	Hupalo et al., 2016	SRP046175	SAMN02677180	SRP046175	0.947645	0.990907
Mexico	Tapachula, Chiapas	SAM	LAM	2002	Hupalo et al., 2016	SRP046194	SAMN02677173	SRP046194	0.944174	0.992968
Mexico	Tapachula, Chiapas	SAM	LAM	2002	Hupalo et al., 2016	SRP046170	SAMN02677174	SRP046170	0.955795	0.992625
Mexico	Tapachula, Chiapas	SAM	LAM	2002	Hupalo et al., 2016	SRP046184	SAMN02677172	SRP046184	0.9218	0.991581
Mexico	Tapachula, Chiapas	SAM	LAM	2002	Hupalo et al., 2016	SRP046181	SAMN02677175	SRP046181	0.930435	0.991968
Mexico	Tapachula, Chiapas	SAM	LAM	2002	Hupalo et al., 2016	SRP046187	SAMN02677176	SRP046187	0.95044	0.992493
Mexico	Tapachula, Chiapas	SAM	LAM	2002	Hupalo et al., 2016	SRP045972	SAMN02677177	SRP045972	0.957645	0.99348
Mexico	Tuxtla Chico, Chiapas	SAM	LAM	2002	Hupalo et al., 2016	SRP046182	SAMN02677178	SRP046182	0.96637	0.992943
Mexico	Tapachula, Chiapas	SAM	LAM	2003	Hupalo et al., 2016	SRP046205	SAMN02677181	SRP046205	0.955906	0.993746
Mexico	Tapachula, Chiapas	SAM	LAM	2003	Hupalo et al., 2016	SRP046004	SAMN02677188	SRP046004	0.94722	0.973056
Mexico	Carrillo, Chiapas	SAM	LAM	2003	Hupalo et al., 2016	SRP046199	SAMN02677182	SRP046199	0.947614	0.946781
Mexico	Tapachula, Chiapas	SAM	LAM	2004	Hupalo et al., 2016	SRP046167	SAMN02677183	SRP046167	0.959528	0.985107
Mexico	Tapachula, Chiapas	SAM	LAM	2004	Hupalo et al., 2016	SRP046192	SAMN02677184	SRP046192	0.949262	0.989387
Mexico	Tapachula, Chiapas	SAM	LAM	2005	Hupalo et al., 2016	SRP046005	SAMN02677185	SRP046005	0.946038	0.992367
Mexico	Huehuetán, Chiapas	SAM	LAM	2007	Hupalo et al., 2016	SRP045974	SAMN02677186	SRP045974	0.955945	0.991854
Mexico	Tapachula, Chiapas	SAM	LAM	2008	Hupalo et al., 2016	SRP046198	SAMN02677187	SRP046198	0.954398	0.993652
Myanmar	MM	ASA	ESEA	2012	Pearson et al., 2016	ERS347714	SAMEA2188031	ERR426064	0.969977	0.995046
Myanmar	Laiza township, Kachin State	ASA	ESEA	2012/2013	Hupalo et al., 2016	SRP046186	SAMN02677190	SRP046186	0.930969	0.99194
Myanmar	Laiza township, Kachin State	ASA	ESEA	2012/2013	Hupalo et al., 2016	SRP046193	SAMN02677195	SRP046193	0.938834	0.991628
Myanmar	Laiza township, Kachin State	ASA	ESEA	2012/2013	Hupalo et al., 2016	SRP045966	SAMN02677196	SRP045966	0.935497	0.990666
Myanmar	Laiza township, Kachin State	ASA	ESEA	2012/2013	Hupalo et al., 2016	SRP046093	SAMN02677189	SRP046093	0.948844	0.991434
Myanmar	Laiza township, Kachin State	ASA	ESEA	2012/2013	Hupalo et al., 2016	SRP046099	SAMN02677191	SRP046099	0.904729	0.987033
Myanmar	Laiza township, Kachin State	ASA	ESEA	2012/2013	Hupalo et al., 2016	SRP046204	SAMN02677192	SRP046204	0.924013	0.745752
Myanmar	Laiza township, Kachin State	ASA	ESEA	2012/2013	Hupalo et al., 2016	SRP046094	SAMN02677193	SRP046094	0.936174	0.99151
Myanmar	Laiza township, Kachin State	ASA	ESEA	2012/2013	Hupalo et al., 2016	SRP046197	SAMN02677194	SRP046197	0.963764	0.992896
Nicaragua		SAM	LAM	1972	Hupalo et al., 2016	SRP046009	SAMN02677222	Nicaragua_462	0.900061	0.947511
North Korea		ASA	ESEA	1953	Neafsey et al., 2012	SRR340091,SRR332563,SRR332560,SRR332559,SRR332561,SRR332562,SRR332564,SRR332565,SRR332566	SAMN00710542	NorthKorean	0.985721	0.99257
Pakistan		ASA	WAS	2017-2018	Benavente et al., 2021	ERR5740814	SAMEA8587599	ERR5740814	0.906685	0.9936
Pakistan		ASA	WAS	2017-2018	Benavente et al., 2021	ERR5740815	SAMEA8587600	ERR5740815	0.899951	0.993987
Pakistan		ASA	WAS	2017-2018	Benavente et al., 2021	ERR5740816	SAMEA8587601	ERR5740816	0.908426	0.992298
Pakistan		ASA	WAS	2017-2018	Benavente et al., 2021	ERR5740817	SAMEA8587602	ERR5740817	0.913203	0.992586
Pakistan		ASA	WAS	2017-2018	Benavente et al., 2021	ERR5740818	SAMEA8587603	ERR5740818	0.889621	0.991166
Pakistan		ASA	WAS	2017-2018	Benavente et al., 2021	ERR5740819	SAMEA8587604	ERR5740819	0.916608	0.860575
Pakistan		ASA	WAS	2017-2018	Benavente et al., 2021	ERR5740820	SAMEA8587605	ERR5740820	0.883423	0.811059
Pakistan		ASA	WAS	2017-2018	Benavente et al., 2021	ERR5740821	SAMEA8587606	ERR5740821	0.913613	0.991009
Pakistan		ASA	WAS	2017-2018	Benavente et al., 2021	ERR5740822	SAMEA8587607	ERR5740822	0.910724	0.994689
Pakistan		ASA	WAS	2017-2018	Benavente et al., 2021	ERR5740823	SAMEA8587608	ERR5740823	0.907341	0.99119
Pakistan		ASA	WAS	2017-2018	Benavente et al., 2021	ERR5740824	SAMEA8587609	ERR5740824	0.868675	0.993754
Pakistan		ASA	WAS	2017-2018	Benavente et al., 2021	ERR5740825	SAMEA8587610	ERR5740825	0.918584	0.992719
Pakistan		ASA	WAS	2017-2018	Benavente et al., 2021	ERR5740826	SAMEA8587611	ERR5740826	0.900906	0.993641
Pakistan		ASA	WAS	2017-2018	Benavente et al., 2021	ERR5740829	SAMEA8587614	ERR5740829	0.914956	0.867737
Pakistan		ASA	WAS	2017-2018	Benavente et al., 2021	ERR5740830	SAMEA8587615	ERR5740830	0.901073	0.991906
Pakistan		ASA	WAS	2017-2018	Benavente et al., 2021	ERR5740831	SAMEA8587616	ERR5740831	0.897062	0.876488
Pakistan		ASA	WAS	2017-2018	Benavente et al., 2021	ERR5740832	SAMEA8587617	ERR5740832	0.880569	0.994453
Pakistan		ASA	WAS	2017-2018	Benavente et al., 2021	ERR5740833	SAMEA8587618	ERR5740833	0.913132	0.991113
Pakistan		ASA	WAS	2017-2018	Benavente et al., 2021	ERR5740834	SAMEA8587619	ERR5740834	0.907355	0.99322
Pakistan		ASA	WAS	2017-2018	Benavente et al., 2021	ERR5740835	SAMEA8587620	ERR5740835	0.899164	0.989605
Pakistan		ASA	WAS	2017-2018	Benavente et al., 2021	ERR5740836	SAMEA8587621	ERR5740836	0.878955	0.993939
Pakistan		ASA	WAS	2017-2018	Benavente et al., 2021	ERR5740837	SAMEA8587622	ERR5740837	0.903136	0.989369
Pakistan		ASA	WAS	2017-2018	Benavente et al., 2021	ERR5740842	SAMEA8587627	ERR5740842	0.898727	0.994925
Pakistan		ASA	WAS	2017-2018	Benavente et al., 2021	ERR5740843	SAMEA8587628	ERR5740843	0.919958	0.991217
Pakistan		ASA	WAS	2017-2018	Benavente et al., 2021	ERR5740844	SAMEA8587629	ERR5740844	0.913198	0.98979
Pakistan		ASA	WAS	2017-2018	Benavente et al., 2021	ERR5740845	SAMEA8587630	ERR5740845	0.896236	0.993257
Pakistan		ASA	WAS	2017-2018	Benavente et al., 2021	ERR5740846	SAMEA8587631	ERR5740846	0.905215	0.991201
Pakistan		ASA	WAS	2017-2018	Benavente et al., 2021	ERR5740847	SAMEA8587632	ERR5740847	0.88821	0.992405
Pakistan		ASA	WAS	2017-2018	Benavente et al., 2021	ERR5740848	SAMEA8587633	ERR5740848	0.91979	0.839635
Pakistan		ASA	WAS	2017-2018	Benavente et al., 2021	ERR5740849	SAMEA8587634	ERR5740849	0.928211	0.992015
Pakistan		ASA	WAS	2017-2018	Benavente et al., 2021	ERR5740850	SAMEA8587635	ERR5740850	0.907197	0.993107
Pakistan		ASA	WAS	2017-2018	Benavente et al., 2021	ERR5740855	SAMEA8587640	ERR5740855	0.853977	0.998754
Panama		SAM	LAM	1972	Hupalo et al., 2016	SRP045967	SAMN02677225	Panama_458	0.888153	0.83679
Panama		SAM	LAM	2007	Buyon et al., 2020	SRR12383690	SAMN15722613	SRR12383690	0.709309	0.997482
Panama		SAM	LAM	2007	Buyon et al., 2020	SRR12383666	SAMN15722643	SRR12383666	0.792093	0.997544
Panama		SAM	LAM	2007	Buyon et al., 2020	SRR12383665	SAMN15722644	SRR12383665	0.555076	0.996546
Panama		SAM	LAM	2007	Buyon et al., 2020	SRR12383664	SAMN15722645	SRR12383664	0.574218	0.99924
Panama		SAM	LAM	2007	Buyon et al., 2020	SRR12383663	SAMN15722646	SRR12383663	0.676806	0.998573
Panama		SAM	LAM	2007	Buyon et al., 2020	SRR12383662	SAMN15722647	SRR12383662	0.757587	0.997371
Panama		SAM	LAM	2007	Buyon et al., 2020	SRR12383661	SAMN15722648	SRR12383661	0.700476	0.997286
Panama		SAM	LAM	2007	Buyon et al., 2020	SRR12383660	SAMN15722649	SRR12383660	0.577553	0.998498
Panama		SAM	LAM	2007	Buyon et al., 2020	SRR12383659	SAMN15722650	SRR12383659	0.560324	0.998227
Panama		SAM	LAM	2007	Buyon et al., 2020	SRR12383658	SAMN15722651	SRR12383658	0.779894	0.997276
Panama		SAM	LAM	2007	Buyon et al., 2020	SRR12383657	SAMN15722652	SRR12383657	0.741372	0.996258
Panama		SAM	LAM	2007	Buyon et al., 2020	SRR12383655	SAMN15722653	SRR12383655	0.813328	0.996843
Panama		SAM	LAM	2007	Buyon et al., 2020	SRR12383653	SAMN15722655	SRR12383653	0.604127	0.964418
Panama		SAM	LAM	2007	Buyon et al., 2020	SRR12383652	SAMN15722656	SRR12383652	0.860701	0.996373
Panama		SAM	LAM	2007	Buyon et al., 2020	SRR12383650	SAMN15722658	SRR12383650	0.833619	0.986331
Panama		SAM	LAM	2007	Buyon et al., 2020	SRR12383644	SAMN15722663	SRR12383644	0.612445	0.99805
Panama		SAM	LAM	2007	Buyon et al., 2020	SRR12383643	SAMN15722664	SRR12383643	0.82565	0.995539
Panama		SAM	LAM	2007	Buyon et al., 2020	SRR12383642	SAMN15722665	SRR12383642	0.546764	0.999002
Panama		SAM	LAM	2007	Buyon et al., 2020	SRR12383641	SAMN15722666	SRR12383641	0.501531	0.999039
Panama		SAM	LAM	2007	Buyon et al., 2020	SRR12383639	SAMN15722668	SRR12383639	0.663064	0.9975
Panama		SAM	LAM	2007	Buyon et al., 2020	SRR12383637	SAMN15722670	SRR12383637	0.778825	0.997788
Panama		SAM	LAM	2008	Buyon et al., 2020	SRR12383689	SAMN15722614	SRR12383689	0.731709	0.996583
Panama		SAM	LAM	2008	Buyon et al., 2020	SRR12383654	SAMN15722654	SRR12383654	0.622802	0.997418
Panama		SAM	LAM	2008	Buyon et al., 2020	SRR12383649	SAMN15722659	SRR12383649	0.738591	0.998619
Panama		SAM	LAM	2008	Buyon et al., 2020	SRR12383648	SAMN15722660	SRR12383648	0.813592	0.996768
Panama		SAM	LAM	2008	Buyon et al., 2020	SRR12383646	SAMN15722662	SRR12383646	0.836173	0.996572
Panama		SAM	LAM	2008	Buyon et al., 2020	SRR12383638	SAMN15722669	SRR12383638	0.783497	0.997559
Panama		SAM	LAM	2008	Buyon et al., 2020	SRR12383636	SAMN15722671	SRR12383636	0.501206	0.998075
Panama		SAM	LAM	2009	Buyon et al., 2020	SRR12383678	SAMN15722615	SRR12383678	0.792064	0.996355
Panama		SAM	LAM	2009	Buyon et al., 2020	SRR12383668	SAMN15722642	SRR12383668	0.541626	0.998374
Panama		SAM	LAM	2018	Buyon et al., 2020	SRR12383656	SAMN15722617	SRR12383656	0.838564	0.996909
Panama		SAM	LAM	2018	Buyon et al., 2020	SRR12383645	SAMN15722618	SRR12383645	0.867719	0.995807
Panama		SAM	LAM	2019	Buyon et al., 2020	SRR12383688	SAMN15722623	SRR12383688	0.91315	0.995328
Panama		SAM	LAM	2019	Buyon et al., 2020	SRR12383687	SAMN15722624	SRR12383687	0.762936	0.997667
Panama		SAM	LAM	2019	Buyon et al., 2020	SRR12383686	SAMN15722625	SRR12383686	0.789841	0.996752
Panama		SAM	LAM	2019	Buyon et al., 2020	SRR12383685	SAMN15722626	SRR12383685	0.925425	0.994982
Panama		SAM	LAM	2019	Buyon et al., 2020	SRR12383684	SAMN15722627	SRR12383684	0.807666	0.995847
Panama		SAM	LAM	2019	Buyon et al., 2020	SRR12383683	SAMN15722628	SRR12383683	0.835278	0.99718
Panama		SAM	LAM	2019	Buyon et al., 2020	SRR12383682	SAMN15722629	SRR12383682	0.879491	0.995214
Panama		SAM	LAM	2019	Buyon et al., 2020	SRR12383681	SAMN15722630	SRR12383681	0.804526	0.996157
Panama		SAM	LAM	2019	Buyon et al., 2020	SRR12383680	SAMN15722631	SRR12383680	0.891675	0.995432
Panama		SAM	LAM	2019	Buyon et al., 2020	SRR12383679	SAMN15722632	SRR12383679	0.621231	0.998263
Panama		SAM	LAM	2019	Buyon et al., 2020	SRR12383677	SAMN15722633	SRR12383677	0.902267	0.996155
Panama		SAM	LAM	2019	Buyon et al., 2020	SRR12383676	SAMN15722634	SRR12383676	0.892666	0.995556
Panama		SAM	LAM	2019	Buyon et al., 2020	SRR12383675	SAMN15722635	SRR12383675	0.802221	0.997703
Panama		SAM	LAM	2019	Buyon et al., 2020	SRR12383674	SAMN15722636	SRR12383674	0.917979	0.994766
Panama		SAM	LAM	2019	Buyon et al., 2020	SRR12383673	SAMN15722637	SRR12383673	0.873423	0.995929
Panama		SAM	LAM	2019	Buyon et al., 2020	SRR12383671	SAMN15722639	SRR12383671	0.663177	0.996363
Panama		SAM	LAM	2019	Buyon et al., 2020	SRR12383670	SAMN15722640	SRR12383670	0.825515	0.996137
Panama		SAM	LAM	2019	Buyon et al., 2020	SRR12383635	SAMN15722619	SRR12383635	0.927901	0.994664
Panama		SAM	LAM	2019	Buyon et al., 2020	SRR12383634	SAMN15722620	SRR12383634	0.919834	0.995721
Panama		SAM	LAM	2019	Buyon et al., 2020	SRR12383633	SAMN15722621	SRR12383633	0.843979	0.996993
Panama		SAM	LAM	2019	Buyon et al., 2020	SRR12383632	SAMN15722622	SRR12383632	0.905015	0.995608
Papua Indonesia	Mimika Regency	ASA	OCE	2012	Auburn et al., 2016	ERR034096	SAMEA908831	ERR034096	0.997986	0.995582
Papua New Guinea		ASA	OCE	1944	Hester et al., 2013	SRR828528	SAMN02046633	SRR828528	0.98317	0.819617
Papua New Guinea	Yagaum	ASA	OCE	2008	Hupalo et al., 2016	SRP046136	SAMN02677073	SRP046136	0.934544	0.984492
Papua New Guinea	Yagaum	ASA	OCE	2008	Hupalo et al., 2016	SRR1759523	SAMN03284628	SRR1759523	0.94046	0.995094
Papua New Guinea	Yagaum	ASA	OCE	2008	Hupalo et al., 2016	SRP046097	SAMN02677064	SRP046097	0.548654	0.983485
Papua New Guinea	PG	ASA	OCE	2008	Pearson et al., 2016	ERS012699	SAMEA908843	ERR022864	0.977753	0.99644
Papua New Guinea	PG	ASA	OCE	2008	Pearson et al., 2016	ERS164683	SAMEA1679385	ERR216469	0.976751	0.991592
Papua New Guinea	PG	ASA	OCE	2008	Pearson et al., 2016	ERS150822	SAMEA1527532	ERS150822	0.979425	0.989622
Papua New Guinea	PG	ASA	OCE	2008	Pearson et al., 2016	ERS150862	SAMEA1527592	ERS150862	0.977302	0.990975
Papua New Guinea	Madang	ASA	OCE	2008	Adam et al., 2022	ERR713947	SAMEA2637155	ERR713947	0.982193	0.879486
Papua New Guinea	Madang	ASA	OCE	2008	Adam et al., 2022	ERR713948	SAMEA2637163	ERR713948	0.996137	0.725667
Papua New Guinea	Modillon	ASA	OCE	2009	Hupalo et al., 2016	SRR1759411	SAMN03284626	SRR1759411	0.920187	0.992967
Papua New Guinea	Yagaum	ASA	OCE	2009	Hupalo et al., 2016	SRR1759594	SAMN03284630	SRR1759594	0.938166	0.718173
Papua New Guinea	Yagaum	ASA	OCE	2009	Hupalo et al., 2016	SRP046188	SAMN02677105	SRP046188	0.935727	0.993902
Papua New Guinea	Alexishafen, Madang Province	ASA	OCE	2009	Hupalo et al., 2016	SRP046141	SAMN02677074	SRP046141	0.930421	0.811675
Papua New Guinea	Alexishafen, Madang Province	ASA	OCE	2009	Hupalo et al., 2016	SRP045997	SAMN02677107	SRP045997	0.933375	0.994309
Papua New Guinea	PG	ASA	OCE	2009	Pearson et al., 2016	ERS150819	SAMEA1527589	ERR175552	0.976879	0.994517
Papua New Guinea	PG	ASA	OCE	2009	Pearson et al., 2016	ERS164688	SAMEA1679336	ERR216474	0.980959	0.939369
Papua New Guinea	Madang	ASA	OCE	2009	Adam et al., 2022	ERR713957	SAMEA2637194	ERR713957	0.98648	0.913115
Papua New Guinea	Yagaum	ASA	OCE	2010	Hupalo et al., 2016	SRP046095	SAMN02677106	SRP046095	0.912399	0.952068
Papua New Guinea	Alexishafen, Madang Province	ASA	OCE	2010	Hupalo et al., 2016	SRP046140	SAMN02677108	SRP046140	0.819356	0.884546
Papua New Guinea	Alexishafen, Madang Province	ASA	OCE	2010	Hupalo et al., 2016	SRP046026	SAMN02677109	SRP046026	0.931392	0.963191
Papua New Guinea	Alexishafen, Madang Province	ASA	OCE	2010	Hupalo et al., 2016	SRR1759522	SAMN03284627	SRR1759522	0.947121	0.831105
Papua New Guinea	PG	ASA	OCE	2010	Pearson et al., 2016	ERS012057	SAMEA908826	ERR020124	0.952975	0.917694
Papua New Guinea	PG	ASA	OCE	2013	Pearson et al., 2016	ERS404132	SAMEA2359106	ERR527450	0.975455	0.996457
Papua New Guinea	PG	ASA	OCE	2013	Pearson et al., 2016	ERS404141	SAMEA2359115	ERR527453	0.976193	0.995902
Papua New Guinea	PG	ASA	OCE	2013	Pearson et al., 2016	ERS404153	SAMEA2359127	ERR527467	0.973402	0.996789
Papua New Guinea	PG	ASA	OCE	2013	Pearson et al., 2016	ERS404155	SAMEA2359129	ERR527468	0.978374	0.986012
Papua New Guinea		ASA	OCE		Hupalo et al., 2016	SRP045988	SAMN02677200	SRP045988	0.948426	0.717845
Papua New Guinea		ASA	OCE		Hupalo et al., 2016	SRP046190	SAMN02677201	SRP046190	0.948731	0.72431
Papua New Guinea		ASA	OCE		Hupalo et al., 2016	SRP046023	SAMN02677202	SRP046023	0.936261	0.743683
Papua New Guinea		ASA	OCE		Hupalo et al., 2016	SRP045995	SAMN02677203	SRP045995	0.943858	0.751983
Papua New Guinea		ASA	OCE		Hupalo et al., 2016	SRP046176	SAMN02677199	SRP046176	0.915913	0.770841
Papua New Guinea		ASA	OCE		Hupalo et al., 2016	SRP046024	SAMN02677198	SRP046024	0.683386	0.931237
Papua New Guinea		ASA	OCE		Hupalo et al., 2016	SRP045994	SAMN02677197	SRP045994	0.640967	0.935317
Papua New Guinea	Alexishafen, Madang Province	ASA	OCE		Hupalo et al., 2016	SRR1759592	SAMN03284629	SRR1759592	0.94041	0.909723
Peru	Iquitos, Loreto, North Amazon	SAM	LAM	2007	Dharia et al., 2010	SRR073125andSRR064844	SAMN00109877	Iq07	0.913356	0.995442
Peru	Iquitos	SAM	LAM	2008	Delgado-Ratto et al., 2016	SRR6668502	SAMN08452313	SRR6668502	0.5917	0.998686
Peru	Iquitos	SAM	LAM	2008	Delgado-Ratto et al., 2016	SRR6668504	SAMN08452311	SRR6668504	0.809524	0.997631
Peru	Iquitos	SAM	LAM	2008	Delgado-Ratto et al., 2016	SRR6668508	SAMN08452315	SRR6668508	0.777743	0.998104
Peru	Iquitos	SAM	LAM	2008	Delgado-Ratto et al., 2016	SRR6668512	SAMN08452355	SRR6668512	0.662918	0.997562
Peru	Iquitos	SAM	LAM	2008	Delgado-Ratto et al., 2016	SRR6668513	SAMN08452356	SRR6668513	0.892184	0.995192
Peru	Iquitos	SAM	LAM	2008	Delgado-Ratto et al., 2016	SRR6668514	SAMN08452353	SRR6668514	0.683938	0.997216
Peru	Iquitos	SAM	LAM	2008	Delgado-Ratto et al., 2016	SRR6668521	SAMN08452334	SRR6668521	0.817715	0.995816
Peru	Iquitos	SAM	LAM	2008	Delgado-Ratto et al., 2016	SRR6668526	SAMN08452346	SRR6668526	0.84356	0.995233
Peru	Iquitos	SAM	LAM	2008	Delgado-Ratto et al., 2016	SRR6668528	SAMN08452358	SRR6668528	0.628917	0.997445
Peru	Iquitos	SAM	LAM	2008	Delgado-Ratto et al., 2016	SRR6668531	SAMN08452359	SRR6668531	0.858365	0.99566
Peru	Iquitos	SAM	LAM	2008	Delgado-Ratto et al., 2016	SRR6668534	SAMN08452322	SRR6668534	0.776327	0.996505
Peru	Iquitos	SAM	LAM	2008	Delgado-Ratto et al., 2016	SRR6668536	SAMN08452324	SRR6668536	0.853323	0.997429
Peru	Iquitos	SAM	LAM	2008	Delgado-Ratto et al., 2016	SRR6668541	SAMN08452327	SRR6668541	0.859216	0.917668
Peru	Iquitos	SAM	LAM	2008	Delgado-Ratto et al., 2016	SRR6668542	SAMN08452304	SRR6668542	0.85563	0.996339
Peru	Iquitos	SAM	LAM	2008	Delgado-Ratto et al., 2016	SRR6668544	SAMN08452302	SRR6668544	0.838963	0.997675
Peru	Iquitos	SAM	LAM	2008	Delgado-Ratto et al., 2016	SRR6668546	SAMN08452308	SRR6668546	0.852114	0.996546
Peru	Iquitos	SAM	LAM	2008	Delgado-Ratto et al., 2016	SRR6668547	SAMN08452307	SRR6668547	0.836009	0.995845
Peru	Iquitos	SAM	LAM	2008	Delgado-Ratto et al., 2016	SRR6668550	SAMN08452348	SRR6668550	0.662367	0.99578
Peru	Iquitos	SAM	LAM	2008	Delgado-Ratto et al., 2016	SRR6668553	SAMN08452309	SRR6668553	0.793302	0.997799
Peru	Iquitos	SAM	LAM	2008	Delgado-Ratto et al., 2016	SRR6668554	SAMN08452344	SRR6668554	0.794193	0.996252
Peru	Iquitos	SAM	LAM	2008	Delgado-Ratto et al., 2016	SRR6668556	SAMN08452342	SRR6668556	0.650378	0.99817
Peru	Iquitos	SAM	LAM	2008	Delgado-Ratto et al., 2016	SRR6668558	SAMN08452300	SRR6668558	0.843282	0.998053
Peru	Iquitos	SAM	LAM	2008	Delgado-Ratto et al., 2016	SRR6668560	SAMN08452357	SRR6668560	0.784204	0.997541
Peru	Iquitos	SAM	LAM	2008	Delgado-Ratto et al., 2016	SRR6668568	SAMN08452297	SRR6668568	0.836578	0.995291
Peru	Maynas-Mazan	SAM	LAM	2008	Kattenberg et al., 2022	SRR20306047	SAMN29590272	FCH3M7KCCX2_L1_WHRDMALxtpRAAEAA-4	0.537095	0.959598
Peru	Curaray-Napo River	SAM	LAM	2008	Kattenberg et al., 2022	SRR20306016	SAMN29590275	FCH3M7KCCX2_L1_WHRDMALxtpRAAHAA-34	0.69104	0.983783
Peru	Santo Tomás, Loreto, North Amazon	SAM	LAM	2008	Hupalo et al., 2016	SRP045977	SAMN02677068	SRP045977	0.892613	0.977094
Peru	Santo Tomás, Loreto, North Amazon	SAM	LAM	2008	Hupalo et al., 2016	SRP046166	SAMN02677072	SRP046166	0.914251	0.942173
Peru	Santo Tomás, Loreto, North Amazon	SAM	LAM	2008	Hupalo et al., 2016	SRR1759047	SAMN03284397	SRR1759047	0.949406	0.982848
Peru	Santo Tomás, Loreto, North Amazon	SAM	LAM	2008	Hupalo et al., 2016	SRR1759122	SAMN03284398	SRR1759122	0.938461	0.99267
Peru	Santo Tomás, Loreto, North Amazon	SAM	LAM	2008	Hupalo et al., 2016	SRR1759139	SAMN03284579	SRR1759139	0.597606	0.97679
Peru	Santo Tomás, Loreto, North Amazon	SAM	LAM	2008	Hupalo et al., 2016	SRP046278	SAMN02677100	SRP046278	0.91639	0.992046
Peru	Santo Tomás, Loreto, North Amazon	SAM	LAM	2008	Hupalo et al., 2016	SRP046146	SAMN02677101	SRP046146	0.935192	0.971233
Peru	Santo Tomás, Loreto, North Amazon	SAM	LAM	2008	Hupalo et al., 2016	SRP045964	SAMN02677102	SRP045964	0.939413	0.987851
Peru	Santo Tomás, Loreto, North Amazon	SAM	LAM	2008	Hupalo et al., 2016	SRP045965	SAMN02677103	SRP045965	0.929684	0.991588
Peru	Santo Tomás, Loreto, North Amazon	SAM	LAM	2008	Hupalo et al., 2016	SRP045971	SAMN02677104	SRP045971	0.914869	0.992039
Peru	Mazán, Loreto, North Amazon	SAM	LAM	2008	Hupalo et al., 2016	SRP046109	SAMN02677065	SRP046109	0.940309	0.949661
Peru	Mazán, Loreto, North Amazon	SAM	LAM	2008	Hupalo et al., 2016	SRR1759307	SAMN03284594	SRR1759307	0.931487	0.992021
Peru	Mazán, Loreto, North Amazon	SAM	LAM	2008	Hupalo et al., 2016	SRR1759336	SAMN03284614	SRR1759336	0.932079	0.989427
Peru	Mazán, Loreto, North Amazon	SAM	LAM	2008	Hupalo et al., 2016	SRP046102	SAMN02677075	SRP046102	0.930151	0.749372
Peru	Mazán, Loreto, North Amazon	SAM	LAM	2008	Hupalo et al., 2016	SRP045969	SAMN02677070	SRP045969	0.961733	0.98631
Peru	Mazán, Loreto, North Amazon	SAM	LAM	2008	Hupalo et al., 2016	SRP046131	SAMN02677067	SRP046131	0.934088	0.991948
Peru	Mazán, Loreto, North Amazon	SAM	LAM	2008	Hupalo et al., 2016	SRP046120	SAMN02677096	SRP046120	0.923054	0.699882
Peru	Mazán, Loreto, North Amazon	SAM	LAM	2008	Hupalo et al., 2016	SRP046127	SAMN02677097	SRP046127	0.930726	0.992319
Peru	Mazán, Loreto, North Amazon	SAM	LAM	2008	Hupalo et al., 2016	SRP045976	SAMN02677098	SRP045976	0.922317	0.989343
Peru	Mazán, Loreto, North Amazon	SAM	LAM	2008	Hupalo et al., 2016	SRP046143	SAMN02677099	SRP046143	0.917275	0.990256
Peru	Puerto America, Loreto, North Amazon	SAM	LAM	2010	Hupalo et al., 2016	SRP046139	SAMN02677125	SRP046139	0.935078	0.992424
Peru	Puerto America, Loreto, North Amazon	SAM	LAM	2010	Hupalo et al., 2016	SRP046276	SAMN02677128	SRP046276	0.940986	0.991825
Peru	Sullana, Piura, North Coast	SAM	LAM	2011	Hupalo et al., 2016	SRP046178	SAMN02677113	SRP046178	0.93203	0.990667
Peru	Sullana, Piura, North Coast	SAM	LAM	2011	Hupalo et al., 2016	SRP046115	SAMN02677111	SRP046115	0.929248	0.988986
Peru	Sullana, Piura, North Coast	SAM	LAM	2011	Hupalo et al., 2016	SRP046280	SAMN02677110	SRP046280	0.928455	0.986574
Peru	Sullana, Piura, North Coast	SAM	LAM	2011	Hupalo et al., 2016	SRP046121	SAMN02677112	SRP046121	0.921046	0.98664
Peru	Puerto America, Loreto, North Amazon	SAM	LAM	2011	Hupalo et al., 2016	SRP045984	SAMN02677126	SRP045984	0.963937	0.993742
Peru	Puerto America, Loreto, North Amazon	SAM	LAM	2011	Hupalo et al., 2016	SRP046011	SAMN02677127	SRP046011	0.957632	0.771677
Peru	Padrecocha, Loreto, North Amazon	SAM	LAM	2011	Hupalo et al., 2016	SRP046273	SAMN02677115	SRP046273	0.912551	0.988606
Peru	Padrecocha, Loreto, North Amazon	SAM	LAM	2011	Hupalo et al., 2016	SRP046110	SAMN02677122	SRP046110	0.954341	0.99216
Peru	Padrecocha, Loreto, North Amazon	SAM	LAM	2011	Hupalo et al., 2016	SRP046277	SAMN02677123	SRP046277	0.937679	0.918654
Peru	Delta 1, Madre de Dios, South Amazon	SAM	LAM	2012	Hupalo et al., 2016	SRP046274	SAMN02677129	SRP046274	0.935788	0.98719
Peru	Delta 1, Madre de Dios, South Amazon	SAM	LAM	2012	Hupalo et al., 2016	SRP046013	SAMN02677130	SRP046013	0.93292	0.993042
Peru	Padrecocha, Loreto, North Amazon	SAM	LAM	2012	Hupalo et al., 2016	SRP046111	SAMN02677114	SRP046111	0.955725	0.737701
Peru	Padrecocha, Loreto, North Amazon	SAM	LAM	2012	Hupalo et al., 2016	SRP045993	SAMN02677118	SRP045993	0.931621	0.992601
Peru	Padrecocha, Loreto, North Amazon	SAM	LAM	2012	Hupalo et al., 2016	SRP045991	SAMN02677124	SRP045991	0.947204	0.89085
Peru	Padrecocha, Loreto, North Amazon	SAM	LAM	2012	Hupalo et al., 2016	SRP046107	SAMN02677121	SRP046107	0.882793	0.930223
Peru	Iquitos, Loreto, North Amazon	SAM	LAM	2012	Hupalo et al., 2016	SRP045979	SAMN02677135	SRP045979	0.938621	0.987702
Peru	Iquitos, Loreto, North Amazon	SAM	LAM	2012	Hupalo et al., 2016	SRP046126	SAMN03284630	SRP046126	0.978611	0.313986
Peru	Madre de Dios region	SAM	LAM	2012	Flannery et al., 2015	SRR1798616	SAMN03280984	SRR1798616	0.825732	0.99685
Peru	Madre de Dios region	SAM	LAM	2012	Flannery et al., 2015	SRR1798618	SAMN03280985	SRR1798618	0.546135	0.983191
Peru	Madre de Dios region	SAM	LAM	2012	Flannery et al., 2015	SRR1798620	SAMN03280986	SRR1798620	0.90878	0.993262
Peru	Madre de Dios region	SAM	LAM	2012	Flannery et al., 2015	SRR1798621	SAMN03280987	SRR1798621	0.909213	0.996506
Peru	Madre de Dios region	SAM	LAM	2012	Flannery et al., 2015	SRR1798622	SAMN03280988	SRR1798622	0.553994	0.997941
Peru	Madre de Dios region	SAM	LAM	2012	Flannery et al., 2015	SRR1798624	SAMN03280989	SRR1798624	0.847719	0.998156
Peru	Madre de Dios region	SAM	LAM	2012	Flannery et al., 2015	SRR1798626	SAMN03280991	SRR1798626	0.89839	0.884649
Peru	Madre de Dios region	SAM	LAM	2012	Flannery et al., 2015	SRR1798628	SAMN03280992	SRR1798628	0.876166	0.997095
Peru	Delta 1, Madre de Dios, South Amazon	SAM	LAM	2013	Hupalo et al., 2016	SRP046021	SAMN02677131	SRP046021	0.929826	0.992927
Peru	Delta 1, Madre de Dios, South Amazon	SAM	LAM	2013	Hupalo et al., 2016	SRP046283	SAMN02677132	SRP046283	0.93175	0.991813
Peru	Delta 1, Madre de Dios, South Amazon	SAM	LAM	2013	Hupalo et al., 2016	SRP045973	SAMN02677133	SRP045973	0.929243	0.991329
Peru	Delta 1, Madre de Dios, South Amazon	SAM	LAM	2013	Hupalo et al., 2016	SRP046281	SAMN02677134	SRP046281	0.9229	0.992401
Peru	Iquitos	SAM	LAM	2014	Adam et al., 2022	ERR979859	SAMEA3305207	ERR979859	0.968212	0.942194
Peru	Iquitos	SAM	LAM	2015	Adam et al., 2022	ERR2309877	SAMEA104366352	ERR2309877	0.958554	0.981218
Peru	Iquitos	SAM	LAM	2015	Adam et al., 2022	ERR2309872	SAMEA104366347	ERR2309872	0.95778	0.982801
Peru	Iquitos	SAM	LAM	2015	Adam et al., 2022	ERR2309769	SAMEA104366246	ERR2309769	0.967528	0.994554
Peru	Iquitos	SAM	LAM	2016	De Meulenaere et al., 2023	SRR19884082	SAMN29401255	Pv004_sur	0.977031	0.9934
Peru	Iquitos	SAM	LAM	2016	De Meulenaere et al., 2023	SRR23389638	SAMN33235695	Pv005_sur	0.979389	0.992776
Peru	Iquitos	SAM	LAM	2016	De Meulenaere et al., 2023	SRR23390573	SAMN29401257	Pv017_sur	0.984241	0.988477
Peru	Iquitos	SAM	LAM	2016	De Meulenaere et al., 2023	SRR23389637	SAMN33235696	Pv019_sur	0.977326	0.991076
Peru	Iquitos	SAM	LAM	2016	De Meulenaere et al., 2023	SRR19884081	SAMN29401258	Pv020_sur	0.981935	0.993973
Peru	Iquitos	SAM	LAM	2016	De Meulenaere et al., 2023	SRR19884080	SAMN29401259	Pv021_sur	0.976008	0.993354
Peru	Iquitos	SAM	LAM	2016	De Meulenaere et al., 2023	SRR19884079	SAMN29401260	Pv022_sur	0.986498	0.740952
Peru	Iquitos	SAM	LAM	2016	De Meulenaere et al., 2023	SRR19884078	SAMN29401262	Pv024_sur	0.977486	0.993105
Peru	Iquitos	SAM	LAM	2016	De Meulenaere et al., 2023	SRR19884077	SAMN29401263	Pv025_sur	0.98208	0.991954
Peru	Iquitos	SAM	LAM	2016	De Meulenaere et al., 2023	SRR19884076	SAMN29401265	Pv032_sur	0.979466	0.993999
Peru	Iquitos	SAM	LAM	2016	De Meulenaere et al., 2023	SRR23390572	SAMN29401266	Pv033_sur	0.982905	0.987043
Peru	Iquitos	SAM	LAM	2016	De Meulenaere et al., 2023	SRR19884075	SAMN29401267	Pv041_sur	0.986655	0.967809
Peru	Iquitos	SAM	LAM	2016	Adam et al., 2022	ERR2309761	SAMEA104366051	ERR2309761	0.966822	0.982977
Peru	Iquitos	SAM	LAM	2016	Adam et al., 2022	ERR2309762	SAMEA104366053	ERR2309762	0.96302	0.982851
Peru	Iquitos	SAM	LAM	2016	Adam et al., 2022	ERR2309760	SAMEA104366050	ERR2309760	0.958687	0.957845
Peru	Iquitos	SAM	LAM	2016	Adam et al., 2022	ERR2309903	SAMEA104366032	ERR2309903	0.962233	0.995402
Peru	Iquitos, Loreto, North Amazon	SAM	LAM	2017	Cowell et al., 2018	SRR5136539	SAMN05853074	SRR5136539	0.853951	0.996947
Peru	Iquitos, Loreto, North Amazon	SAM	LAM	2017	Cowell et al., 2018	SRR5136538andSRR6668546	SAMN05853075	PQPC-125-0	0.852281	0.996365
Peru	Iquitos, Loreto, North Amazon	SAM	LAM	2017	Cowell et al., 2018	SRR5136548	SAMN05853076	SRR5136548	0.828262	0.997291
Peru	Iquitos, Loreto, North Amazon	SAM	LAM	2017	Cowell et al., 2018	SRR5136541	SAMN05853077	SRR5136541	0.690096	0.998741
Peru	Padrecocha, Loreto, North Amazon	SAM	LAM	2017	Cowell et al., 2018	SRR5136551andSRR6668513	SAMN05853078	PQPC-029-0	0.892385	0.995142
Peru	Iquitos, Loreto, North Amazon	SAM	LAM	2017	Cowell et al., 2018	SRR5136536	SAMN05853079	SRR5136536	0.86341	0.996016
Peru	Iquitos, Loreto, North Amazon	SAM	LAM	2017	Cowell et al., 2018	SRR5136549	SAMN05853080	SRR5136549	0.569034	0.997397
Peru	Iquitos, Loreto, North Amazon	SAM	LAM	2017	Cowell et al., 2018	SRR5136535	SAMN05853081	SRR5136535	0.857708	0.994078
Peru	Padrecocha, Loreto, North Amazon	SAM	LAM	2017	Cowell et al., 2018	SRR5136542	SAMN05853082	SRR5136542	0.859857	0.995693
Peru	Padrecocha, Loreto, North Amazon	SAM	LAM	2017	Cowell et al., 2018	SRR5136532andSRR6668547	SAMN05853083	PQPC-123-0	0.863483	0.854808
Peru	Iquitos, Loreto, North Amazon	SAM	LAM	2017	Cowell et al., 2018	SRR5136540	SAMN05853084	SRR5136540	0.77951	0.997139
Peru	Iquitos, Loreto, North Amazon	SAM	LAM	2017	Cowell et al., 2018	SRR5136543	SAMN05853085	SRR5136543	0.572722	0.9986
Peru	Padrecocha, Loreto, North Amazon	SAM	LAM	2017	Cowell et al., 2018	SRR5136533	SAMN05853086	SRR5136533	0.754738	0.963658
Peru	Iquitos, Loreto, North Amazon	SAM	LAM	2017	Cowell et al., 2018	SRR5136545andSRR6668528	SAMN05853090	PQPC-035-0	0.630549	0.997212
Peru	Padrecocha, Loreto, North Amazon	SAM	LAM	2017	Cowell et al., 2018	SRR5136537	SAMN05853091	SRR5136537	0.545122	0.997832
Peru	Santa Clara	SAM	LAM	2018	Cowell et al., 2018	SRR6668509	SAMN08452316	SRR6668509	0.868612	0.99547
Peru	Santa Clara	SAM	LAM	2018	Cowell et al., 2018	SRR6668500	SAMN08452319	SRR6668500	0.63712	0.997294
Peru	Santa Clara	SAM	LAM	2018	Cowell et al., 2018	SRR6668501	SAMN08452320	SRR6668501	0.862969	0.996945
Peru	Santa Clara	SAM	LAM	2018	Cowell et al., 2018	SRR6668538	SAMN08452326	SRR6668538	0.795598	0.99563
Peru		SAM	LAM	2018	Cowell et al., 2018	SRR6668562	SAMN08452291	SRR6668562	0.532217	0.99797
Peru		SAM	LAM	2018	Cowell et al., 2018	SRR6668561	SAMN08452292	SRR6668561	0.733543	0.998505
Peru	San Juan	SAM	LAM	2018	Cowell et al., 2018	SRR6668533	SAMN08452329	SRR6668533	0.808557	0.995917
Peru	San Juan	SAM	LAM	2018	Cowell et al., 2018	SRR6668518	SAMN08452331	SRR6668518	0.801983	0.995027
Peru	San Juan	SAM	LAM	2018	Cowell et al., 2018	SRR6668519	SAMN08452332	SRR6668519	0.571951	0.998441
Peru	San Juan	SAM	LAM	2018	Cowell et al., 2018	SRR6668522	SAMN08452335	SRR6668522	0.853444	0.996544
Peru	San Juan	SAM	LAM	2018	Cowell et al., 2018	SRR6668523	SAMN08452336	SRR6668523	0.868789	0.996114
Peru	San Juan	SAM	LAM	2018	Cowell et al., 2018	SRR6668524	SAMN08452337	SRR6668524	0.581528	0.980932
Peru	San Juan	SAM	LAM	2018	Cowell et al., 2018	SRR6668525	SAMN08452338	SRR6668525	0.811748	0.996085
Peru	San Juan	SAM	LAM	2018	Cowell et al., 2018	SRR6668510	SAMN08452339	SRR6668510	0.802204	0.996792
Peru	San Juan	SAM	LAM	2018	Cowell et al., 2018	SRR6668511	SAMN08452340	SRR6668511	0.837789	0.994992
Peru	San Juan	SAM	LAM	2018	Cowell et al., 2018	SRR6668557	SAMN08452341	SRR6668557	0.713487	0.997259
Peru	San Juan	SAM	LAM	2018	Cowell et al., 2018	SRR6668555	SAMN08452343	SRR6668555	0.797083	0.996104
Peru	San Juan	SAM	LAM	2018	Cowell et al., 2018	SRR6668530	SAMN08452349	SRR6668530	0.5516	0.997995
Peru	San Juan	SAM	LAM	2018	Cowell et al., 2018	SRR6668529	SAMN08452350	SRR6668529	0.873263	0.995363
Peru	San Juan	SAM	LAM	2018	Cowell et al., 2018	SRR6668516	SAMN08452351	SRR6668516	0.809705	0.996534
Peru	San Juan	SAM	LAM	2018	Cowell et al., 2018	SRR6668517	SAMN08452352	SRR6668517	0.831439	0.995197
Peru	San Juan	SAM	LAM	2018	Cowell et al., 2018	SRR6668515	SAMN08452354	SRR6668515	0.863477	0.995625
Peru	San Juan	SAM	LAM	2018	Cowell et al., 2018	SRR6668520	SAMN08452333	SRR6668520	0.871555	0.99683
Peru	San Juan	SAM	LAM	2018	Cowell et al., 2018	SRR6668566	SAMN08452295	SRR6668566	0.860466	0.996968
Peru	Iquitos	SAM	LAM	2019	De Meulenaere et al., 2023	SRR23389636	SAMN33235697	Pv07-19	0.979968	0.993573
Peru	Iquitos	SAM	LAM	2019	De Meulenaere et al., 2023	SRR23389635	SAMN33235698	Pv12-19	0.985987	0.966037
Peru	Iquitos	SAM	LAM	2019	De Meulenaere et al., 2023	SRR23389634	SAMN33235699	Pv20-19	0.982273	0.993323
Peru	Iquitos	SAM	LAM	2019	De Meulenaere et al., 2023	SRR23455098	SAMN33285180	Pv21-19	0.986946	0.995758
Somalia		AFR	AFR	2016	Kattenberg et al., 2022	SRR20306036	SAMN29590255	16062145	0.948356	0.993082
Sri Lanka	LK	ASA	WAS	2010	Pearson et al., 2016	ERS040109	SAMEA1016218	ERR054081	0.966067	0.993724
Sri Lanka	Kataragama	ASA	WAS	2010	Adam et al., 2022	ERR713949	SAMEA2637173	ERR713949	0.968405	0.98723
Sudan		AFR	AFR	2015	Kattenberg et al., 2022	SRR20306001	SAMN29590253	15072616	0.944552	0.992851
Sudan		AFR	AFR	2017-2018	Benavente et al., 2021	ERR5740714	SAMEA8587499	ERR5740714	0.90719	0.982037
Sudan		AFR	AFR	2017-2018	Benavente et al., 2021	ERR5740717	SAMEA8587502	ERR5740717	0.929815	0.993734
Sudan		AFR	AFR	2017-2018	Benavente et al., 2021	ERR5740718	SAMEA8587503	ERR5740718	0.907902	0.993633
Sudan		AFR	AFR	2017-2018	Benavente et al., 2021	ERR5740728	SAMEA8587513	ERR5740728	0.933509	0.99167
Sudan		AFR	AFR	2017-2018	Benavente et al., 2021	ERR5740852	SAMEA8587637	ERR5740852	0.642714	0.999042
Sudan		AFR	AFR	2019	Kattenberg et al., 2022	SRR20306080	SAMN29590261	19111049	0.924283	0.993701
Sudan		AFR	AFR	2019	Kattenberg et al., 2022	SRR20306058	SAMN29590263	19113103	0.957148	0.617035
Sudan		AFR	AFR		Daron et al., 2021	SRR14191965	SAMN18652626	SRR14191965	0.94162	0.991977
Sudan		AFR	AFR		Daron et al., 2021	SRR14191964	SAMN18652627	SRR14191964	0.884516	0.995247
Sudan		AFR	AFR		Daron et al., 2021	SRR14191963	SAMN18652628	SRR14191963	0.923309	0.995232
Thailand	Pakchong	ASA	ESEA	Prior to 1972	Hupalo et al., 2016	SRP045989	SAMN02677226	SRP045989	0.895138	0.974403
Thailand	Tak	ASA	ESEA	2003	Adam et al., 2022	ERR1475351	SAMEA3673277	ERR1475351	0.983225	0.993089
Thailand	Tak	ASA	ESEA	2003	Adam et al., 2022	ERR1475352	SAMEA3673278	ERR1475352	0.97896	0.847467
Thailand	Tak	ASA	ESEA	2003	Adam et al., 2022	ERR1475353	SAMEA3673279	ERR1475353	0.993247	0.643376
Thailand	Tak	ASA	ESEA	2003	Adam et al., 2022	ERR1475354	SAMEA3673280	ERR1475354	0.985218	0.800523
Thailand	Tak	ASA	ESEA	2003	Adam et al., 2022	ERR1475355	SAMEA3673282	ERR1475355	0.976026	0.993181
Thailand	WTH	ASA	ESEA	2006	Pearson et al., 2016	ERS403537	SAMEA2358511	ERR527343	0.977868	0.992092
Thailand	WTH	ASA	ESEA	2006	Pearson et al., 2016	ERS403550	SAMEA2358524	ERR527358	0.995571	0.554747
Thailand	WTH	ASA	ESEA	2006	Pearson et al., 2016	ERS403517	SAMEA2358483	ERR527374	0.994227	0.704503
Thailand	WTH	ASA	ESEA	2006	Pearson et al., 2016	ERS403523	SAMEA2358497	ERR527376	0.978524	0.986299
Thailand	WTH	ASA	ESEA	2006	Pearson et al., 2016	ERS403528	SAMEA2358502	ERR527377	0.989246	0.967021
Thailand	WTH	ASA	ESEA	2006	Pearson et al., 2016	ERS403547	SAMEA2358521	ERR527381	0.980785	0.972299
Thailand	WTH	ASA	ESEA	2007	Pearson et al., 2016	ERS241431	SAMEA2066057	ERR337620	0.995984	0.734784
Thailand	WTH	ASA	ESEA	2007	Pearson et al., 2016	ERS241434	SAMEA2066059	ERR337623	0.995971	0.393621
Thailand	WTH	ASA	ESEA	2007	Pearson et al., 2016	ERS403529	SAMEA2358503	ERR527339	0.984747	0.947762
Thailand	WTH	ASA	ESEA	2007	Pearson et al., 2016	ERS403536	SAMEA2358510	ERR527342	0.995191	0.545062
Thailand	WTH	ASA	ESEA	2007	Pearson et al., 2016	ERS403556	SAMEA2358530	ERR527348	0.984347	0.981902
Thailand	WTH	ASA	ESEA	2007	Pearson et al., 2016	ERS403521	SAMEA2358495	ERR527350	0.993689	0.620443
Thailand	WTH	ASA	ESEA	2007	Pearson et al., 2016	ERS403542	SAMEA2358516	ERR527356	0.98966	0.828209
Thailand	WTH	ASA	ESEA	2007	Pearson et al., 2016	ERS403527	SAMEA2358501	ERR527364	0.979097	0.99197
Thailand	WTH	ASA	ESEA	2007	Pearson et al., 2016	ERS403554	SAMEA2358528	ERR527370	0.981205	0.992879
Thailand	WTH	ASA	ESEA	2007	Pearson et al., 2016	ERS403564	SAMEA2358538	ERR527385	0.980016	0.992202
Thailand	WTH	ASA	ESEA	2009	Pearson et al., 2016	ERS241409	SAMEA2066041	ERR337599	0.981064	0.993153
Thailand	WTH	ASA	ESEA	2009	Pearson et al., 2016	ERS241418	SAMEA2067227	ERR337608	0.983842	0.929942
Thailand	WTH	ASA	ESEA	2009	Pearson et al., 2016	ERS241421	SAMEA2067228	ERR337610	0.985365	0.992211
Thailand	WTH	ASA	ESEA	2009	Pearson et al., 2016	ERS241427	SAMEA2066054	ERR337616	0.98637	0.988604
Thailand	WTH	ASA	ESEA	2010	Pearson et al., 2016	ERS241410	SAMEA2066042	ERR337600	0.980761	0.992868
Thailand	WTH	ASA	ESEA	2010	Pearson et al., 2016	ERS241412	SAMEA2067226	ERR337602	0.989712	0.700213
Thailand	WTH	ASA	ESEA	2010	Pearson et al., 2016	ERS241422	SAMEA2066050	ERR337611	0.984715	0.983731
Thailand	WTH	ASA	ESEA	2010	Pearson et al., 2016	ERS241428	SAMEA2066055	ERR337617	0.986874	0.901461
Thailand	WTH	ASA	ESEA	2010	Pearson et al., 2016	ERS241433	SAMEA2066058	ERR337622	0.980207	0.991233
Thailand	WTH	ASA	ESEA	2010	Pearson et al., 2016	ERS241436	SAMEA2066060	ERR337625	0.985898	0.865598
Thailand	WTH	ASA	ESEA	2010	Pearson et al., 2016	ERS241439	SAMEA2066062	ERR337628	0.980555	0.99177
Thailand	WTH	ASA	ESEA	2010	Pearson et al., 2016	ERS403549	SAMEA2358523	ERR527346	0.980894	0.993812
Thailand	WTH	ASA	ESEA	2010	Pearson et al., 2016	ERS403555	SAMEA2358529	ERR527371	0.988875	0.939861
Thailand	Nan Province	ASA	ESEA	2011	Auburn et al., 2016	ERR111713	SAMEA1404088	ERR111713	0.982726	0.991647
Thailand	WTH	ASA	ESEA	2011	Pearson et al., 2016	ERS055877	SAMEA1404077	ERR111709	0.990558	0.591526
Thailand	WTH	ASA	ESEA	2011	Pearson et al., 2016	ERS055878	SAMEA1404071	ERR111710	0.984108	0.905106
Thailand	WTH	ASA	ESEA	2011	Pearson et al., 2016	ERS055879	SAMEA1404101	ERR111711	0.990175	0.799689
Thailand	WTH	ASA	ESEA	2011	Pearson et al., 2016	ERS055880	SAMEA1404099	ERR111712	0.984753	0.912625
Thailand	WTH	ASA	ESEA	2011	Pearson et al., 2016	ERS055882	SAMEA1404076	ERR111714	0.97739	0.98256
Thailand	WTH	ASA	ESEA	2011	Pearson et al., 2016	ERS055883	SAMEA1404067	ERR111715	0.986224	0.976942
Thailand	WTH	ASA	ESEA	2011	Pearson et al., 2016	ERS055884	SAMEA1404086	ERR111716	0.992581	0.53199
Thailand	WTH	ASA	ESEA	2011	Pearson et al., 2016	ERS055885	SAMEA1404097	ERR111717	0.989698	0.589745
Thailand	WTH	ASA	ESEA	2011	Pearson et al., 2016	ERS055886	SAMEA1404093	ERR111718	0.98626	0.964346
Thailand	WTH	ASA	ESEA	2011	Pearson et al., 2016	ERS055887	SAMEA1404068	ERR111719	0.981106	0.992747
Thailand	WTH	ASA	ESEA	2011	Pearson et al., 2016	ERS055888	SAMEA1404075	ERR111720	0.994521	0.474583
Thailand	WTH	ASA	ESEA	2011	Pearson et al., 2016	ERS055889	SAMEA1404087	ERR111721	0.975869	0.991785
Thailand	WTH	ASA	ESEA	2011	Pearson et al., 2016	ERS055890	SAMEA1404095	ERR111722	0.979398	0.99263
Thailand	WTH	ASA	ESEA	2011	Pearson et al., 2016	ERS055891	SAMEA1404082	ERR111723	0.983804	0.883229
Thailand	WTH	ASA	ESEA	2011	Pearson et al., 2016	ERS055892	SAMEA1404079	ERR111724	0.984354	0.905005
Thailand	WTH	ASA	ESEA	2011	Pearson et al., 2016	ERS055893	SAMEA1404066	ERR111725	0.976795	0.992569
Thailand	WTH	ASA	ESEA	2011	Pearson et al., 2016	ERS055894	SAMEA1404090	ERR111726	0.99224	0.526211
Thailand	WTH	ASA	ESEA	2011	Pearson et al., 2016	ERS055895	SAMEA1404083	ERR111727	0.975289	0.993087
Thailand	WTH	ASA	ESEA	2011	Pearson et al., 2016	ERS055896	SAMEA1404074	ERR111728	0.979671	0.993113
Thailand	WTH	ASA	ESEA	2011	Pearson et al., 2016	ERS142861	SAMEA1483681	ERR164695	0.971851	0.994502
Thailand	WTH	ASA	ESEA	2011	Pearson et al., 2016	ERS241405	SAMEA2066038	ERR337595	0.987664	0.66238
Thailand	WTH	ASA	ESEA	2011	Pearson et al., 2016	ERS241406	SAMEA2066039	ERR337596	0.980785	0.864699
Thailand	WTH	ASA	ESEA	2011	Pearson et al., 2016	ERS241411	SAMEA2066043	ERR337601	0.979223	0.994679
Thailand	WTH	ASA	ESEA	2011	Pearson et al., 2016	ERS241413	SAMEA2066044	ERR337603	0.986207	0.993771
Thailand	WTH	ASA	ESEA	2011	Pearson et al., 2016	ERS241415	SAMEA1963941	ERR337605	0.995246	0.608189
Thailand	WTH	ASA	ESEA	2011	Pearson et al., 2016	ERS241437	SAMEA2066061	ERR337626	0.982815	0.990219
Thailand	WTH	ASA	ESEA	2011	Pearson et al., 2016	ERS403532	SAMEA2358506	ERR527340	0.984075	0.994783
Thailand	WTH	ASA	ESEA	2011	Pearson et al., 2016	ERS403533	SAMEA2358507	ERR527341	0.978601	0.995441
Thailand	WTH	ASA	ESEA	2011	Pearson et al., 2016	ERS403540	SAMEA2358514	ERR527344	0.981683	0.993324
Thailand	WTH	ASA	ESEA	2011	Pearson et al., 2016	ERS403526	SAMEA2358500	ERR527352	0.982287	0.994875
Thailand	WTH	ASA	ESEA	2011	Pearson et al., 2016	ERS403538	SAMEA2358512	ERR527355	0.980803	0.992817
Thailand	WTH	ASA	ESEA	2011	Pearson et al., 2016	ERS403535	SAMEA2358509	ERR527366	0.983749	0.993207
Thailand	WTH	ASA	ESEA	2011	Pearson et al., 2016	ERS403543	SAMEA2358517	ERR527367	0.977538	0.992481
Thailand	WTH	ASA	ESEA	2011	Pearson et al., 2016	ERS403551	SAMEA2358525	ERR527369	0.979543	0.993654
Thailand	WTH	ASA	ESEA	2011	Pearson et al., 2016	ERS403559	SAMEA2358533	ERR527372	0.981155	0.99369
Thailand	WTH	ASA	ESEA	2011	Pearson et al., 2016	ERS403519	SAMEA2358493	ERR527375	0.981661	0.994342
Thailand	WTH	ASA	ESEA	2011	Pearson et al., 2016	ERS403539	SAMEA2358513	ERR527378	0.982114	0.993662
Thailand	WTH	ASA	ESEA	2011	Pearson et al., 2016	ERS403560	SAMEA2358534	ERR527383	0.988953	0.945668
Thailand	WTH	ASA	ESEA	2011	Pearson et al., 2016	ERS403563	SAMEA2358537	ERR527384	0.979078	0.993022
Thailand	Tak	ASA	ESEA	2011	Adam et al., 2022	ERR713941	SAMEA2637174	ERR713941	0.981031	0.993379
Thailand	Wangpha	ASA	ESEA	2011	Adam et al., 2022	ERR773745	SAMEA2812121	ERR773745	0.986237	0.986985
Thailand	Wangpha	ASA	ESEA	2011	Adam et al., 2022	ERR773746	SAMEA2812122	ERR773746	0.987283	0.861388
Thailand	Tak	ASA	ESEA	2011	Adam et al., 2022	ERR773748	SAMEA2812124	ERR773748	0.982021	0.994859
Thailand	Tak	ASA	ESEA	2011	Adam et al., 2022	ERR1475350	SAMEA3673274	ERR1475350	0.97596	0.98238
Thailand	Kanchanaburi	ASA	ESEA	2012	Hupalo et al., 2016	SRP046008	SAMN02677207	SRP046008	0.943881	0.992652
Thailand	Kanchanaburi	ASA	ESEA	2012	Hupalo et al., 2016	SRP046025	SAMN02677208	SRP046025	0.962139	0.737299
Thailand	Kanchanaburi	ASA	ESEA	2012	Hupalo et al., 2016	SRP046132	SAMN02677209	SRP046132	0.951589	0.849169
Thailand	Kanchanaburi	ASA	ESEA	2012	Hupalo et al., 2016	SRP046031	SAMN02677210	SRP046031	0.947013	0.993322
Thailand	Kanchanaburi	ASA	ESEA	2012	Hupalo et al., 2016	SRP045992	SAMN02677211	SRP045992	0.94815	0.992573
Thailand	Kanchanaburi	ASA	ESEA	2012	Hupalo et al., 2016	SRP046137	SAMN02677212	SRP046137	0.945803	0.608458
Thailand	Kanchanaburi	ASA	ESEA	2012	Hupalo et al., 2016	SRP046138	SAMN02677213	SRP046138	0.961488	0.362455
Thailand	Kanchanaburi	ASA	ESEA	2012	Hupalo et al., 2016	SRP046096	SAMN02677217	SRP046096	0.958662	0.993486
Thailand	Kanchanaburi	ASA	ESEA	2012	Hupalo et al., 2016	SRP046164	SAMN02677224	SRP046164	0.942937	0.990797
Thailand	Kanchanaburi	ASA	ESEA	2012	Hupalo et al., 2016	SRP045996	SAMN02677218	SRP045996	0.945193	0.981804
Thailand	Kanchanaburi	ASA	ESEA	2012	Hupalo et al., 2016	SRP046191	SAMN02677219	SRP046191	0.953495	0.99319
Thailand	Kanchanaburi	ASA	ESEA	2012	Hupalo et al., 2016	SRP046147	SAMN02677220	SRP046147	0.962971	0.992027
Thailand	Kanchanaburi	ASA	ESEA	2012	Hupalo et al., 2016	SRP045970	SAMN02677221	SRP045970	0.940608	0.700056
Thailand	ETH	ASA	ESEA	2012	Pearson et al., 2016	ERS347497	SAMEA2187814	ERR426015	0.98056	0.993476
Thailand	WTH	ASA	ESEA	2012	Pearson et al., 2016	ERS241407	SAMEA2067225	ERR337597	0.985173	0.993981
Thailand	WTH	ASA	ESEA	2012	Pearson et al., 2016	ERS241414	SAMEA2066045	ERR337604	0.97925	0.992103
Thailand	WTH	ASA	ESEA	2012	Pearson et al., 2016	ERS241416	SAMEA2066046	ERR337606	0.982372	0.992183
Thailand	WTH	ASA	ESEA	2012	Pearson et al., 2016	ERS241417	SAMEA2066047	ERR337607	0.978329	0.991826
Thailand	WTH	ASA	ESEA	2012	Pearson et al., 2016	ERS241419	SAMEA2066048	ERR337609	0.991089	0.763764
Thailand	WTH	ASA	ESEA	2012	Pearson et al., 2016	ERS241424	SAMEA2067229	ERR337613	0.987034	0.737872
Thailand	WTH	ASA	ESEA	2012	Pearson et al., 2016	ERS241425	SAMEA2066052	ERR337614	0.993407	0.565453
Thailand	WTH	ASA	ESEA	2012	Pearson et al., 2016	ERS241429	SAMEA2067230	ERR337618	0.983839	0.994448
Thailand	WTH	ASA	ESEA	2012	Pearson et al., 2016	ERS241430	SAMEA2066056	ERR337619	0.98404	0.99301
Thailand	WTH	ASA	ESEA	2012	Pearson et al., 2016	ERS241432	SAMEA2067231	ERR337621	0.986745	0.838586
Thailand	WTH	ASA	ESEA	2012	Pearson et al., 2016	ERS403548	SAMEA2358522	ERR527345	0.981344	0.99334
Thailand	WTH	ASA	ESEA	2012	Pearson et al., 2016	ERS403530	SAMEA2358504	ERR527353	0.986063	0.98716
Thailand	WTH	ASA	ESEA	2012	Pearson et al., 2016	ERS403518	SAMEA2358492	ERR527362	0.978972	0.993292
Thailand	WTH	ASA	ESEA	2012	Pearson et al., 2016	ERS403531	SAMEA2358505	ERR527365	0.987442	0.946135
Thailand	WTH	ASA	ESEA	2012	Pearson et al., 2016	ERS403545	SAMEA2358519	ERR527368	0.981413	0.994755
Thailand	Kanchanaburi	ASA	ESEA	2013	Hupalo et al., 2016	SRP046022	SAMN02677206	SRP046022	0.95093	0.67829
Thailand	Kanchanaburi	ASA	ESEA	2013	Hupalo et al., 2016	SRP046100	SAMN02677205	SRP046100	0.958373	0.672937
Thailand	Kanchanaburi	ASA	ESEA	2013	Hupalo et al., 2016	SRP046103	SAMN02677204	SRP046103	0.965615	0.56541
Thailand	Kanchanaburi	ASA	ESEA	2013	Hupalo et al., 2016	SRP046135	SAMN02677214	SRP046135	0.960522	0.990377
Thailand	Kanchanaburi	ASA	ESEA	2013	Hupalo et al., 2016	SRP046122	SAMN02677215	SRP046122	0.955476	0.985859
Thailand	Kanchanaburi	ASA	ESEA	2013	Hupalo et al., 2016	SRP046035	SAMN02677216	SRP046035	0.957672	0.993677
Thailand	Kanchanaburi	ASA	ESEA	2013	Hupalo et al., 2016	SRP046123	SAMN02677223	SRP046123	0.943347	0.991369
Thailand	ETH	ASA	ESEA	2013	Pearson et al., 2016	ERS347698	SAMEA2188015	ERR404246	0.986021	0.70615
Thailand	ETH	ASA	ESEA	2013	Pearson et al., 2016	ERS347704	SAMEA2188021	ERR426035	0.981893	0.878095
Thailand	WTH	ASA	ESEA	2013	Pearson et al., 2016	ERS403524	SAMEA2358498	ERR527338	0.985341	0.990281
Thailand	WTH	ASA	ESEA	2013	Pearson et al., 2016	ERS403522	SAMEA2358496	ERR527351	0.987952	0.775197
Thailand	WTH	ASA	ESEA	2013	Pearson et al., 2016	ERS403541	SAMEA2358515	ERR527379	0.987924	0.649859
Thailand	WTH	ASA	ESEA	2013	Pearson et al., 2016	ERS403544	SAMEA2358518	ERR527380	0.979819	0.993621
Thailand	WTH	ASA	ESEA	2013	Pearson et al., 2016	ERS403552	SAMEA2358526	ERR527382	0.979086	0.994861
Thailand	Tak	ASA	ESEA	2014	Adam et al., 2022	ERR773747	SAMEA2812123	ERR773747	0.983384	0.994753
Thailand	Mae Sot	ASA	ESEA	2016	Adam et al., 2022	ERR2678972	SAMEA104366014	ERR2678972	0.981566	0.992864
Thailand	Mae Sot	ASA	ESEA	2016	Adam et al., 2022	ERR2300677	SAMEA104366078	ERR2300677	0.976698	0.992115
Thailand	Mae Sot	ASA	ESEA	2016	Adam et al., 2022	ERR2678979	SAMEA104366019	ERR2678979	0.987751	0.965079
Thailand	Mae Sot	ASA	ESEA	2016	Adam et al., 2022	ERR2300675	SAMEA104366075	ERR2300675	0.976958	0.989996
Thailand	Umphang	ASA	ESEA	2016	Adam et al., 2022	ERR2678954	SAMEA104365980	ERR2678954	0.978406	0.988861
Thailand	Umphang	ASA	ESEA	2016	Adam et al., 2022	ERR2300666	SAMEA104366059	ERR2300666	0.979153	0.992414
Thailand	Umphang	ASA	ESEA	2016	Adam et al., 2022	ERR2351946	SAMEA104366057	ERR2351946	0.97818	0.992646
Thailand	Umphang	ASA	ESEA	2016	Adam et al., 2022	ERR2678970	SAMEA104366043	ERR2678970	0.984356	0.98665
Thailand	Umphang	ASA	ESEA	2016	Adam et al., 2022	ERR2351935	SAMEA104366007	ERR2351935	0.977302	0.990964
The Phillipines	Rio Tuba	ASA	MSEA	2015	Adam et al., 2022	ERR2351945	SAMEA104366048	ERR2351945	0.979544	0.838456
The Phillipines	Rio Tuba	ASA	MSEA	2015	Adam et al., 2022	ERR2351937	SAMEA104366024	ERR2351937	0.976812	0.991363
The Phillipines	Rio Tuba	ASA	MSEA	2015	Adam et al., 2022	ERR2351920	SAMEA104365974	ERR2351920	0.977293	0.991777
The Phillipines		ASA	MSEA	2017-2018	Benavente et al., 2021	ERR5740813	SAMEA8587598	ERR5740813	0.845158	0.98127
Uganda		AFR	AFR	2017-2018	Benavente et al., 2021	ERR5740703	SAMEA8587488	ERR5740703	0.899743	0.995499
Uganda		AFR	AFR	2017-2018	Benavente et al., 2021	ERR5740705	SAMEA8587490	ERR5740705	0.8777	0.993297
Uganda		AFR	AFR	2017-2018	Benavente et al., 2021	ERR5740706	SAMEA8587491	ERR5740706	0.911022	0.993835
Vietnam		ASA	ESEA	1980	Hupalo et al., 2016	SRP046092	SAMN02677227	Vietnam_ONG_461	0.758851	0.98083
Vietnam	VN	ASA	ESEA	2009	Pearson et al., 2016	ERS012692	SAMEA908838	ERR021980	0.992852	0.631153
Vietnam	VN	ASA	ESEA	2009	Pearson et al., 2016	ERS012693	SAMEA908837	ERR021981	0.972707	0.994798
Vietnam	VN	ASA	ESEA	2009	Pearson et al., 2016	ERS012694	SAMEA908836	ERR021982	0.979325	0.984782
Vietnam	VN	ASA	ESEA	2009	Pearson et al., 2016	ERS012695	SAMEA908835	ERR021983	0.985922	0.985401
Vietnam	VN	ASA	ESEA	2009	Pearson et al., 2016	ERS012702	SAMEA908830	ERR022866	0.979457	0.994406
Vietnam	VN	ASA	ESEA	2009	Pearson et al., 2016	ERS164639	SAMEA1560986	ERS164639	0.991967	0.742823
Vietnam	VN	ASA	ESEA	2009	Pearson et al., 2016	ERS164678	SAMEA1560953	ERS164678	0.973164	0.993136
Vietnam	VN	ASA	ESEA	2009	Pearson et al., 2016	ERS164684	SAMEA1679382	ERS164684	0.974479	0.945809
Vietnam		ASA	ESEA	2009	Pearson et al., 2016	ERS164634	SAMEA1560981	ERS164634	0.967943	0.995419
Vietnam	Binh Phuoc	ASA	ESEA	2009	Adam et al., 2022	ERR713943	SAMEA2637184	ERR713943	0.977234	0.989986
Vietnam	VN	ASA	ESEA	2010	Pearson et al., 2016	ERS013104	SAMEA680002	ERR023161	0.980266	0.995663
Vietnam	VN	ASA	ESEA	2011	Pearson et al., 2016	ERS143517	SAMEA1521299	ERR171580	0.993821	0.633102
Vietnam	VN	ASA	ESEA	2011	Pearson et al., 2016	ERS143422	SAMEA1527520	ERR175494	0.98909	0.888231
Vietnam	VN	ASA	ESEA	2011	Pearson et al., 2016	ERS336392	SAMEA2167795	ERR388796	0.961383	0.892746
Vietnam	VN	ASA	ESEA	2012	Pearson et al., 2016	ERS174558	SAMEA1679482	ERR216527	0.993624	0.521844
Vietnam	Dak O	ASA	ESEA	2014	Adam et al., 2022	ERR2299609	SAMEA101313418	ERR2299609	0.980298	0.992078
Vietnam	Dak O	ASA	ESEA	2014	Adam et al., 2022	ERR2299610	SAMEA101314168	ERR2299610	0.977675	0.992387
Vietnam	Dak O	ASA	ESEA	2014	Adam et al., 2022	ERR2299611	SAMEA101314918	ERR2299611	0.994909	0.420685
Vietnam	Dak O	ASA	ESEA	2014	Adam et al., 2022	ERR2299613	SAMEA101316418	ERR2299613	0.979873	0.992595
Vietnam	Dak Lak	ASA	ESEA	2015	Kattenberg et al., 2022	SRR20306013	SAMN29590278	FCH7L2KCCX2_L4_WHRDVIVsyxRABWAA-4	0.762771	0.993494
Vietnam	Dak Lak	ASA	ESEA	2015	Kattenberg et al., 2022	SRR20306005	SAMN29590285	Pv-DL-15-10	0.927682	0.807014
Vietnam	Dak Lak	ASA	ESEA	2015	Kattenberg et al., 2022	SRR20306004	SAMN29590286	Pv-DL-15-6	0.932362	0.993252
Vietnam	Dak Lak	ASA	ESEA	2015	Kattenberg et al., 2022	SRR20306003	SAMN29590287	Pv-DL-15-8	0.835618	0.948468
Vietnam	Dak Lak	ASA	ESEA	2015	Kattenberg et al., 2022	SRR20306002	SAMN29590288	Pv-DL-15-9	0.89526	0.993567
Vietnam	Gia Lai	ASA	ESEA	2015	Kattenberg et al., 2022	SRR20306039	SAMN29590306	FCHTVJYCCXY_L1_WHRDMALtbmRAAAAA-23	0.920566	0.88067
Vietnam	Gia Lai	ASA	ESEA	2015	Kattenberg et al., 2022	SRR20306037	SAMN29590308	FCHTVJYCCXY_L1_WHRDMALtbmRAACAA-76	0.79922	0.993074
Vietnam	Gia Lai	ASA	ESEA	2015	Kattenberg et al., 2022	SRR20306034	SAMN29590310	CRCPV-010-0a	0.920651	0.963949
Vietnam	Gia Lai	ASA	ESEA	2015	Kattenberg et al., 2022	SRR20306032	SAMN29590312	FCHTVJYCCXY_L1_WHRDMALtbmRAAGAA-87	0.894863	0.786817
Vietnam	Dak Lak	ASA	ESEA	2015	Kattenberg et al., 2022	SRR20306031	SAMN29590313	FCH7L2KCCX2_L8_WHRDVIVsyxRACEAA-37	0.93521	0.994548
Vietnam	Gia Lai	ASA	ESEA	2015	Kattenberg et al., 2022	SRR20306029	SAMN29590315	FCHTVJYCCXY_L1_WHRDMALtbmRAAIAA-102	0.905119	0.992579
Vietnam	Gia Lai	ASA	ESEA	2015	Kattenberg et al., 2022	SRR20306027	SAMN29590317	CRCPV-027-0a	0.868883	0.992663
Vietnam	Gia Lai	ASA	ESEA	2015	Kattenberg et al., 2022	SRR20306024	SAMN29590319	CRCPV-034-0a	0.885007	0.991718
Vietnam	Gia Lai	ASA	ESEA	2015	Kattenberg et al., 2022	SRR20306022	SAMN29590321	CRCPV-037-0a	0.889767	0.989841
Vietnam	Gia Lai	ASA	ESEA	2015	Kattenberg et al., 2022	SRR20306020	SAMN29590323	FCHTVJYCCXY_L1_WHRDMALtbmRAAQAA-158	0.968621	0.68429
Vietnam	Dak Lak	ASA	ESEA	2015	Kattenberg et al., 2022	SRR20306019	SAMN29590324	FCH7L2KCCX2_L4_WHRDVIVsyxRABUAA-105	0.850217	0.993594
Vietnam	Gia Lai	ASA	ESEA	2015	Kattenberg et al., 2022	SRR20305988	SAMN29590326	CRCPV-044-0a	0.915134	0.820966
Vietnam	Gia Lai	ASA	ESEA	2015	Kattenberg et al., 2022	SRR20305986	SAMN29590328	FCHTVJYCCXY_L2_WHRDMALtbmRAAUAA-78	0.668143	0.94857
Vietnam	Gia Lai	ASA	ESEA	2015	Kattenberg et al., 2022	SRR20305983	SAMN29590330	CRCPV-048-0a	0.956691	0.993942
Vietnam	Dak Lak	ASA	ESEA	2015	Kattenberg et al., 2022	SRR20305978	SAMN29590335	FCH7L2KCCX2_L6_WHRDVIVsyxRACBAA-33	0.576387	0.99514
Vietnam	Krong Pa	ASA	ESEA	2015	Adam et al., 2022	ERR2299599	SAMEA101305918	ERR2299599	0.978973	0.990179
Vietnam	Krong Pa	ASA	ESEA	2015	Adam et al., 2022	ERR2299600	SAMEA101306668	ERR2299600	0.98792	0.946286
Vietnam	Krong Pa	ASA	ESEA	2015	Adam et al., 2022	ERR2299601	SAMEA101307418	ERR2299601	0.9891	0.770173
Vietnam	Krong Pa	ASA	ESEA	2015	Adam et al., 2022	ERR2299602	SAMEA101308168	ERR2299602	0.980179	0.991708
Vietnam	Krong Pa	ASA	ESEA	2015	Adam et al., 2022	ERR2299603	SAMEA101308918	ERR2299603	0.98423	0.957036
Vietnam	Krong Pa	ASA	ESEA	2015	Adam et al., 2022	ERR2299605	SAMEA101310418	ERR2299605	0.979091	0.991578
Vietnam	Krong Pa	ASA	ESEA	2015	Adam et al., 2022	ERR2299608	SAMEA101312668	ERR2299608	0.989166	0.63621
Vietnam	Dak O	ASA	ESEA	2015	Adam et al., 2022	ERR2299614	SAMEA101317168	ERR2299614	0.987467	0.718198
Vietnam	Dak O	ASA	ESEA	2015	Adam et al., 2022	ERR2299615	SAMEA101317918	ERR2299615	0.985694	0.787252
Vietnam	Dak O	ASA	ESEA	2015	Adam et al., 2022	ERR2299616	SAMEA101318668	ERR2299616	0.9891	0.889786
Vietnam	Dak O	ASA	ESEA	2015	Adam et al., 2022	ERR2299617	SAMEA101319418	ERR2299617	0.981603	0.992555
Vietnam	Dak O	ASA	ESEA	2015	Adam et al., 2022	ERR2299618	SAMEA101320168	ERR2299618	0.99008	0.671449
Vietnam	Dak O	ASA	ESEA	2015	Adam et al., 2022	ERR2299619	SAMEA101320918	ERR2299619	0.980856	0.991758
Vietnam	Dak O	ASA	ESEA	2015	Adam et al., 2022	ERR2299620	SAMEA101321668	ERR2299620	0.984217	0.965698
Vietnam	Dak O	ASA	ESEA	2015	Adam et al., 2022	ERR2299621	SAMEA101322418	ERR2299621	0.993049	0.727305
Vietnam	Dak O	ASA	ESEA	2015	Adam et al., 2022	ERR2299622	SAMEA101323168	ERR2299622	0.987728	0.950313
Vietnam	Dak O	ASA	ESEA	2015	Adam et al., 2022	ERR2299623	SAMEA101323918	ERR2299623	0.992303	0.56497
Vietnam	Dak O	ASA	ESEA	2015	Adam et al., 2022	ERR2299624	SAMEA101324668	ERR2299624	0.978741	0.99166
Vietnam	Dak O	ASA	ESEA	2015	Adam et al., 2022	ERR2299625	SAMEA101325418	ERR2299625	0.993797	0.621168
Vietnam	Dak O	ASA	ESEA	2015	Adam et al., 2022	ERR2299626	SAMEA101326168	ERR2299626	0.990462	0.889088
Vietnam	Dak O	ASA	ESEA	2015	Adam et al., 2022	ERR2299627	SAMEA101326918	ERR2299627	0.980204	0.99187
Vietnam	Binh Phuoc	ASA	ESEA	2015	Adam et al., 2022	ERR2299628	SAMEA101327668	ERR2299628	0.979188	0.991624
Vietnam	Binh Phuoc	ASA	ESEA	2015	Adam et al., 2022	ERR2299629	SAMEA101328418	ERR2299629	0.980472	0.992587
Vietnam	Binh Phuoc	ASA	ESEA	2015	Adam et al., 2022	ERR2299631	SAMEA101329918	ERR2299631	0.982562	0.639461
Vietnam	Binh Phuoc	ASA	ESEA	2015	Adam et al., 2022	ERR2299632	SAMEA101330668	ERR2299632	0.978652	0.982021
Vietnam	Binh Phuoc	ASA	ESEA	2015	Adam et al., 2022	ERR2299633	SAMEA101331418	ERR2299633	0.977268	0.980864
Vietnam	Binh Phuoc	ASA	ESEA	2015	Adam et al., 2022	ERR2299634	SAMEA101332168	ERR2299634	0.967892	0.9422
Vietnam	Binh Phuoc	ASA	ESEA	2015	Adam et al., 2022	ERR2299642	SAMEA101338168	ERR2299642	0.983044	0.991972
Vietnam	Binh Phuoc	ASA	ESEA	2015	Adam et al., 2022	ERR2299643	SAMEA101338918	ERR2299643	0.969958	0.976541
Vietnam	Binh Phuoc	ASA	ESEA	2015	Adam et al., 2022	ERR2299644	SAMEA101339668	ERR2299644	0.979282	0.977653
Vietnam	Ho Chi Min	ASA	ESEA	2015	Adam et al., 2022	ERR2309847	SAMEA104366320	ERR2309847	0.980114	0.926402
Vietnam	Ho Chi Min	ASA	ESEA	2015	Adam et al., 2022	ERR2309848	SAMEA104366321	ERR2309848	0.978218	0.988693
Vietnam	Ho Chi Min	ASA	ESEA	2015	Adam et al., 2022	ERR2309849	SAMEA104366322	ERR2309849	0.978252	0.989568
Vietnam	Ho Chi Min	ASA	ESEA	2015	Adam et al., 2022	ERR2309850	SAMEA104366324	ERR2309850	0.98903	0.545746
Vietnam	Ho Chi Min	ASA	ESEA	2015	Adam et al., 2022	ERR2309851	SAMEA104366325	ERR2309851	0.977248	0.991346
Vietnam	Ho Chi Min	ASA	ESEA	2015	Adam et al., 2022	ERR2309869	SAMEA104366326	ERR2309869	0.980256	0.994617
Vietnam	Ho Chi Min	ASA	ESEA	2015	Adam et al., 2022	ERR2309855	SAMEA104366330	ERR2309855	0.989844	0.695812
Vietnam	Ho Chi Min	ASA	ESEA	2015	Adam et al., 2022	ERR2678987	SAMEA104366331	ERR2678987	0.981097	0.976174
Vietnam	Ho Chi Min	ASA	ESEA	2015	Adam et al., 2022	ERR2309856	SAMEA104366332	ERR2309856	0.981997	0.982127
Vietnam	Ho Chi Min	ASA	ESEA	2015	Adam et al., 2022	ERR2309857	SAMEA104366333	ERR2309857	0.985312	0.665665
Vietnam	Ho Chi Min	ASA	ESEA	2015	Adam et al., 2022	ERR2309858	SAMEA104366334	ERR2309858	0.985904	0.772076
Vietnam	Ho Chi Min	ASA	ESEA	2015	Adam et al., 2022	ERR2678988	SAMEA104366335	ERR2678988	0.982445	0.989779
Vietnam	Ho Chi Min	ASA	ESEA	2015	Adam et al., 2022	ERR2309860	SAMEA104366337	ERR2309860	0.986902	0.888367
Vietnam	Ho Chi Min	ASA	ESEA	2015	Adam et al., 2022	ERR2309861	SAMEA104366338	ERR2309861	0.976722	0.990531
Vietnam	Ho Chi Min	ASA	ESEA	2015	Adam et al., 2022	ERR2309863	SAMEA104366340	ERR2309863	0.977624	0.99259
Vietnam	Ho Chi Min	ASA	ESEA	2015	Adam et al., 2022	ERR2309864	SAMEA104366341	ERR2309864	0.987658	0.536934
Vietnam	Ho Chi Min	ASA	ESEA	2015	Adam et al., 2022	ERR2309865	SAMEA104366342	ERR2309865	0.961686	0.969413
Vietnam	Ho Chi Min	ASA	ESEA	2015	Adam et al., 2022	ERR2309866	SAMEA104366343	ERR2309866	0.974926	0.98895
Vietnam	Dak O	ASA	ESEA	2015	Adam et al., 2022	ERR2309652	SAMEA104417656	ERR2309652	0.981411	0.870414
Vietnam	Krong Pa	ASA	ESEA	2015	Adam et al., 2022	ERR2309659	SAMEA104417663	ERR2309659	0.976251	0.991794
Vietnam	Krong Pa	ASA	ESEA	2015	Adam et al., 2022	ERR2309660	SAMEA104417664	ERR2309660	0.982512	0.883746
Vietnam	Krong Pa	ASA	ESEA	2015	Adam et al., 2022	ERR2309661	SAMEA104417665	ERR2309661	0.981395	0.991906
Vietnam	Krong Pa	ASA	ESEA	2015	Adam et al., 2022	ERR2309663	SAMEA104417667	ERR2309663	0.9863	0.700246
Vietnam	Krong Pa	ASA	ESEA	2015	Adam et al., 2022	ERR2309664	SAMEA104417668	ERR2309664	0.982686	0.994004
Vietnam	Krong Pa	ASA	ESEA	2015	Adam et al., 2022	ERR2309665	SAMEA104417669	ERR2309665	0.979179	0.990763
Vietnam	Krong Pa	ASA	ESEA	2015	Adam et al., 2022	ERR2309666	SAMEA104417670	ERR2309666	0.985247	0.772508
Vietnam	Krong Pa	ASA	ESEA	2015	Adam et al., 2022	ERR2309667	SAMEA104417671	ERR2309667	0.976586	0.991472
Vietnam	Krong Pa	ASA	ESEA	2015	Adam et al., 2022	ERR2309668	SAMEA104417672	ERR2309668	0.983799	0.885748
Vietnam	Krong Pa	ASA	ESEA	2015	Adam et al., 2022	ERR2309669	SAMEA104417673	ERR2309669	0.957971	0.984418
Vietnam	Krong Pa	ASA	ESEA	2015	Adam et al., 2022	ERR2309670	SAMEA104417674	ERR2309670	0.977574	0.9905
Vietnam	Krong Pa	ASA	ESEA	2015	Adam et al., 2022	ERR2309671	SAMEA104417675	ERR2309671	0.978294	0.991741
Vietnam	Krong Pa	ASA	ESEA	2015	Adam et al., 2022	ERR2309672	SAMEA104417676	ERR2309672	0.984765	0.721222
Vietnam	Binh Phuoc	ASA	ESEA	2016	Kattenberg et al., 2022	SRR20306010	SAMN29590280	Pv-BP-16-12	0.90812	0.995253
Vietnam	Binh Phuoc	ASA	ESEA	2016	Kattenberg et al., 2022	SRR20306009	SAMN29590281	Pv-BP-16-16	0.912844	0.994758
Vietnam	Binh Phuoc	ASA	ESEA	2016	Kattenberg et al., 2022	SRR20306008	SAMN29590282	Pv-BP-16-17	0.905482	0.993693
Vietnam	Dak Nong	ASA	ESEA	2016	Kattenberg et al., 2022	SRR20306000	SAMN29590289	Pv-DN-16-2	0.908234	0.988714
Vietnam	Dak Nong	ASA	ESEA	2016	Kattenberg et al., 2022	SRR20305998	SAMN29590291	FCHTVJYCCXY_L2_WHRDMALtbmRABDAB-112	0.907564	0.971362
Vietnam	Binh Phuoc	ASA	ESEA	2015-2016	Kattenberg et al., 2022	SRR20305996	SAMN29590293	Pv-BP-15-16-14	0.912931	0.987374
Vietnam	Gia Lai	ASA	ESEA	2016	Kattenberg et al., 2022	SRR20305979	SAMN29590334	FCHTVJYCCXY_L2_WHRDMALtbmRABAAA-108	0.881352	0.982788
Vietnam	Binh Phuoc	ASA	ESEA	2015-2016	Kattenberg et al., 2022	SRR20306059	SAMN29590388	FCHTVJYCCXY_L3_WHRDMALtbmRABLAA-78	0.921937	0.738618
Vietnam	Binh Phuoc	ASA	ESEA	2016	Kattenberg et al., 2022	SRR20306057	SAMN29590389	Pv-BP-16-11	0.925155	0.721877
Vietnam	Ho Chi Min	ASA	ESEA	2016	Adam et al., 2022	ERR2309867	SAMEA104366344	ERR2309867	0.970317	0.976619
Vietnam	Ho Chi Min	ASA	ESEA	2016	Adam et al., 2022	ERR2309862	SAMEA104366339	ERR2309862	0.987261	0.68262
Vietnam	Ho Chi Min	ASA	ESEA	2016	Adam et al., 2022	ERR2309859	SAMEA104366336	ERR2309859	0.971834	0.991426
Vietnam	Ho Chi Min	ASA	ESEA	2016	Adam et al., 2022	ERR2309853	SAMEA104366328	ERR2309853	0.974041	0.993042
Vietnam	Ho Chi Min	ASA	ESEA	2016	Adam et al., 2022	ERR2309852	SAMEA104366327	ERR2309852	0.97965	0.99217
Vietnam	Ho Chi Min	ASA	ESEA	2016	Adam et al., 2022	ERR2309734	SAMEA104366211	ERR2309734	0.978451	0.557233
Vietnam	Ho Chi Min	ASA	ESEA	2016	Adam et al., 2022	ERR2678986	SAMEA104366200	ERR2678986	0.980186	0.987182
Vietnam	Ho Chi Min	ASA	ESEA	2016	Adam et al., 2022	ERR2309736	SAMEA104366213	ERR2309736	0.976436	0.713583
Vietnam	Ho Chi Min	ASA	ESEA	2016	Adam et al., 2022	ERR2309738	SAMEA104366215	ERR2309738	0.980108	0.986661
Vietnam	Ho Chi Min	ASA	ESEA	2016	Adam et al., 2022	ERR2309737	SAMEA104366214	ERR2309737	0.989315	0.703562
Vietnam	Ho Chi Min	ASA	ESEA	2016	Adam et al., 2022	ERR2309739	SAMEA104366216	ERR2309739	0.977011	0.992281
Vietnam	Ho Chi Min	ASA	ESEA	2016	Adam et al., 2022	ERR2309740	SAMEA104366217	ERR2309740	0.982708	0.604752
Vietnam	Ho Chi Min	ASA	ESEA	2016	Adam et al., 2022	ERR2309741	SAMEA104366218	ERR2309741	0.982512	0.927257
Vietnam	Ho Chi Min	ASA	ESEA	2016	Adam et al., 2022	ERR2309742	SAMEA104366219	ERR2309742	0.977751	0.994003
Vietnam	Ho Chi Min	ASA	ESEA	2016	Adam et al., 2022	ERR2309735	SAMEA104366212	ERR2309735	0.985206	0.775084
Vietnam	Dak O	ASA	ESEA	2016	Adam et al., 2022	ERR2309653	SAMEA104417657	ERR2309653	0.981331	0.686602
Vietnam	Dak O	ASA	ESEA	2016	Adam et al., 2022	ERR2309654	SAMEA104417658	ERR2309654	0.976293	0.993252
Vietnam	Dak O	ASA	ESEA	2016	Adam et al., 2022	ERR2309655	SAMEA104417659	ERR2309655	0.96998	0.990038
Vietnam	Dak O	ASA	ESEA	2016	Adam et al., 2022	ERR2309656	SAMEA104417660	ERR2309656	0.962698	0.944543
Vietnam	Dak O	ASA	ESEA	2016	Adam et al., 2022	ERR2309657	SAMEA104417661	ERR2309657	0.976708	0.992667
Vietnam	Dak O	ASA	ESEA	2016	Adam et al., 2022	ERR2309658	SAMEA104417662	ERR2309658	0.970462	0.991395
Vietnam	Krong Pa	ASA	ESEA	2016	Adam et al., 2022	ERR2309673	SAMEA104417677	ERR2309673	0.974367	0.983739
Vietnam	Krong Pa	ASA	ESEA	2016	Adam et al., 2022	ERR2309674	SAMEA104417678	ERR2309674	0.981277	0.838659
Vietnam	Krong Pa	ASA	ESEA	2016	Adam et al., 2022	ERR2309675	SAMEA104417679	ERR2309675	0.976	0.992602
Vietnam	Krong Pa	ASA	ESEA	2016	Adam et al., 2022	ERR2309676	SAMEA104417680	ERR2309676	0.982368	0.993691
Vietnam	Krong Pa	ASA	ESEA	2016	Adam et al., 2022	ERR2309677	SAMEA104417681	ERR2309677	0.978264	0.992134
Vietnam	Krong Pa	ASA	ESEA	2016	Adam et al., 2022	ERR2309678	SAMEA104417682	ERR2309678	0.972709	0.992058
Vietnam	Krong Pa	ASA	ESEA	2016	Adam et al., 2022	ERR2309686	SAMEA104417690	ERR2309686	0.984368	0.993366
Vietnam	Krong Pa	ASA	ESEA	2016	Adam et al., 2022	ERR2309687	SAMEA104417691	ERR2309687	0.975935	#N/A
Vietnam	Khanh Hoa	ASA	ESEA	2017	Kattenberg et al., 2022	SRR20305997	SAMN29590292	Pv-KH-17-20	0.701125	0.95436
Vietnam	Khanh Hoa	ASA	ESEA	2017	Kattenberg et al., 2022	SRR20305964	SAMN29590348	FCH7L2KCCX2_L8_WHRDVIVsyxRACFAA-48	0.812522	0.92307
Vietnam	Khanh Hoa	ASA	ESEA	2017	Kattenberg et al., 2022	SRR20306099	SAMN29590351	FCH7L2KCCX2_L4_WHRDVIVsyxRABSAA-92	0.932623	0.993605
Vietnam	Khanh Hoa	ASA	ESEA	2017	Kattenberg et al., 2022	SRR20306098	SAMN29590352	FCH7L2KCCX2_L7_WHRDVIVsyxRABYAA-17	0.925375	0.994549
Vietnam	Khanh Hoa	ASA	ESEA	2017	Kattenberg et al., 2022	SRR20306097	SAMN29590353	FCH7L2KCCX2_L5_WHRDVIVsyxRACGAA-61	0.902251	0.994821
Vietnam	Khanh Hoa	ASA	ESEA	2017	Kattenberg et al., 2022	SRR20306096	SAMN29590354	FCH7L2KCCX2_L7_WHRDVIVsyxRABXAA-7	0.929338	0.995138
Vietnam	Khanh Hoa	ASA	ESEA	2017	Kattenberg et al., 2022	SRR20306095	SAMN29590355	FCH7L2KCCX2_L8_WHRDVIVsyxRACDAA-36	0.926226	0.994399
Vietnam	Khanh Hoa	ASA	ESEA	2017	Kattenberg et al., 2022	SRR20306094	SAMN29590356	FCH7L2KCCX2_L4_WHRDVIVsyxRABTAA-101	0.907362	0.993368
Vietnam	Khanh Hoa	ASA	ESEA	2017	Kattenberg et al., 2022	SRR20306092	SAMN29590358	FCH7L2KCCX2_L8_WHRDVIVsyxRABZAA-18	0.93085	0.993561
Vietnam	Binh Phuoc	ASA	ESEA	2018	Kattenberg et al., 2022	SRR20306011	SAMN29590279	FCH7KLCCCX2_L4_WHRDVIVsyxRAAGAA-34	0.922333	0.994591
Vietnam	Binh Phuoc	ASA	ESEA	2018	Kattenberg et al., 2022	SRR20306007	SAMN29590283	Pv-BP-16-18-1	0.922437	0.991024
Vietnam	Binh Phuoc	ASA	ESEA	2018	Kattenberg et al., 2022	SRR20306006	SAMN29590284	Pv-BP-16-18-2	0.873831	0.992611
Vietnam	Binh Phuoc	ASA	ESEA	2018	Kattenberg et al., 2022	SRR20305999	SAMN29590290	FCH7KLCCCX2_L4_WHRDVIVsyxRAAKAA-61	0.907451	0.994656
Vietnam	Binh Phuoc	ASA	ESEA	2018	Kattenberg et al., 2022	SRR20305995	SAMN29590294	FCH7KLCCCX2_L5_WHRDVIVsyxRAASAA-17	0.934472	0.661938
Vietnam	Binh Phuoc	ASA	ESEA	2018	Kattenberg et al., 2022	SRR20305994	SAMN29590295	FCH7KLCCCX2_L4_WHRDVIVsyxRAALAA-79	0.892867	0.843894
Vietnam	Binh Phuoc	ASA	ESEA	2018	Kattenberg et al., 2022	SRR20305993	SAMN29590296	FCH7KLCCCX2_L6_WHRDVIVsyxRAAPAA-133	0.834151	0.993744
Vietnam	Binh Phuoc	ASA	ESEA	2018	Kattenberg et al., 2022	SRR20305992	SAMN29590297	FCH7KLCCCX2_L4_WHRDVIVsyxRAAHAA-36	0.846455	0.991328
Vietnam	Binh Thuan	ASA	ESEA	2018	Kattenberg et al., 2022	SRR20305991	SAMN29590298	FCH7L2KCCX2_L7_WHRDVIVsyxRABGAA-4	0.795446	0.99527
Vietnam	Binh Thuan	ASA	ESEA	2018	Kattenberg et al., 2022	SRR20305989	SAMN29590299	FCH7L2KCCX2_L6_WHRDVIVsyxRABJAA-18	0.789411	0.947865
Vietnam	Binh Thuan	ASA	ESEA	2018	Kattenberg et al., 2022	SRR20306045	SAMN29590300	FCH7L2KCCX2_L5_WHRDVIVsyxRABLAA-33	0.903765	0.995367
Vietnam	Binh Thuan	ASA	ESEA	2018	Kattenberg et al., 2022	SRR20306044	SAMN29590301	FCH7L2KCCX2_L2_WHRDVIVsyxRAAYAA-37	0.500378	0.99591
Vietnam	Binh Thuan	ASA	ESEA	2018	Kattenberg et al., 2022	SRR20306042	SAMN29590303	FCH7L2KCCX2_L3_WHRDVIVsyxRABCAA-92	0.810543	0.87643
Vietnam	Gia Lai	ASA	ESEA	2018	Kattenberg et al., 2022	SRR20305976	SAMN29590337	FCH5YG3CCX2_L5_WHRDVIVqyuRAAAAA-34	0.682629	0.990582
Vietnam	Gia Lai	ASA	ESEA	2018	Kattenberg et al., 2022	SRR20305975	SAMN29590338	FCH5YG3CCX2_L5_WHRDVIVqyuRAABAA-36	0.924266	0.99365
Vietnam	Gia Lai	ASA	ESEA	2018	Kattenberg et al., 2022	SRR20305973	SAMN29590339	FCH5YG3CCX2_L5_WHRDVIVqyuRAADAA-48	0.921338	0.994294
Vietnam	Gia Lai	ASA	ESEA	2018	Kattenberg et al., 2022	SRR20305972	SAMN29590340	FCH5YG3CCX2_L5_WHRDVIVqyuRAAHAA-92	0.889382	0.993083
Vietnam	Gia Lai	ASA	ESEA	2018	Kattenberg et al., 2022	SRR20305971	SAMN29590341	FCH5YG3CCX2_L5_WHRDVIVqyuRAACAA-37	0.939816	0.993881
Vietnam	Gia Lai	ASA	ESEA	2018	Kattenberg et al., 2022	SRR20305970	SAMN29590342	FCH5YG3CCX2_L5_WHRDVIVqyuRAAGAA-18	0.901746	0.993717
Vietnam	Gia Lai	ASA	ESEA	2018	Kattenberg et al., 2022	SRR20305969	SAMN29590343	FCH5YG3CCX2_L5_WHRDVIVqyuRAAEAA-61	0.846557	0.928511
Vietnam	Gia Lai	ASA	ESEA	2018	Kattenberg et al., 2022	SRR20305968	SAMN29590344	FCH5YG3CCX2_L5_WHRDVIVqyuRAAJAA-105	0.925757	0.994596
Vietnam	Gia Lai	ASA	ESEA	2018	Kattenberg et al., 2022	SRR20305967	SAMN29590345	FCH7KLCCCX2_L3_WHRDVIVsyxRAAEAA-21	0.923247	0.995199
Vietnam	Binh Phuoc	ASA	ESEA	2018	Kattenberg et al., 2022	SRR20305966	SAMN29590346	FCH5YG3CCX2_L5_WHRDVIVqyuRAAIAA-101	0.910352	0.991742
Vietnam	Gia Lai	ASA	ESEA	2018	Kattenberg et al., 2022	SRR20305965	SAMN29590347	FCH7KLCCCX2_L3_WHRDVIVsyxRAAFAA-33	0.848292	0.788804
Vietnam	Khanh Hoa	ASA	ESEA	2018	Kattenberg et al., 2022	SRR20306090	SAMN29590359	FCH7KLCCCX2_L4_WHRDVIVsyxRAAIAA-37	0.891251	0.994931
Vietnam	Khanh Hoa	ASA	ESEA	2018	Kattenberg et al., 2022	SRR20306089	SAMN29590360	FCH7KLCCCX2_L6_WHRDVIVsyxRAANAA-101	0.926216	0.994271
Vietnam	Khanh Hoa	ASA	ESEA	2018	Kattenberg et al., 2022	SRR20306088	SAMN29590361	FCH7KLCCCX2_L6_WHRDVIVsyxRAARAA-7	0.935381	0.995245
Vietnam	Khanh Hoa	ASA	ESEA	2018	Kattenberg et al., 2022	SRR20306087	SAMN29590362	FCH7KLCCCX2_L4_WHRDVIVsyxRAAJAA-48	0.926887	0.993442
Vietnam	Kon Tum	ASA	ESEA	2018	Kattenberg et al., 2022	SRR20306086	SAMN29590363	FCH7L2KCCX2_L5_WHRDVIVsyxRABMAA-34	0.757825	0.94588
Vietnam	Kon Tum	ASA	ESEA	2018	Kattenberg et al., 2022	SRR20306085	SAMN29590364	FCH7L2KCCX2_L4_WHRDVIVsyxRABRAA-79	0.872129	0.994758
Vietnam	Kon Tum	ASA	ESEA	2018	Kattenberg et al., 2022	SRR20306084	SAMN29590365	FCH7KLCCCX2_L5_WHRDVIVsyxRAAVAA-33	0.932939	0.994677
Vietnam	Kon Tum	ASA	ESEA	2018	Kattenberg et al., 2022	SRR20306083	SAMN29590366	FCH7L2KCCX2_L3_WHRDVIVsyxRABHAA-7	0.922497	0.994338
Vietnam	Lam Dong	ASA	ESEA	2018	Kattenberg et al., 2022	SRR20306082	SAMN29590367	FCH7KLCCCX2_L6_WHRDVIVsyxRAAMAA-92	0.925112	0.92844
Vietnam	Binh Phuoc	ASA	ESEA	2018	Kattenberg et al., 2022	SRR20306081	SAMN29590368	FCH7KLCCCX2_L3_WHRDVIVsyxRAADAA-18	0.919168	0.992187
Vietnam	Lam Dong	ASA	ESEA	2018	Kattenberg et al., 2022	SRR20306079	SAMN29590369	FCH7KLCCCX2_L6_WHRDVIVsyxRAAOAA-105	0.843773	0.887879
Vietnam	Lam Dong	ASA	ESEA	2018	Kattenberg et al., 2022	SRR20306078	SAMN29590370	FCH7KLCCCX2_L6_WHRDVIVsyxRAAQAA-4	0.922885	0.993784
Vietnam	Lam Dong	ASA	ESEA	2018	Kattenberg et al., 2022	SRR20306077	SAMN29590371	FCH7L2KCCX2_L3_WHRDVIVsyxRACHAA-79	0.879987	0.988523
Vietnam	Lam Dong	ASA	ESEA	2018	Kattenberg et al., 2022	SRR20306076	SAMN29590372	FCH7L2KCCX2_L2_WHRDVIVsyxRAAZAA-48	0.912256	0.994324
Vietnam	Lam Dong	ASA	ESEA	2018	Kattenberg et al., 2022	SRR20306075	SAMN29590373	FCH7L2KCCX2_L3_WHRDVIVsyxRABDAA-101	0.941787	0.764295
Vietnam	Lam Dong	ASA	ESEA	2018	Kattenberg et al., 2022	SRR20306074	SAMN29590374	FCH7L2KCCX2_L5_WHRDVIVsyxRABNAA-36	0.752636	0.992775
Vietnam	Lam Dong	ASA	ESEA	2018	Kattenberg et al., 2022	SRR20306073	SAMN29590375	FCH7L2KCCX2_L8_WHRDVIVsyxRABKAA-21	0.936218	0.837917
Vietnam	Lam Dong	ASA	ESEA	2018	Kattenberg et al., 2022	SRR20306072	SAMN29590376	FCH7KLCCCX2_L5_WHRDVIVsyxRAATAA-18	0.924629	0.845534
Vietnam	Lam Dong	ASA	ESEA	2018	Kattenberg et al., 2022	SRR20306071	SAMN29590377	FCH7L2KCCX2_L2_WHRDVIVsyxRAAWAA-34	0.930578	0.90378
Vietnam	Lam Dong	ASA	ESEA	2018	Kattenberg et al., 2022	SRR20306070	SAMN29590378	FCH7L2KCCX2_L2_WHRDVIVsyxRABAAA-61	0.939149	0.832371
Vietnam	Binh Phuoc	ASA	ESEA	2018	Kattenberg et al., 2022	SRR20306068	SAMN29590379	FCH7KLCCCX2_L3_WHRDVIVsyxRAABAA-7	0.895007	0.994668
Vietnam	Lam Dong	ASA	ESEA	2018	Kattenberg et al., 2022	SRR20306067	SAMN29590380	FCH7L2KCCX2_L3_WHRDVIVsyxRABEAA-105	0.930035	0.991934
Vietnam	Lam Dong	ASA	ESEA	2018	Kattenberg et al., 2022	SRR20306066	SAMN29590381	FCH7L2KCCX2_L5_WHRDVIVsyxRABIAA-17	0.939717	0.993048
Vietnam	Lam Dong	ASA	ESEA	2018	Kattenberg et al., 2022	SRR20306065	SAMN29590382	FCH7L2KCCX2_L5_WHRDVIVsyxRABOAA-37	0.943005	0.99265
Vietnam	Lam Dong	ASA	ESEA	2018	Kattenberg et al., 2022	SRR20306064	SAMN29590383	FCH7L2KCCX2_L7_WHRDVIVsyxRABQAA-61	0.859063	0.994464
Vietnam	Lam Dong	ASA	ESEA	2018	Kattenberg et al., 2022	SRR20306063	SAMN29590384	FCH7L2KCCX2_L2_WHRDVIVsyxRAAXAA-36	0.924122	0.9921
Vietnam	Lam Dong	ASA	ESEA	2018	Kattenberg et al., 2022	SRR20306062	SAMN29590385	FCH7L2KCCX2_L2_WHRDVIVsyxRABBAA-79	0.906491	0.995423
Vietnam	Lam Dong	ASA	ESEA	2018	Kattenberg et al., 2022	SRR20306061	SAMN29590386	FCH7L2KCCX2_L3_WHRDVIVsyxRABFAA-133	0.895432	0.930665

## Sheet: genomes_per_country
Country	count
Afghanistan	58
Bangladesh	1
Brazil	115
Burundi	1
Cambodia	233
China	8
China-Myanmar	23
Colombia	64
Congo [DRC]	1
El Salvador	1
Eritrea	15
Ethiopia	148
Guyana	3
India	42
Indonesia	16
Iran	5
Laos	2
Madagascar	4
Malaysia	72
Mauritania	13
Mexico	20
Myanmar	9
Nicaragua	1
North Korea	1
Pakistan	32
Panama	54
Papua Indonesia	1
Papua New Guinea	35
Peru	141
Somalia	1
Sri Lanka	2
Sudan	11
Thailand	133
The Phillipines	4
Uganda	3
Vietnam	201
Totaal	1474

## Sheet: details_per_study
Study	Number of genomes	DOI
Adam et al., 2022	533	https://doi.org/10.12688/wellcomeopenres.17795.1
Auburn et al., 2016	3	https://doi.org/10.12688/wellcomeopenres.9876.1
Auburn et al., 2019	24	https://doi.org/10.1093/infdis/jiz016
Benavente et al., 2021	137	https://doi.org/10.1038/s41467-021-23422-3
Brashear et al., 2020	23	https://doi.org/10.1371/journal.pntd.0008506
Buyon et al., 2020	53	https://doi.org/10.1371/journal.pntd.0008962
Chan et al., 2012	7	https://doi.org/10.1371/journal.pntd.0001811
Chen et al., 2017	7	https://doi.org/10.1186/s12864-017-3523-y
Cowell et al., 2018	39	https://doi.org/10.1186/s13073-018-0563-0
Daron et al., 2021	18	https://doi.org/10.1126/sciadv.abc3713
De Meulenaere et al., 2023	37	https://doi.org/10.1186/s12864-023-09707-5
de Oliveira et al., 2017	9	https://doi.org/10.1371/journal.pntd.0005824
de Oliveira et al., 2020	36	https://doi.org/10.1371/journal.pntd.0008808
Delgado-Ratto et al., 2016	24	https://doi.org/10.1371/journal.pntd.0004376
Dharia et al., 2010	1	https://doi.org/10.1073/pnas.1003776107
Flannery et al., 2015	8	https://doi.org/10.1021/acsinfecdis.5b00049
Ford et al., 2020	20	https://doi.org/10.1371/journal.pntd.0008234
Hester et al., 2013	2	https://doi.org/10.1371/journal.pntd.0002569
Hupalo et al., 2016	154	https://doi.org/10.1038/ng.3588
Kattenberg et al., 2022	107	https://doi.org/10.3389/fcimb.2022.953187
Neafsey et al., 2012	3	https://doi.org/10.1038/ng.2373
Pearson et al., 2016	176	https://doi.org/10.1038/ng.3599
Popovici et al., 2018	53	https://doi.org/10.1128/mbio.01888-17
	1474
