# Supplementary material for: Population genomic evidence of structured and connected Plasmodium vivax populations under host selection in Latin America
Source: Ecol Evol. 2024 Mar 24;14(3):e11103. doi: 10.1002/ece3.11103 (PMC10961478; doi:10.1002/ece3.11103)
Supplement: Supplementary file 3 — Table S2. [file ECE3-14-e11103-s002.xlsx]

## Sheet: Highest_significant_IBD_sharing
chr	pos_bp	log10_pvalue	CHR	BPcum	ANN_Annotation_1	Gene_ID	ANN_HGVS_c_1	ANN_HGVS_p_1	Genomic_Location	Product_Description	Gene me or Symbol	Curated GO Processes	Curated GO Process IDs	Curated GO Functions	Curated GO Function IDs	Curated GO Components	Curated GO Component IDs	Computed GO Component IDs	Computed GO Components	Computed GO Function IDs	Computed GO Functions	Computed GO Process IDs	Computed GO Processes	Entrez_geneid
PvP01_01_v1	141455	15.9546	1	141455	upstream_gene_variant	PVP01_0102900	-342G>A		NA	tRNA Alanine	tRNA	NA	NA	NA	NA	NA	NA	NA	NA	NA	NA	NA	NA	NA
PvP01_01_v1	141763	15.9546	1	141763	upstream_gene_variant	PVP01_0102900	-650A>G		NA	tRNA Alanine	tRNA	NA	NA	NA	NA	NA	NA	NA	NA	NA	NA	NA	NA	NA
PvP01_01_v1	142186	15.9546	1	142186	upstream_gene_variant	PVP01_0102900	-1073G>A		NA	tRNA Alanine	tRNA	NA	NA	NA	NA	NA	NA	NA	NA	NA	NA	NA	NA	NA
PvP01_01_v1	145398	15.9546	1	145398	upstream_gene_variant	PVP01_0102900	-4285G>A		NA	tRNA Alanine	tRNA	NA	NA	NA	NA	NA	NA	NA	NA	NA	NA	NA	NA	NA
PvP01_01_v1	146172	15.9546	1	146172	missense_variant	PVP01_0103200	312A>C	Glu104Asp	PvP01_01_v2:145,861..151,359(+)	conserved Plasmodium protein, unknown function	conserved Plasmodium protein, unknown function	N/A	N/A	N/A	N/A	N/A	N/A	N/A	N/A	N/A	N/A	N/A	N/A	N/A
PvP01_01_v1	161576	15.9546	1	161576	missense_variant	PVP01_0103600	1544A>G	Asn515Ser	PvP01_01_v2:160,912..165,700(-)	conserved Plasmodium protein, unknown function	conserved Plasmodium protein, unknown function	N/A	N/A	N/A	N/A	N/A	N/A	N/A	N/A	N/A	N/A	N/A	N/A	N/A
PvP01_01_v1	163354	15.9546	1	163354	upstream_gene_variant	PVP01_0103600	-235G>C		PvP01_01_v2:160,912..165,700(-)	conserved Plasmodium protein, unknown function	conserved Plasmodium protein, unknown function	N/A	N/A	N/A	N/A	N/A	N/A	N/A	N/A	N/A	N/A	N/A	N/A	N/A
PvP01_01_v1	190518	15.9546	1	190518	missense_variant	PVP01_0104100	9889A>G	Thr3297Ala	PvP01_01_v2:187,492..201,158(-)	conserved Plasmodium protein, unknown function	conserved Plasmodium protein, unknown function	N/A	N/A	N/A	N/A	N/A	N/A	N/A	N/A	N/A	N/A	N/A	N/A	N/A
PvP01_01_v1	205974	15.9546	1	205974	synonymous_variant	PVP01_0104200	4893T>C	Val1631Val	PvP01_01_v2:201,882..210,866(-)	conserved Plasmodium protein, unknown function	conserved Plasmodium protein, unknown function	N/A	N/A	N/A	N/A	N/A	N/A	N/A	N/A	N/A	N/A	N/A	N/A	N/A
PvP01_01_v1	211000	15.4775	1	211000	upstream_gene_variant	PVP01_0104200	-134G>A		PvP01_01_v2:201,882..210,866(-)	conserved Plasmodium protein, unknown function	conserved Plasmodium protein, unknown function	N/A	N/A	N/A	N/A	N/A	N/A	N/A	N/A	N/A	N/A	N/A	N/A	N/A
PvP01_01_v1	217882	12.7742	1	217882	missense_variant	PVP01_0104300	3913G>A	Ala1305Thr	PvP01_01_v2:212,846..224,936(+)	basal complex transmembrane protein 2, putative	BTP2					basal part of cell;inner membrane pellicle complex	GO:0045178;GO:0070258	GO:0016021	integral component of membrane					NA
PvP01_02_v1	54669	14.2064	2	968726	upstream_gene_variant	PVP01_0201200	-3436A>T		PvP01_02_v2:57,398..61,238(+)	Plasmodium exported protein, unknown function	Plasmodium exported protein					host cell	GO:0043657	GO:0016021	integral component of membrane					NA
PvP01_02_v1	189971	15.6536	2	1104028	missense_variant	PVP01_0203900	727G>A	Glu243Lys	PvP01_02_v2:187,467..192,891(+)	P-loop containing nucleoside triphosphate hydrolase, putative	P-loop NTPase	N/A	N/A	N/A	N/A	N/A	N/A	GO:0016021	integral component of membrane	GO:0005524;GO:0016887	ATP binding;ATP hydrolysis activity	N/A	N/A	N/A
PvP01_02_v1	247175	15.9546	2	1161232	upstream_gene_variant	PVP01_0205900	-1048A>G		NA	NA		NA	NA	NA	NA	NA	NA	NA	NA	NA	NA	NA	NA	NA
PvP01_02_v1	249063	15.9546	2	1163120	downstream_gene_variant	PVP01_0205700	*4674G>A		NA	NA		NA	NA	NA	NA	NA	NA	NA	NA	NA	NA	NA	NA	NA
PvP01_02_v1	249447	15.9546	2	1163504	missense_variant	PVP01_0206000	3157C>A	Arg1053Ser	PvP01_02_v2:249,040..252,902(-)	LCCL domain-containing protein, putative	CCp5	N/A	N/A	protein-containing complex binding	GO:0044877	crystalloid	GO:0044312	N/A	N/A	N/A	N/A	N/A	N/A	N/A
PvP01_03_v1	105820	15.9546	3	1732230	upstream_gene_variant	PVP01_0302100	-2241A>G		PvP01_03_v2:108,061..109,033(+)	Plasmodium exported protein (PHIST), unknown function	PHIST	N/A	N/A	N/A	N/A	host cell	GO:0043657	N/A	N/A	N/A	N/A	N/A	N/A	N/A
PvP01_03_v1	106489	15.9546	3	1732899	upstream_gene_variant	PVP01_0302100	-1572A>C		PvP01_03_v2:108,061..109,033(+)	Plasmodium exported protein (PHIST), unknown function	PHIST	N/A	N/A	N/A	N/A	host cell	GO:0043657	N/A	N/A	N/A	N/A	N/A	N/A	N/A
PvP01_03_v1	107018	15.9546	3	1733428	upstream_gene_variant	PVP01_0302100	-1043C>T		PvP01_03_v2:108,061..109,033(+)	Plasmodium exported protein (PHIST), unknown function	PHIST	N/A	N/A	N/A	N/A	host cell	GO:0043657	N/A	N/A	N/A	N/A	N/A	N/A	N/A
PvP01_03_v1	107085	15.9546	3	1733495	upstream_gene_variant	PVP01_0302100	-976A>G		PvP01_03_v2:108,061..109,033(+)	Plasmodium exported protein (PHIST), unknown function	PHIST	N/A	N/A	N/A	N/A	host cell	GO:0043657	N/A	N/A	N/A	N/A	N/A	N/A	N/A
PvP01_03_v1	107086	15.9546	3	1733496	upstream_gene_variant	PVP01_0302100	-975C>A		PvP01_03_v2:108,061..109,033(+)	Plasmodium exported protein (PHIST), unknown function	PHIST	N/A	N/A	N/A	N/A	host cell	GO:0043657	N/A	N/A	N/A	N/A	N/A	N/A	N/A
PvP01_03_v1	108240	15.9546	3	1734650	upstream_gene_variant	PVP01_0302200	-1621C>A		NA	NA		NA	NA	NA	NA	NA	NA	NA	NA	NA	NA	NA	NA	NA
PvP01_03_v1	108252	15.9546	3	1734662	upstream_gene_variant	PVP01_0302200	-1609A>G		NA	NA		NA	NA	NA	NA	NA	NA	NA	NA	NA	NA	NA	NA	NA
PvP01_03_v1	108271	15.9546	3	1734681	upstream_gene_variant	PVP01_0302200	-1590G>A		NA	NA		NA	NA	NA	NA	NA	NA	NA	NA	NA	NA	NA	NA	NA
PvP01_03_v1	108283	15.9546	3	1734693	upstream_gene_variant	PVP01_0302200	-1578G>T		NA	NA		NA	NA	NA	NA	NA	NA	NA	NA	NA	NA	NA	NA	NA
PvP01_03_v1	108403	15.9546	3	1734813	splice_region_variant&intron_variant	PVP01_0302100	142-4G>T		PvP01_03_v2:108,061..109,033(+)	Plasmodium exported protein (PHIST), unknown function	PHIST	N/A	N/A	N/A	N/A	host cell	GO:0043657	N/A	N/A	N/A	N/A	N/A	N/A	N/A
PvP01_03_v1	108459	15.9546	3	1734869	missense_variant	PVP01_0302100	194G>A	Cys65Tyr	PvP01_03_v2:108,061..109,033(+)	Plasmodium exported protein (PHIST), unknown function	PHIST	N/A	N/A	N/A	N/A	host cell	GO:0043657	N/A	N/A	N/A	N/A	N/A	N/A	N/A
PvP01_03_v1	108569	15.9546	3	1734979	synonymous_variant	PVP01_0302100	304C>A	Arg102Arg	PvP01_03_v2:108,061..109,033(+)	Plasmodium exported protein (PHIST), unknown function	PHIST	N/A	N/A	N/A	N/A	host cell	GO:0043657	N/A	N/A	N/A	N/A	N/A	N/A	N/A
PvP01_03_v1	110335	15.9546	3	1736745	upstream_gene_variant	PVP01_0302400	-3152G>T		PvP01_03_v2:113,100..114,926(+)	pre-mRNA splicing factor, putative	pre-mRNA splicing factor, putative	N/A	N/A	N/A	N/A	N/A	N/A	N/A	N/A	N/A	N/A	N/A	N/A	N/A
PvP01_03_v1	110386	15.9546	3	1736796	upstream_gene_variant	PVP01_0302400	-3101G>A		PvP01_03_v2:113,100..114,926(+)	pre-mRNA splicing factor, putative	pre-mRNA splicing factor, putative	N/A	N/A	N/A	N/A	N/A	N/A	N/A	N/A	N/A	N/A	N/A	N/A	N/A
PvP01_03_v1	110463	15.9546	3	1736873	upstream_gene_variant	PVP01_0302400	-3024G>A		PvP01_03_v2:113,100..114,926(+)	pre-mRNA splicing factor, putative	pre-mRNA splicing factor, putative	N/A	N/A	N/A	N/A	N/A	N/A	N/A	N/A	N/A	N/A	N/A	N/A	N/A
PvP01_03_v1	110959	15.9546	3	1737369	synonymous_variant	PVP01_0302300	1356T>C	Asp452Asp	PvP01_03_v2:110,262..113,018(-)	regulator of chromosome condensation, putative	regulator of chromosome condensation, putative	N/A	N/A	N/A	N/A	N/A	N/A	N/A	N/A	N/A	N/A	N/A	N/A	N/A
PvP01_03_v1	111220	15.9546	3	1737630	synonymous_variant	PVP01_0302300	1095G>A	Val365Val	PvP01_03_v2:110,262..113,018(-)	regulator of chromosome condensation, putative	regulator of chromosome condensation, putative	N/A	N/A	N/A	N/A	N/A	N/A	N/A	N/A	N/A	N/A	N/A	N/A	N/A
PvP01_03_v1	111237	15.9546	3	1737647	missense_variant	PVP01_0302300	1078A>T	Thr360Ser	PvP01_03_v2:110,262..113,018(-)	regulator of chromosome condensation, putative	regulator of chromosome condensation, putative	N/A	N/A	N/A	N/A	N/A	N/A	N/A	N/A	N/A	N/A	N/A	N/A	N/A
PvP01_03_v1	111252	15.9546	3	1737662	missense_variant	PVP01_0302300	1063C>T	Pro355Ser	PvP01_03_v2:110,262..113,018(-)	regulator of chromosome condensation, putative	regulator of chromosome condensation, putative	N/A	N/A	N/A	N/A	N/A	N/A	N/A	N/A	N/A	N/A	N/A	N/A	N/A
PvP01_03_v1	111307	15.9546	3	1737717	synonymous_variant	PVP01_0302300	1008G>A	Thr336Thr	PvP01_03_v2:110,262..113,018(-)	regulator of chromosome condensation, putative	regulator of chromosome condensation, putative	N/A	N/A	N/A	N/A	N/A	N/A	N/A	N/A	N/A	N/A	N/A	N/A	N/A
PvP01_03_v1	111316	15.9546	3	1737726	synonymous_variant	PVP01_0302300	999C>T	His333His	PvP01_03_v2:110,262..113,018(-)	regulator of chromosome condensation, putative	regulator of chromosome condensation, putative	N/A	N/A	N/A	N/A	N/A	N/A	N/A	N/A	N/A	N/A	N/A	N/A	N/A
PvP01_03_v1	111325	15.9546	3	1737735	synonymous_variant	PVP01_0302300	990C>T	His330His	PvP01_03_v2:110,262..113,018(-)	regulator of chromosome condensation, putative	regulator of chromosome condensation, putative	N/A	N/A	N/A	N/A	N/A	N/A	N/A	N/A	N/A	N/A	N/A	N/A	N/A
PvP01_03_v1	111361	15.9546	3	1737771	synonymous_variant	PVP01_0302300	954T>C	Arg318Arg	PvP01_03_v2:110,262..113,018(-)	regulator of chromosome condensation, putative	regulator of chromosome condensation, putative	N/A	N/A	N/A	N/A	N/A	N/A	N/A	N/A	N/A	N/A	N/A	N/A	N/A
PvP01_03_v1	111491	15.9546	3	1737901	missense_variant	PVP01_0302300	824G>A	Gly275Glu	PvP01_03_v2:110,262..113,018(-)	regulator of chromosome condensation, putative	regulator of chromosome condensation, putative	N/A	N/A	N/A	N/A	N/A	N/A	N/A	N/A	N/A	N/A	N/A	N/A	N/A
PvP01_03_v1	111564	15.9546	3	1737974	missense_variant	PVP01_0302300	751C>G	Pro251Ala	PvP01_03_v2:110,262..113,018(-)	regulator of chromosome condensation, putative	regulator of chromosome condensation, putative	N/A	N/A	N/A	N/A	N/A	N/A	N/A	N/A	N/A	N/A	N/A	N/A	N/A
PvP01_03_v1	111570	15.9546	3	1737980	missense_variant	PVP01_0302300	745C>A	His249Asn	PvP01_03_v2:110,262..113,018(-)	regulator of chromosome condensation, putative	regulator of chromosome condensation, putative	N/A	N/A	N/A	N/A	N/A	N/A	N/A	N/A	N/A	N/A	N/A	N/A	N/A
PvP01_03_v1	111989	15.9546	3	1738399	missense_variant	PVP01_0302300	326C>T	Thr109Ile	PvP01_03_v2:110,262..113,018(-)	regulator of chromosome condensation, putative	regulator of chromosome condensation, putative	N/A	N/A	N/A	N/A	N/A	N/A	N/A	N/A	N/A	N/A	N/A	N/A	N/A
PvP01_03_v1	112247	15.9546	3	1738657	missense_variant	PVP01_0302300	68G>A	Arg23Lys	PvP01_03_v2:110,262..113,018(-)	regulator of chromosome condensation, putative	regulator of chromosome condensation, putative	N/A	N/A	N/A	N/A	N/A	N/A	N/A	N/A	N/A	N/A	N/A	N/A	N/A
PvP01_03_v1	112302	15.9546	3	1738712	missense_variant	PVP01_0302300	13T>A	Leu5Ile	PvP01_03_v2:110,262..113,018(-)	regulator of chromosome condensation, putative	regulator of chromosome condensation	N/A	N/A	N/A	N/A	N/A	N/A	N/A	N/A	N/A	N/A	N/A	N/A	N/A
PvP01_03_v1	112326	15.9546	3	1738736	upstream_gene_variant	PVP01_0302300	-12C>T		PvP01_03_v2:110,262..113,018(-)	regulator of chromosome condensation, putative	regulator of chromosome condensation, putative	N/A	N/A	N/A	N/A	N/A	N/A	N/A	N/A	N/A	N/A	N/A	N/A	N/A
PvP01_03_v1	112334	15.9546	3	1738744	upstream_gene_variant	PVP01_0302300	-20A>C		PvP01_03_v2:110,262..113,018(-)	regulator of chromosome condensation, putative	regulator of chromosome condensation, putative	N/A	N/A	N/A	N/A	N/A	N/A	N/A	N/A	N/A	N/A	N/A	N/A	N/A
PvP01_03_v1	112339	15.9546	3	1738749	upstream_gene_variant	PVP01_0302300	-25G>C		PvP01_03_v2:110,262..113,018(-)	regulator of chromosome condensation, putative	regulator of chromosome condensation, putative	N/A	N/A	N/A	N/A	N/A	N/A	N/A	N/A	N/A	N/A	N/A	N/A	N/A
PvP01_03_v1	112342	15.9546	3	1738752	upstream_gene_variant	PVP01_0302300	-28A>T		PvP01_03_v2:110,262..113,018(-)	regulator of chromosome condensation, putative	regulator of chromosome condensation, putative	N/A	N/A	N/A	N/A	N/A	N/A	N/A	N/A	N/A	N/A	N/A	N/A	N/A
PvP01_03_v1	112344	15.9546	3	1738754	upstream_gene_variant	PVP01_0302300	-30C>T		PvP01_03_v2:110,262..113,018(-)	regulator of chromosome condensation, putative	regulator of chromosome condensation, putative	N/A	N/A	N/A	N/A	N/A	N/A	N/A	N/A	N/A	N/A	N/A	N/A	N/A
PvP01_03_v1	112461	15.9546	3	1738871	upstream_gene_variant	PVP01_0302300	-147G>T		PvP01_03_v2:110,262..113,018(-)	regulator of chromosome condensation, putative	regulator of chromosome condensation, putative	N/A	N/A	N/A	N/A	N/A	N/A	N/A	N/A	N/A	N/A	N/A	N/A	N/A
PvP01_03_v1	112467	15.9546	3	1738877	upstream_gene_variant	PVP01_0302300	-153C>A		PvP01_03_v2:110,262..113,018(-)	regulator of chromosome condensation, putative	regulator of chromosome condensation, putative	N/A	N/A	N/A	N/A	N/A	N/A	N/A	N/A	N/A	N/A	N/A	N/A	N/A
PvP01_03_v1	112543	15.9546	3	1738953	upstream_gene_variant	PVP01_0302300	-229A>G		PvP01_03_v2:110,262..113,018(-)	regulator of chromosome condensation, putative	regulator of chromosome condensation, putative	N/A	N/A	N/A	N/A	N/A	N/A	N/A	N/A	N/A	N/A	N/A	N/A	N/A
PvP01_03_v1	112559	15.9546	3	1738969	upstream_gene_variant	PVP01_0302300	-245C>T		PvP01_03_v2:110,262..113,018(-)	regulator of chromosome condensation, putative	regulator of chromosome condensation, putative	N/A	N/A	N/A	N/A	N/A	N/A	N/A	N/A	N/A	N/A	N/A	N/A	N/A
PvP01_03_v1	112562	15.9546	3	1738972	upstream_gene_variant	PVP01_0302300	-248C>A		PvP01_03_v2:110,262..113,018(-)	regulator of chromosome condensation, putative	regulator of chromosome condensation, putative	N/A	N/A	N/A	N/A	N/A	N/A	N/A	N/A	N/A	N/A	N/A	N/A	N/A
PvP01_03_v1	112572	15.9546	3	1738982	upstream_gene_variant	PVP01_0302300	-258G>T		PvP01_03_v2:110,262..113,018(-)	regulator of chromosome condensation, putative	regulator of chromosome condensation, putative	N/A	N/A	N/A	N/A	N/A	N/A	N/A	N/A	N/A	N/A	N/A	N/A	N/A
PvP01_03_v1	112641	15.9546	3	1739051	upstream_gene_variant	PVP01_0302300	-327C>G		PvP01_03_v2:110,262..113,018(-)	regulator of chromosome condensation, putative	regulator of chromosome condensation, putative	N/A	N/A	N/A	N/A	N/A	N/A	N/A	N/A	N/A	N/A	N/A	N/A	N/A
PvP01_03_v1	112728	15.9546	3	1739138	upstream_gene_variant	PVP01_0302300	-414A>G		PvP01_03_v2:110,262..113,018(-)	regulator of chromosome condensation, putative	regulator of chromosome condensation, putative	N/A	N/A	N/A	N/A	N/A	N/A	N/A	N/A	N/A	N/A	N/A	N/A	N/A
PvP01_03_v1	112835	15.9546	3	1739245	upstream_gene_variant	PVP01_0302300	-521T>C		PvP01_03_v2:110,262..113,018(-)	regulator of chromosome condensation, putative	regulator of chromosome condensation, putative	N/A	N/A	N/A	N/A	N/A	N/A	N/A	N/A	N/A	N/A	N/A	N/A	N/A
PvP01_03_v1	112993	15.9546	3	1739403	upstream_gene_variant	PVP01_0302300	-679T>G		PvP01_03_v2:110,262..113,018(-)	regulator of chromosome condensation, putative	regulator of chromosome condensation, putative	N/A	N/A	N/A	N/A	N/A	N/A	N/A	N/A	N/A	N/A	N/A	N/A	N/A
PvP01_03_v1	113029	15.9546	3	1739439	upstream_gene_variant	PVP01_0302300	-715C>T		PvP01_03_v2:110,262..113,018(-)	regulator of chromosome condensation, putative	regulator of chromosome condensation, putative	N/A	N/A	N/A	N/A	N/A	N/A	N/A	N/A	N/A	N/A	N/A	N/A	N/A
PvP01_03_v1	113144	15.9546	3	1739554	upstream_gene_variant	PVP01_0302300	-830G>C		PvP01_03_v2:110,262..113,018(-)	regulator of chromosome condensation, putative	regulator of chromosome condensation, putative	N/A	N/A	N/A	N/A	N/A	N/A	N/A	N/A	N/A	N/A	N/A	N/A	N/A
PvP01_03_v1	113191	15.9546	3	1739601	upstream_gene_variant	PVP01_0302300	-877C>G		PvP01_03_v2:110,262..113,018(-)	regulator of chromosome condensation, putative	regulator of chromosome condensation, putative	N/A	N/A	N/A	N/A	N/A	N/A	N/A	N/A	N/A	N/A	N/A	N/A	N/A
PvP01_03_v1	113206	15.9546	3	1739616	upstream_gene_variant	PVP01_0302300	-892T>C		PvP01_03_v2:110,262..113,018(-)	regulator of chromosome condensation, putative	regulator of chromosome condensation, putative	N/A	N/A	N/A	N/A	N/A	N/A	N/A	N/A	N/A	N/A	N/A	N/A	N/A
PvP01_03_v1	113246	15.9546	3	1739656	upstream_gene_variant	PVP01_0302300	-932G>A		PvP01_03_v2:110,262..113,018(-)	regulator of chromosome condensation, putative	regulator of chromosome condensation, putative	N/A	N/A	N/A	N/A	N/A	N/A	N/A	N/A	N/A	N/A	N/A	N/A	N/A
PvP01_03_v1	113247	15.9546	3	1739657	upstream_gene_variant	PVP01_0302300	-933C>G		PvP01_03_v2:110,262..113,018(-)	regulator of chromosome condensation, putative	regulator of chromosome condensation, putative	N/A	N/A	N/A	N/A	N/A	N/A	N/A	N/A	N/A	N/A	N/A	N/A	N/A
PvP01_03_v1	113326	15.9546	3	1739736	upstream_gene_variant	PVP01_0302300	-1012C>T		PvP01_03_v2:110,262..113,018(-)	regulator of chromosome condensation, putative	regulator of chromosome condensation, putative	N/A	N/A	N/A	N/A	N/A	N/A	N/A	N/A	N/A	N/A	N/A	N/A	N/A
PvP01_03_v1	113345	15.4775	3	1739755	upstream_gene_variant	PVP01_0302300	-1031C>T		PvP01_03_v2:110,262..113,018(-)	regulator of chromosome condensation, putative	regulator of chromosome condensation, putative	N/A	N/A	N/A	N/A	N/A	N/A	N/A	N/A	N/A	N/A	N/A	N/A	N/A
PvP01_03_v1	113362	15.4775	3	1739772	upstream_gene_variant	PVP01_0302300	-1048A>G		PvP01_03_v2:110,262..113,018(-)	regulator of chromosome condensation, putative	regulator of chromosome condensation, putative	N/A	N/A	N/A	N/A	N/A	N/A	N/A	N/A	N/A	N/A	N/A	N/A	N/A
PvP01_03_v1	113364	15.9546	3	1739774	upstream_gene_variant	PVP01_0302300	-1050G>A		PvP01_03_v2:110,262..113,018(-)	regulator of chromosome condensation, putative	regulator of chromosome condensation, putative	N/A	N/A	N/A	N/A	N/A	N/A	N/A	N/A	N/A	N/A	N/A	N/A	N/A
PvP01_03_v1	113392	15.4775	3	1739802	upstream_gene_variant	PVP01_0302300	-1078G>T		PvP01_03_v2:110,262..113,018(-)	regulator of chromosome condensation, putative	regulator of chromosome condensation, putative	N/A	N/A	N/A	N/A	N/A	N/A	N/A	N/A	N/A	N/A	N/A	N/A	N/A
PvP01_03_v1	113438	15.2556	3	1739848	upstream_gene_variant	PVP01_0302300	-1124G>C		PvP01_03_v2:110,262..113,018(-)	regulator of chromosome condensation, putative	regulator of chromosome condensation, putative	N/A	N/A	N/A	N/A	N/A	N/A	N/A	N/A	N/A	N/A	N/A	N/A	N/A
PvP01_03_v1	113630	15.9546	3	1740040	synonymous_variant	PVP01_0302400	144A>G	Glu48Glu	PvP01_03_v2:113,100..114,926(+)	pre-mRNA splicing factor, putative	pre-mRNA splicing factor, putative	N/A	N/A	N/A	N/A	N/A	N/A	N/A	N/A	N/A	N/A	N/A	N/A	N/A
PvP01_03_v1	113701	15.9546	3	1740111	missense_variant	PVP01_0302400	215A>C	Glu72Ala	PvP01_03_v2:113,100..114,926(+)	pre-mRNA splicing factor, putative	pre-mRNA splicing factor, putative	N/A	N/A	N/A	N/A	N/A	N/A	N/A	N/A	N/A	N/A	N/A	N/A	N/A
PvP01_03_v1	113777	15.9546	3	1740187	synonymous_variant	PVP01_0302400	291A>G	Pro97Pro	PvP01_03_v2:113,100..114,926(+)	pre-mRNA splicing factor, putative	pre-mRNA splicing factor, putative	N/A	N/A	N/A	N/A	N/A	N/A	N/A	N/A	N/A	N/A	N/A	N/A	N/A
PvP01_03_v1	113833	15.9546	3	1740243	missense_variant	PVP01_0302400	347A>G	Lys116Arg	PvP01_03_v2:113,100..114,926(+)	pre-mRNA splicing factor, putative	pre-mRNA splicing factor, putative	N/A	N/A	N/A	N/A	N/A	N/A	N/A	N/A	N/A	N/A	N/A	N/A	N/A
PvP01_03_v1	114090	15.9546	3	1740500	missense_variant	PVP01_0302400	604G>A	Glu202Lys	PvP01_03_v2:113,100..114,926(+)	pre-mRNA splicing factor, putative	pre-mRNA splicing factor	N/A	N/A	N/A	N/A	N/A	N/A	N/A	N/A	N/A	N/A	N/A	N/A	N/A
PvP01_03_v1	114124	15.9546	3	1740534	missense_variant	PVP01_0302400	638G>A	Arg213Lys	PvP01_03_v2:113,100..114,926(+)	pre-mRNA splicing factor, putative	pre-mRNA splicing factor, putative	N/A	N/A	N/A	N/A	N/A	N/A	N/A	N/A	N/A	N/A	N/A	N/A	N/A
PvP01_03_v1	114129	15.9546	3	1740539	missense_variant	PVP01_0302400	643G>A	Val215Ile	PvP01_03_v2:113,100..114,926(+)	pre-mRNA splicing factor, putative	pre-mRNA splicing factor, putative	N/A	N/A	N/A	N/A	N/A	N/A	N/A	N/A	N/A	N/A	N/A	N/A	N/A
PvP01_03_v1	114155	15.9546	3	1740565	synonymous_variant	PVP01_0302400	669G>A	Ser223Ser	PvP01_03_v2:113,100..114,926(+)	pre-mRNA splicing factor, putative	pre-mRNA splicing factor, putative	N/A	N/A	N/A	N/A	N/A	N/A	N/A	N/A	N/A	N/A	N/A	N/A	N/A
PvP01_03_v1	114549	15.9546	3	1740959	stop_gained	PVP01_0302400	1063C>T	Arg355*	PvP01_03_v2:113,100..114,926(+)	pre-mRNA splicing factor, putative	pre-mRNA splicing factor, putative	N/A	N/A	N/A	N/A	N/A	N/A	N/A	N/A	N/A	N/A	N/A	N/A	N/A
PvP01_03_v1	115518	15.9546	3	1741928	upstream_gene_variant	PVP01_0302300	-3204T>A		PvP01_03_v2:110,262..113,018(-)	regulator of chromosome condensation, putative	regulator of chromosome condensation, putative	N/A	N/A	N/A	N/A	N/A	N/A	N/A	N/A	N/A	N/A	N/A	N/A	N/A
PvP01_03_v1	115525	15.9546	3	1741935	upstream_gene_variant	PVP01_0302300	-3211G>T		PvP01_03_v2:110,262..113,018(-)	regulator of chromosome condensation, putative	regulator of chromosome condensation, putative	N/A	N/A	N/A	N/A	N/A	N/A	N/A	N/A	N/A	N/A	N/A	N/A	N/A
PvP01_03_v1	115532	15.9546	3	1741942	upstream_gene_variant	PVP01_0302300	-3218G>A		PvP01_03_v2:110,262..113,018(-)	regulator of chromosome condensation, putative	regulator of chromosome condensation, putative	N/A	N/A	N/A	N/A	N/A	N/A	N/A	N/A	N/A	N/A	N/A	N/A	N/A
PvP01_03_v1	115601	15.9546	3	1742011	upstream_gene_variant	PVP01_0302300	-3287C>G		PvP01_03_v2:110,262..113,018(-)	regulator of chromosome condensation, putative	regulator of chromosome condensation, putative	N/A	N/A	N/A	N/A	N/A	N/A	N/A	N/A	N/A	N/A	N/A	N/A	N/A
PvP01_03_v1	115885	15.9546	3	1742295	missense_variant	PVP01_0302500	202T>G	Ser68Ala	PvP01_03_v2:115,169..116,229(-)	conserved Plasmodium protein, unknown function	conserved Plasmodium protein, unknown function	N/A	N/A	N/A	N/A	N/A	N/A	N/A	N/A	N/A	N/A	N/A	N/A	N/A
PvP01_03_v1	116123	15.9546	3	1742533	missense_variant	PVP01_0302500	107C>T	Ala36Val	PvP01_03_v2:115,169..116,229(-)	conserved Plasmodium protein, unknown function	conserved Plasmodium protein, unknown function	N/A	N/A	N/A	N/A	N/A	N/A	N/A	N/A	N/A	N/A	N/A	N/A	N/A
PvP01_03_v1	116344	15.9546	3	1742754	upstream_gene_variant	PVP01_0302300	-4030C>A		PvP01_03_v2:110,262..113,018(-)	regulator of chromosome condensation, putative	regulator of chromosome condensation, putative	N/A	N/A	N/A	N/A	N/A	N/A	N/A	N/A	N/A	N/A	N/A	N/A	N/A
PvP01_03_v1	116703	15.9546	3	1743113	upstream_gene_variant	PVP01_0302300	-4389T>C		PvP01_03_v2:110,262..113,018(-)	regulator of chromosome condensation, putative	regulator of chromosome condensation, putative	N/A	N/A	N/A	N/A	N/A	N/A	N/A	N/A	N/A	N/A	N/A	N/A	N/A
PvP01_03_v1	117082	15.9546	3	1743492	upstream_gene_variant	PVP01_0302300	-4768A>G		PvP01_03_v2:110,262..113,018(-)	regulator of chromosome condensation, putative	regulator of chromosome condensation, putative	N/A	N/A	N/A	N/A	N/A	N/A	N/A	N/A	N/A	N/A	N/A	N/A	N/A
PvP01_03_v1	117273	15.9546	3	1743683	upstream_gene_variant	PVP01_0302300	-4959A>G		PvP01_03_v2:110,262..113,018(-)	regulator of chromosome condensation, putative	regulator of chromosome condensation, putative	N/A	N/A	N/A	N/A	N/A	N/A	N/A	N/A	N/A	N/A	N/A	N/A	N/A
PvP01_03_v1	117434	15.4775	3	1743844	upstream_gene_variant	PVP01_0302500	-1205G>C		PvP01_03_v2:115,169..116,229(-)	conserved Plasmodium protein, unknown function	conserved Plasmodium protein, unknown function	N/A	N/A	N/A	N/A	N/A	N/A	N/A	N/A	N/A	N/A	N/A	N/A	N/A
PvP01_03_v1	117529	15.9546	3	1743939	upstream_gene_variant	PVP01_0302500	-1300T>C		PvP01_03_v2:115,169..116,229(-)	conserved Plasmodium protein, unknown function	conserved Plasmodium protein, unknown function	N/A	N/A	N/A	N/A	N/A	N/A	N/A	N/A	N/A	N/A	N/A	N/A	N/A
PvP01_03_v1	117605	15.9546	3	1744015	upstream_gene_variant	PVP01_0302500	-1376A>T		PvP01_03_v2:115,169..116,229(-)	conserved Plasmodium protein, unknown function	conserved Plasmodium protein, unknown function	N/A	N/A	N/A	N/A	N/A	N/A	N/A	N/A	N/A	N/A	N/A	N/A	N/A
PvP01_03_v1	117956	15.9546	3	1744366	upstream_gene_variant	PVP01_0302500	-1727G>A		PvP01_03_v2:115,169..116,229(-)	conserved Plasmodium protein, unknown function	conserved Plasmodium protein, unknown function	N/A	N/A	N/A	N/A	N/A	N/A	N/A	N/A	N/A	N/A	N/A	N/A	N/A
PvP01_03_v1	118073	15.9546	3	1744483	upstream_gene_variant	PVP01_0302500	-1844A>G		PvP01_03_v2:115,169..116,229(-)	conserved Plasmodium protein, unknown function	conserved Plasmodium protein, unknown function	N/A	N/A	N/A	N/A	N/A	N/A	N/A	N/A	N/A	N/A	N/A	N/A	N/A
PvP01_03_v1	118076	15.9546	3	1744486	upstream_gene_variant	PVP01_0302500	-1847C>T		PvP01_03_v2:115,169..116,229(-)	conserved Plasmodium protein, unknown function	conserved Plasmodium protein, unknown function	N/A	N/A	N/A	N/A	N/A	N/A	N/A	N/A	N/A	N/A	N/A	N/A	N/A
PvP01_03_v1	118454	15.9546	3	1744864	synonymous_variant	PVP01_0302600	285C>T	Gly95Gly	PvP01_03_v2:118,170..129,734(+)	zinc finger protein, putative	zinc finger protein, putative	N/A	N/A	N/A	N/A	N/A	N/A	GO:0016021;GO:0005634	integral component of membrane;nucleus	GO:0003677	DNA binding	N/A	N/A	N/A
PvP01_03_v1	118532	15.9546	3	1744942	synonymous_variant	PVP01_0302600	363A>C	Pro121Pro	PvP01_03_v2:118,170..129,734(+)	zinc finger protein, putative	zinc finger protein, putative	N/A	N/A	N/A	N/A	N/A	N/A	GO:0016021;GO:0005634	integral component of membrane;nucleus	GO:0003677	DNA binding	N/A	N/A	N/A
PvP01_03_v1	118577	15.9546	3	1744987	missense_variant	PVP01_0302600	408C>G	Asn136Lys	PvP01_03_v2:118,170..129,734(+)	zinc finger protein, putative	zinc finger protein, putative	N/A	N/A	N/A	N/A	N/A	N/A	GO:0016021;GO:0005634	integral component of membrane;nucleus	GO:0003677	DNA binding	N/A	N/A	N/A
PvP01_03_v1	118856	15.9546	3	1745266	synonymous_variant	PVP01_0302600	687C>T	Ser229Ser	PvP01_03_v2:118,170..129,734(+)	zinc finger protein, putative	zinc finger protein, putative	N/A	N/A	N/A	N/A	N/A	N/A	GO:0016021;GO:0005634	integral component of membrane;nucleus	GO:0003677	DNA binding	N/A	N/A	N/A
PvP01_03_v1	279870	11.4528	3	1906280	upstream_gene_variant	PVP01_0305100	-2125C>T		PvP01_03_v2:270,999..278,667(-)	lysine decarboxylase, putative	lysine decarboxylase									GO:0003824;GO:0008923	catalytic activity;lysine decarboxylase activity			NA
PvP01_03_v1	643340	15.9546	3	2269750	upstream_gene_variant	PVP01_0314000	-751T>G		NA	NA	NA	NA	NA	NA	NA	NA	NA	NA	NA	NA	NA	NA	NA	NA
PvP01_03_v1	645360	15.9546	3	2271770	upstream_gene_variant	PVP01_0314000	-2771G>A		NA	NA	NA	NA	NA	NA	NA	NA	NA	NA	NA	NA	NA	NA	NA	NA
PvP01_03_v1	645997	15.9546	3	2272407	upstream_gene_variant	PVP01_0314000	-3408T>A		NA	NA	NA	NA	NA	NA	NA	NA	NA	NA	NA	NA	NA	NA	NA	NA
PvP01_03_v1	650557	15.9546	3	2276967	missense_variant	PVP01_0314300	231T>G	Asp77Glu	PvP01_03_v2:649,856..654,332(+)	conserved Plasmodium protein, unknown function	conserved Plasmodium protein, unknown function	N/A	N/A	N/A	N/A	N/A	N/A	N/A	N/A	N/A	N/A	N/A	N/A	N/A
PvP01_03_v1	651731	15.9546	3	2278141	synonymous_variant	PVP01_0314300	1098A>G	Val366Val	PvP01_03_v2:649,856..654,332(+)	conserved Plasmodium protein, unknown function	conserved Plasmodium protein, unknown function	N/A	N/A	N/A	N/A	N/A	N/A	N/A	N/A	N/A	N/A	N/A	N/A	N/A
PvP01_03_v1	653989	15.3525	3	2280399	downstream_gene_variant	PVP01_0314300	*86G>A		PvP01_03_v2:649,856..654,332(+)	conserved Plasmodium protein, unknown function	conserved Plasmodium protein, unknown function	N/A	N/A	N/A	N/A	N/A	N/A	N/A	N/A	N/A	N/A	N/A	N/A	N/A
PvP01_03_v1	657187	15.9546	3	2283597	upstream_gene_variant	PVP01_0314400	-1224C>T		NA	conserved Plasmodium protein, unknown function	conserved Plasmodium protein, unknown function	NA	NA	NA	NA	NA	NA	NA	NA	NA	NA	NA	NA	NA
PvP01_03_v1	661849	15.9546	3	2288259	upstream_gene_variant	PVP01_0314500	-3024C>T		NA	conserved protein, unknown function	conserved protein, unknown function	NA	NA	NA	NA	NA	NA	NA	NA	NA	NA	NA	NA	NA
PvP01_03_v1	661923	15.9546	3	2288333	upstream_gene_variant	PVP01_0314500	-3098A>C		NA	conserved protein, unknown function	conserved protein, unknown function	NA	NA	NA	NA	NA	NA	NA	NA	NA	NA	NA	NA	NA
PvP01_03_v1	664404	15.9546	3	2290814	upstream_gene_variant	PVP01_0314900	-3044C>A		NA	serine/threonine-protein kinase NEK4, putative	NEK4	NA	NA	NA	NA	NA	NA	NA	NA	NA	NA	NA	NA	NA
PvP01_03_v1	665722	15.9546	3	2292132	upstream_gene_variant	PVP01_0314900	-1726G>A		NA	serine/threonine-protein kinase NEK4, putative	NEK4	NA	NA	NA	NA	NA	NA	NA	NA	NA	NA	NA	NA	NA
PvP01_03_v1	665924	15.9546	3	2292334	upstream_gene_variant	PVP01_0314900	-1524C>T		NA	serine/threonine-protein kinase NEK4, putative	NEK4	NA	NA	NA	NA	NA	NA	NA	NA	NA	NA	NA	NA	NA
PvP01_03_v1	673367	15.9546	3	2299777	missense_variant	PVP01_0315000	2177C>T	Ala726Val	PvP01_03_v2:670,718..673,758(+)	actin-related protein ARP6, putative	ARP6	N/A	N/A	N/A	N/A	nucleus	GO:0005634	GO:0005634	nucleus	N/A	N/A	GO:0006338	chromatin remodeling	5472072
PvP01_03_v1	682299	15.9546	3	2308709	upstream_gene_variant	PVP01_0315100	-4297G>T		NA	NA		NA	NA	NA	NA	NA	NA	NA	NA	NA	NA	NA	NA	NA
PvP01_03_v1	684140	15.9546	3	2310550	upstream_gene_variant	PVP01_0315200	-3301T>C		NA	NA		NA	NA	NA	NA	NA	NA	NA	NA	NA	NA	NA	NA	NA
PvP01_04_v1	199779	15.9546	4	2721369	upstream_gene_variant	PVP01_0404400	-2182A>G		NA	NA		NA	NA	NA	NA	NA	NA	NA	NA	NA	NA	NA	NA	NA
PvP01_04_v1	199791	15.9546	4	2721381	upstream_gene_variant	PVP01_0404400	-2194A>T		NA	NA		NA	NA	NA	NA	NA	NA	NA	NA	NA	NA	NA	NA	NA
PvP01_04_v1	199792	15.9546	4	2721382	upstream_gene_variant	PVP01_0404400	-2195T>G		NA	NA		NA	NA	NA	NA	NA	NA	NA	NA	NA	NA	NA	NA	NA
PvP01_04_v1	201267	15.9546	4	2722857	missense_variant	PVP01_0404500	1514G>C	Gly505Ala	PvP01_04_v2:201,260..203,033(-)	hypothetical protein	hypothetical protein	N/A	N/A	N/A	N/A	N/A	N/A	GO:0016021	integral component of membrane	N/A	N/A	N/A	N/A	N/A
PvP01_04_v1	204711	15.9546	4	2726301	upstream_gene_variant	PVP01_0404500	-1678C>T		PvP01_04_v2:201,260..203,033(-)	hypothetical protein	hypothetical protein	N/A	N/A	N/A	N/A	N/A	N/A	GO:0016021	integral component of membrane	N/A	N/A	N/A	N/A	N/A
PvP01_04_v1	214746	15.9546	4	2736336	upstream_gene_variant	PVP01_0404700	-1431C>A		NA	NA		NA	NA	NA	NA	NA	NA	NA	NA	NA	NA	NA	NA	NA
PvP01_04_v1	222332	15.9546	4	2743922	upstream_gene_variant	PVP01_0404900	-1447C>A		NA	NA		NA	NA	NA	NA	NA	NA	NA	NA	NA	NA	NA	NA	NA
PvP01_04_v1	222755	15.9546	4	2744345	upstream_gene_variant	PVP01_0404900	-1870T>C		NA	NA		NA	NA	NA	NA	NA	NA	NA	NA	NA	NA	NA	NA	NA
PvP01_04_v1	223672	15.9546	4	2745262	upstream_gene_variant	PVP01_0404900	-2787C>T		NA	NA		NA	NA	NA	NA	NA	NA	NA	NA	NA	NA	NA	NA	NA
PvP01_04_v1	224826	15.9546	4	2746416	missense_variant	PVP01_0405000	7252A>G	Asn2418Asp	PvP01_04_v2:222,995..233,018(-)	liver stage antigen 3, putative	LSA3	N/A	N/A	N/A	N/A	merozoite dense granule	GO:0020026	GO:0016021	integral component of membrane	N/A	N/A	N/A	N/A	N/A
PvP01_04_v1	225402	15.9546	4	2746992	missense_variant	PVP01_0405000	6676G>A	Glu2226Lys	PvP01_04_v2:222,995..233,018(-)	liver stage antigen 3, putative	LSA3	N/A	N/A	N/A	N/A	merozoite dense granule	GO:0020026	GO:0016021	integral component of membrane	N/A	N/A	N/A	N/A	N/A
PvP01_04_v1	225769	15.9546	4	2747359	synonymous_variant	PVP01_0405000	6309G>T	Pro2103Pro	PvP01_04_v2:222,995..233,018(-)	liver stage antigen 3, putative	LSA3	N/A	N/A	N/A	N/A	merozoite dense granule	GO:0020026	GO:0016021	integral component of membrane	N/A	N/A	N/A	N/A	N/A
PvP01_04_v1	225791	15.9546	4	2747381	missense_variant	PVP01_0405000	6287C>G	Pro2096Arg	PvP01_04_v2:222,995..233,018(-)	liver stage antigen 3, putative	LSA3	N/A	N/A	N/A	N/A	merozoite dense granule	GO:0020026	GO:0016021	integral component of membrane	N/A	N/A	N/A	N/A	N/A
PvP01_04_v1	227394	15.9546	4	2748984	missense_variant	PVP01_0405000	4684G>A	Val1562Ile	PvP01_04_v2:222,995..233,018(-)	liver stage antigen 3, putative	LSA3	N/A	N/A	N/A	N/A	merozoite dense granule	GO:0020026	GO:0016021	integral component of membrane	N/A	N/A	N/A	N/A	N/A
PvP01_04_v1	227429	15.9546	4	2749019	missense_variant	PVP01_0405000	4649T>C	Leu1550Pro	PvP01_04_v2:222,995..233,018(-)	liver stage antigen 3, putative	LSA3	N/A	N/A	N/A	N/A	merozoite dense granule	GO:0020026	GO:0016021	integral component of membrane	N/A	N/A	N/A	N/A	N/A
PvP01_04_v1	227880	15.9546	4	2749470	missense_variant	PVP01_0405000	4198G>C	Asp1400His	PvP01_04_v2:222,995..233,018(-)	liver stage antigen 3, putative	LSA3	N/A	N/A	N/A	N/A	merozoite dense granule	GO:0020026	GO:0016021	integral component of membrane	N/A	N/A	N/A	N/A	N/A
PvP01_04_v1	227908	15.9546	4	2749498	synonymous_variant	PVP01_0405000	4170A>T	Val1390Val	PvP01_04_v2:222,995..233,018(-)	liver stage antigen 3, putative	LSA3	N/A	N/A	N/A	N/A	merozoite dense granule	GO:0020026	GO:0016021	integral component of membrane	N/A	N/A	N/A	N/A	N/A
PvP01_04_v1	227958	15.9546	4	2749548	missense_variant	PVP01_0405000	4120G>A	Val1374Ile	PvP01_04_v2:222,995..233,018(-)	liver stage antigen 3, putative	LSA3	N/A	N/A	N/A	N/A	merozoite dense granule	GO:0020026	GO:0016021	integral component of membrane	N/A	N/A	N/A	N/A	N/A
PvP01_04_v1	227965	15.9546	4	2749555	synonymous_variant	PVP01_0405000	4113A>G	Glu1371Glu	PvP01_04_v2:222,995..233,018(-)	liver stage antigen 3, putative	LSA3	N/A	N/A	N/A	N/A	merozoite dense granule	GO:0020026	GO:0016021	integral component of membrane	N/A	N/A	N/A	N/A	N/A
PvP01_04_v1	228010	15.9546	4	2749600	synonymous_variant	PVP01_0405000	4068A>G	Glu1356Glu	PvP01_04_v2:222,995..233,018(-)	liver stage antigen 3, putative	LSA3	N/A	N/A	N/A	N/A	merozoite dense granule	GO:0020026	GO:0016021	integral component of membrane	N/A	N/A	N/A	N/A	N/A
PvP01_04_v1	228044	15.9546	4	2749634	missense_variant	PVP01_0405000	4034C>G	Thr1345Ser	PvP01_04_v2:222,995..233,018(-)	liver stage antigen 3, putative	LSA3	N/A	N/A	N/A	N/A	merozoite dense granule	GO:0020026	GO:0016021	integral component of membrane	N/A	N/A	N/A	N/A	N/A
PvP01_04_v1	228117	15.9546	4	2749707	missense_variant	PVP01_0405000	3961G>C	Ala1321Pro	PvP01_04_v2:222,995..233,018(-)	liver stage antigen 3, putative	LSA3	N/A	N/A	N/A	N/A	merozoite dense granule	GO:0020026	GO:0016021	integral component of membrane	N/A	N/A	N/A	N/A	N/A
PvP01_04_v1	228603	15.9546	4	2750193	missense_variant	PVP01_0405000	3475G>A	Ala1159Thr	PvP01_04_v2:222,995..233,018(-)	liver stage antigen 3, putative	LSA3	N/A	N/A	N/A	N/A	merozoite dense granule	GO:0020026	GO:0016021	integral component of membrane	N/A	N/A	N/A	N/A	N/A
PvP01_04_v1	229168	15.9546	4	2750758	synonymous_variant	PVP01_0405000	2910A>G	Gln970Gln	PvP01_04_v2:222,995..233,018(-)	liver stage antigen 3, putative	LSA3	N/A	N/A	N/A	N/A	merozoite dense granule	GO:0020026	GO:0016021	integral component of membrane	N/A	N/A	N/A	N/A	N/A
PvP01_04_v1	229956	15.9546	4	2751546	missense_variant	PVP01_0405000	2122A>T	Ile708Leu	PvP01_04_v2:222,995..233,018(-)	liver stage antigen 3, putative	LSA3	N/A	N/A	N/A	N/A	merozoite dense granule	GO:0020026	GO:0016021	integral component of membrane	N/A	N/A	N/A	N/A	N/A
PvP01_04_v1	229983	15.2556	4	2751573	missense_variant	PVP01_0405000	2095G>A	Ala699Thr	PvP01_04_v2:222,995..233,018(-)	liver stage antigen 3, putative	LSA3	N/A	N/A	N/A	N/A	merozoite dense granule	GO:0020026	GO:0016021	integral component of membrane	N/A	N/A	N/A	N/A	N/A
PvP01_04_v1	229987	15.9546	4	2751577	synonymous_variant	PVP01_0405000	2091G>A	Glu697Glu	PvP01_04_v2:222,995..233,018(-)	liver stage antigen 3, putative	LSA3	N/A	N/A	N/A	N/A	merozoite dense granule	GO:0020026	GO:0016021	integral component of membrane	N/A	N/A	N/A	N/A	N/A
PvP01_04_v1	230031	15.2556	4	2751621	missense_variant	PVP01_0405000	2047G>T	Val683Phe	PvP01_04_v2:222,995..233,018(-)	liver stage antigen 3, putative	LSA3	N/A	N/A	N/A	N/A	merozoite dense granule	GO:0020026	GO:0016021	integral component of membrane	N/A	N/A	N/A	N/A	N/A
PvP01_04_v1	230178	15.9546	4	2751768	missense_variant	PVP01_0405000	1900G>A	Glu634Lys	PvP01_04_v2:222,995..233,018(-)	liver stage antigen 3, putative	LSA3	N/A	N/A	N/A	N/A	merozoite dense granule	GO:0020026	GO:0016021	integral component of membrane	N/A	N/A	N/A	N/A	N/A
PvP01_04_v1	231351	15.9546	4	2752941	missense_variant	PVP01_0405000	727C>T	Pro243Ser	PvP01_04_v2:222,995..233,018(-)	liver stage antigen 3, putative	LSA3	N/A	N/A	N/A	N/A	merozoite dense granule	GO:0020026	GO:0016021	integral component of membrane	N/A	N/A	N/A	N/A	N/A
PvP01_04_v1	231461	15.9546	4	2753051	missense_variant	PVP01_0405000	617A>T	Asn206Ile	PvP01_04_v2:222,995..233,018(-)	liver stage antigen 3, putative	LSA3	N/A	N/A	N/A	N/A	merozoite dense granule	GO:0020026	GO:0016021	integral component of membrane	N/A	N/A	N/A	N/A	N/A
PvP01_04_v1	231610	15.9546	4	2753200	synonymous_variant	PVP01_0405000	468G>A	Leu156Leu	PvP01_04_v2:222,995..233,018(-)	liver stage antigen 3, putative	LSA3	N/A	N/A	N/A	N/A	merozoite dense granule	GO:0020026	GO:0016021	integral component of membrane	N/A	N/A	N/A	N/A	N/A
PvP01_04_v1	232559	15.9546	4	2754149	upstream_gene_variant	PVP01_0405000	-280A>G		PvP01_04_v2:222,995..233,018(-)	liver stage antigen 3, putative	LSA3	N/A	N/A	N/A	N/A	merozoite dense granule	GO:0020026	GO:0016021	integral component of membrane	N/A	N/A	N/A	N/A	N/A
PvP01_04_v1	232858	15.9546	4	2754448	upstream_gene_variant	PVP01_0405000	-579C>T		PvP01_04_v2:222,995..233,018(-)	liver stage antigen 3, putative	LSA3	N/A	N/A	N/A	N/A	merozoite dense granule	GO:0020026	GO:0016021	integral component of membrane	N/A	N/A	N/A	N/A	N/A
PvP01_04_v1	234128	15.9546	4	2755718	upstream_gene_variant	PVP01_0405000	-1849G>C		PvP01_04_v2:222,995..233,018(-)	liver stage antigen 3, putative	LSA3	N/A	N/A	N/A	N/A	merozoite dense granule	GO:0020026	GO:0016021	integral component of membrane	N/A	N/A	N/A	N/A	N/A
PvP01_04_v1	234589	15.9546	4	2756179	upstream_gene_variant	PVP01_0405000	-2310G>T		PvP01_04_v2:222,995..233,018(-)	liver stage antigen 3, putative	LSA3	N/A	N/A	N/A	N/A	merozoite dense granule	GO:0020026	GO:0016021	integral component of membrane	N/A	N/A	N/A	N/A	N/A
PvP01_04_v1	235010	15.9546	4	2756600	upstream_gene_variant	PVP01_0405000	-2731G>T		PvP01_04_v2:222,995..233,018(-)	liver stage antigen 3, putative	LSA3	N/A	N/A	N/A	N/A	merozoite dense granule	GO:0020026	GO:0016021	integral component of membrane	N/A	N/A	N/A	N/A	N/A
PvP01_04_v1	235159	15.9546	4	2756749	upstream_gene_variant	PVP01_0405000	-2880A>G		PvP01_04_v2:222,995..233,018(-)	liver stage antigen 3, putative	LSA3	N/A	N/A	N/A	N/A	merozoite dense granule	GO:0020026	GO:0016021	integral component of membrane	N/A	N/A	N/A	N/A	N/A
PvP01_04_v1	235497	15.9546	4	2757087	upstream_gene_variant	PVP01_0405000	-3218G>A		PvP01_04_v2:222,995..233,018(-)	liver stage antigen 3, putative	LSA3	N/A	N/A	N/A	N/A	merozoite dense granule	GO:0020026	GO:0016021	integral component of membrane	N/A	N/A	N/A	N/A	N/A
PvP01_04_v1	235726	15.9546	4	2757316	upstream_gene_variant	PVP01_0405000	-3447G>A		PvP01_04_v2:222,995..233,018(-)	liver stage antigen 3, putative	LSA3	N/A	N/A	N/A	N/A	merozoite dense granule	GO:0020026	GO:0016021	integral component of membrane	N/A	N/A	N/A	N/A	N/A
PvP01_04_v1	236364	15.9546	4	2757954	upstream_gene_variant	PVP01_0405000	-4085C>T		PvP01_04_v2:222,995..233,018(-)	liver stage antigen 3, putative	LSA3	N/A	N/A	N/A	N/A	merozoite dense granule	GO:0020026	GO:0016021	integral component of membrane	N/A	N/A	N/A	N/A	N/A
PvP01_04_v1	236867	15.9546	4	2758457	upstream_gene_variant	PVP01_0405000	-4588C>T		PvP01_04_v2:222,995..233,018(-)	liver stage antigen 3, putative	LSA3	N/A	N/A	N/A	N/A	merozoite dense granule	GO:0020026	GO:0016021	integral component of membrane	N/A	N/A	N/A	N/A	N/A
PvP01_04_v1	237143	15.9546	4	2758733	upstream_gene_variant	PVP01_0405000	-4864T>A		PvP01_04_v2:222,995..233,018(-)	liver stage antigen 3, putative	LSA3	N/A	N/A	N/A	N/A	merozoite dense granule	GO:0020026	GO:0016021	integral component of membrane	N/A	N/A	N/A	N/A	N/A
PvP01_04_v1	237150	15.9546	4	2758740	upstream_gene_variant	PVP01_0405000	-4871A>C		PvP01_04_v2:222,995..233,018(-)	liver stage antigen 3, putative	LSA3	N/A	N/A	N/A	N/A	merozoite dense granule	GO:0020026	GO:0016021	integral component of membrane	N/A	N/A	N/A	N/A	N/A
PvP01_04_v1	237634	15.9546	4	2759224	synonymous_variant	PVP01_0405100	372G>A	Gln124Gln	PvP01_04_v2:236,359..238,860(-)	Plasmodium exported protein, unknown function	Plasmodium exported protein, unknown function	N/A	N/A	N/A	N/A	host cell	GO:0043657	GO:0016021	integral component of membrane	N/A	N/A	N/A	N/A	5472102
PvP01_04_v1	237830	15.9546	4	2759420	upstream_gene_variant	PVP01_0405200	-4375G>A		PvP01_04_v2:240,995..244,116(+)	Plasmodium exported protein (PHISTc), unknown function	PHISTc	N/A	N/A	N/A	N/A	host cell	GO:0043657	N/A	N/A	N/A	N/A	N/A	N/A	N/A
PvP01_04_v1	238073	15.9546	4	2759663	missense_variant	PVP01_0405100	92G>A	Gly31Asp	PvP01_04_v2:236,359..238,860(-)	Plasmodium exported protein, unknown function	Plasmodium exported protein, unknown function	N/A	N/A	N/A	N/A	host cell	GO:0043657	GO:0016021	integral component of membrane	N/A	N/A	N/A	N/A	5472102
PvP01_04_v1	239332	15.9546	4	2760922	upstream_gene_variant	PVP01_0405100	-1168A>C		PvP01_04_v2:236,359..238,860(-)	Plasmodium exported protein, unknown function	Plasmodium exported protein, unknown function	N/A	N/A	N/A	N/A	host cell	GO:0043657	GO:0016021	integral component of membrane	N/A	N/A	N/A	N/A	5472102
PvP01_04_v1	239361	15.9546	4	2760951	upstream_gene_variant	PVP01_0405100	-1197G>T		PvP01_04_v2:236,359..238,860(-)	Plasmodium exported protein, unknown function	Plasmodium exported protein, unknown function	N/A	N/A	N/A	N/A	host cell	GO:0043657	GO:0016021	integral component of membrane	N/A	N/A	N/A	N/A	5472102
PvP01_04_v1	240238	15.9546	4	2761828	upstream_gene_variant	PVP01_0405100	-2074G>T		PvP01_04_v2:236,359..238,860(-)	Plasmodium exported protein, unknown function	Plasmodium exported protein, unknown function	N/A	N/A	N/A	N/A	host cell	GO:0043657	GO:0016021	integral component of membrane	N/A	N/A	N/A	N/A	5472102
PvP01_04_v1	240333	15.9546	4	2761923	upstream_gene_variant	PVP01_0405100	-2169A>G		PvP01_04_v2:236,359..238,860(-)	Plasmodium exported protein, unknown function	Plasmodium exported protein, unknown function	N/A	N/A	N/A	N/A	host cell	GO:0043657	GO:0016021	integral component of membrane	N/A	N/A	N/A	N/A	5472102
PvP01_04_v1	241138	15.9546	4	2762728	upstream_gene_variant	PVP01_0405100	-2974G>T		PvP01_04_v2:236,359..238,860(-)	Plasmodium exported protein, unknown function	Plasmodium exported protein, unknown function	N/A	N/A	N/A	N/A	host cell	GO:0043657	GO:0016021	integral component of membrane	N/A	N/A	N/A	N/A	5472102
PvP01_04_v1	241661	15.9546	4	2763251	upstream_gene_variant	PVP01_0405100	-3497C>A		PvP01_04_v2:236,359..238,860(-)	Plasmodium exported protein, unknown function	Plasmodium exported protein, unknown function	N/A	N/A	N/A	N/A	host cell	GO:0043657	GO:0016021	integral component of membrane	N/A	N/A	N/A	N/A	5472102
PvP01_04_v1	241674	15.9546	4	2763264	upstream_gene_variant	PVP01_0405100	-3510G>T		PvP01_04_v2:236,359..238,860(-)	Plasmodium exported protein, unknown function	Plasmodium exported protein, unknown function	N/A	N/A	N/A	N/A	host cell	GO:0043657	GO:0016021	integral component of membrane	N/A	N/A	N/A	N/A	5472102
PvP01_04_v1	243119	15.9546	4	2764709	synonymous_variant	PVP01_0405200	765C>T	Ser255Ser	PvP01_04_v2:240,995..244,116(+)	Plasmodium exported protein (PHISTc), unknown function	PHISTc	N/A	N/A	N/A	N/A	host cell	GO:0043657	N/A	N/A	N/A	N/A	N/A	N/A	N/A
PvP01_04_v1	244118	15.9546	4	2765708	upstream_gene_variant	PVP01_0405300	-1281A>C		PvP01_04_v2:244,371..247,461(+)	Plasmodium exported protein (PHISTc), unknown function	GEXP20	N/A	N/A	N/A	N/A	host cell	GO:0043657	N/A	N/A	N/A	N/A	N/A	N/A	N/A
PvP01_04_v1	244283	15.9546	4	2765873	upstream_gene_variant	PVP01_0405300	-1116G>A		PvP01_04_v2:244,371..247,461(+)	Plasmodium exported protein (PHISTc), unknown function	GEXP20	N/A	N/A	N/A	N/A	host cell	GO:0043657	N/A	N/A	N/A	N/A	N/A	N/A	N/A
PvP01_04_v1	245894	15.9546	4	2767484	missense_variant	PVP01_0405300	332C>A	Pro111Gln	PvP01_04_v2:244,371..247,461(+)	Plasmodium exported protein (PHISTc), unknown function	GEXP20	N/A	N/A	N/A	N/A	host cell	GO:0043657	N/A	N/A	N/A	N/A	N/A	N/A	N/A
PvP01_04_v1	246044	15.9546	4	2767634	missense_variant	PVP01_0405300	482C>T	Ser161Phe	PvP01_04_v2:244,371..247,461(+)	Plasmodium exported protein (PHISTc), unknown function	GEXP20	N/A	N/A	N/A	N/A	host cell	GO:0043657	N/A	N/A	N/A	N/A	N/A	N/A	N/A
PvP01_04_v1	247225	15.9546	4	2768815	upstream_gene_variant	PVP01_0405400	-1170T>C		PvP01_04_v2:247,482..251,586(+)	replication factor C subunit 1, putative	RFC1	DNA repair	GO:0006281	N/A	N/A	DNA replication factor C complex;nuclear periphery;nucleus	GO:0005663;GO:0034399;GO:0005634	GO:0005663;GO:0005634	DNA replication factor C complex;nucleus	GO:0005524;GO:0016887;GO:0003677;GO:0003689	ATP binding;ATP hydrolysis activity;DNA binding;DNA clamp loader activity	GO:0006281;GO:0006260	DNA repair;DNA replication	N/A
PvP01_04_v1	247535	15.9546	4	2769125	upstream_gene_variant	PVP01_0405400	-860C>A		PvP01_04_v2:247,482..251,586(+)	replication factor C subunit 1, putative	RFC1	DNA repair	GO:0006281	N/A	N/A	DNA replication factor C complex;nuclear periphery;nucleus	GO:0005663;GO:0034399;GO:0005634	GO:0005663;GO:0005634	DNA replication factor C complex;nucleus	GO:0005524;GO:0016887;GO:0003677;GO:0003689	ATP binding;ATP hydrolysis activity;DNA binding;DNA clamp loader activity	GO:0006281;GO:0006260	DNA repair;DNA replication	N/A
PvP01_04_v1	248598	15.9546	4	2770188	missense_variant	PVP01_0405400	204C>G	Asp68Glu	PvP01_04_v2:247,482..251,586(+)	replication factor C subunit 1, putative	RFC1	DNA repair	GO:0006281	N/A	N/A	DNA replication factor C complex;nuclear periphery;nucleus	GO:0005663;GO:0034399;GO:0005634	GO:0005663;GO:0005634	DNA replication factor C complex;nucleus	GO:0005524;GO:0016887;GO:0003677;GO:0003689	ATP binding;ATP hydrolysis activity;DNA binding;DNA clamp loader activity	GO:0006281;GO:0006260	DNA repair;DNA replication	N/A
PvP01_04_v1	250254	15.9546	4	2771844	synonymous_variant	PVP01_0405400	1860A>G	Leu620Leu	PvP01_04_v2:247,482..251,586(+)	replication factor C subunit 1, putative	RFC1	DNA repair	GO:0006281	N/A	N/A	DNA replication factor C complex;nuclear periphery;nucleus	GO:0005663;GO:0034399;GO:0005634	GO:0005663;GO:0005634	DNA replication factor C complex;nucleus	GO:0005524;GO:0016887;GO:0003677;GO:0003689	ATP binding;ATP hydrolysis activity;DNA binding;DNA clamp loader activity	GO:0006281;GO:0006260	DNA repair;DNA replication	N/A
PvP01_04_v1	251287	15.9546	4	2772877	upstream_gene_variant	PVP01_0405500	-1074A>G		PvP01_04_v2:251,598..255,337(+)	pseudouridine synthase, putative	pseudouridine synthase, putative	N/A	N/A	N/A	N/A	N/A	N/A	N/A	N/A	GO:0003723;GO:0016866;GO:0009982;GO:0004730	RNA binding;intramolecular transferase activity;pseudouridine synthase activity;pseudouridylate synthase activity	GO:0009451;GO:0001522	RNA modification;pseudouridine synthesis	N/A
PvP01_04_v1	252840	15.9546	4	2774430	synonymous_variant	PVP01_0405500	480G>A	Glu160Glu	PvP01_04_v2:251,598..255,337(+)	pseudouridine synthase, putative	pseudouridine synthase, putative	N/A	N/A	N/A	N/A	N/A	N/A	N/A	N/A	GO:0003723;GO:0016866;GO:0009982;GO:0004730	RNA binding;intramolecular transferase activity;pseudouridine synthase activity;pseudouridylate synthase activity	GO:0009451;GO:0001522	RNA modification;pseudouridine synthesis	N/A
PvP01_04_v1	253587	15.9546	4	2775177	synonymous_variant	PVP01_0405500	813C>A	Gly271Gly	PvP01_04_v2:251,598..255,337(+)	pseudouridine synthase, putative	pseudouridine synthase, putative	N/A	N/A	N/A	N/A	N/A	N/A	N/A	N/A	GO:0003723;GO:0016866;GO:0009982;GO:0004730	RNA binding;intramolecular transferase activity;pseudouridine synthase activity;pseudouridylate synthase activity	GO:0009451;GO:0001522	RNA modification;pseudouridine synthesis	N/A
PvP01_04_v1	254047	15.9546	4	2775637	upstream_gene_variant	PVP01_0405700	-2237C>A		NA	NA		NA	NA	NA	NA	NA	NA	NA	NA	NA	NA	NA	NA	NA
PvP01_04_v1	254377	15.9546	4	2775967	upstream_gene_variant	PVP01_0405700	-1907G>T		NA	NA		NA	NA	NA	NA	NA	NA	NA	NA	NA	NA	NA	NA	NA
PvP01_04_v1	254663	15.9546	4	2776253	synonymous_variant	PVP01_0405600	267C>T	Ile89Ile	PvP01_04_v2:252,989..255,967(-)	ribosome associated membrane protein RAMP4, putative	ribosome associated membrane protein RAMP4, putative	N/A	N/A	N/A	N/A	N/A	N/A	GO:0005783;GO:0016021	endoplasmic reticulum;integral component of membrane	N/A	N/A	GO:0015031	protein transport	5472108
PvP01_04_v1	257211	15.9546	4	2778801	upstream_gene_variant	PVP01_0405600	-1829C>G		PvP01_04_v2:252,989..255,967(-)	ribosome associated membrane protein RAMP4, putative	ribosome associated membrane protein RAMP4, putative	N/A	N/A	N/A	N/A	N/A	N/A	GO:0005783;GO:0016021	endoplasmic reticulum;integral component of membrane	N/A	N/A	GO:0015031	protein transport	5472108
PvP01_04_v1	257551	15.9546	4	2779141	upstream_gene_variant	PVP01_0405600	-2169C>T		PvP01_04_v2:252,989..255,967(-)	ribosome associated membrane protein RAMP4, putative	ribosome associated membrane protein RAMP4, putative	N/A	N/A	N/A	N/A	N/A	N/A	GO:0005783;GO:0016021	endoplasmic reticulum;integral component of membrane	N/A	N/A	GO:0015031	protein transport	5472108
PvP01_04_v1	257643	15.9546	4	2779233	upstream_gene_variant	PVP01_0405600	-2261T>G		PvP01_04_v2:252,989..255,967(-)	ribosome associated membrane protein RAMP4, putative	ribosome associated membrane protein RAMP4, putative	N/A	N/A	N/A	N/A	N/A	N/A	GO:0005783;GO:0016021	endoplasmic reticulum;integral component of membrane	N/A	N/A	GO:0015031	protein transport	5472108
PvP01_04_v1	257790	15.9546	4	2779380	upstream_gene_variant	PVP01_0405600	-2408G>C		PvP01_04_v2:252,989..255,967(-)	ribosome associated membrane protein RAMP4, putative	ribosome associated membrane protein RAMP4, putative	N/A	N/A	N/A	N/A	N/A	N/A	GO:0005783;GO:0016021	endoplasmic reticulum;integral component of membrane	N/A	N/A	GO:0015031	protein transport	5472108
PvP01_04_v1	257867	15.9546	4	2779457	upstream_gene_variant	PVP01_0405600	-2485A>C		PvP01_04_v2:252,989..255,967(-)	ribosome associated membrane protein RAMP4, putative	ribosome associated membrane protein RAMP4, putative	N/A	N/A	N/A	N/A	N/A	N/A	GO:0005783;GO:0016021	endoplasmic reticulum;integral component of membrane	N/A	N/A	GO:0015031	protein transport	5472108
PvP01_04_v1	257905	15.9546	4	2779495	upstream_gene_variant	PVP01_0405600	-2523G>A		PvP01_04_v2:252,989..255,967(-)	ribosome associated membrane protein RAMP4, putative	ribosome associated membrane protein RAMP4, putative	N/A	N/A	N/A	N/A	N/A	N/A	GO:0005783;GO:0016021	endoplasmic reticulum;integral component of membrane	N/A	N/A	GO:0015031	protein transport	5472108
PvP01_04_v1	258600	15.9546	4	2780190	upstream_gene_variant	PVP01_0405600	-3218C>T		PvP01_04_v2:252,989..255,967(-)	ribosome associated membrane protein RAMP4, putative	ribosome associated membrane protein RAMP4, putative	N/A	N/A	N/A	N/A	N/A	N/A	GO:0005783;GO:0016021	endoplasmic reticulum;integral component of membrane	N/A	N/A	GO:0015031	protein transport	5472108
PvP01_04_v1	258692	15.9546	4	2780282	upstream_gene_variant	PVP01_0405600	-3310G>A		PvP01_04_v2:252,989..255,967(-)	ribosome associated membrane protein RAMP4, putative	ribosome associated membrane protein RAMP4, putative	N/A	N/A	N/A	N/A	N/A	N/A	GO:0005783;GO:0016021	endoplasmic reticulum;integral component of membrane	N/A	N/A	GO:0015031	protein transport	5472108
PvP01_04_v1	258965	15.9546	4	2780555	upstream_gene_variant	PVP01_0405600	-3583T>C		PvP01_04_v2:252,989..255,967(-)	ribosome associated membrane protein RAMP4, putative	ribosome associated membrane protein RAMP4, putative	N/A	N/A	N/A	N/A	N/A	N/A	GO:0005783;GO:0016021	endoplasmic reticulum;integral component of membrane	N/A	N/A	GO:0015031	protein transport	5472108
PvP01_04_v1	258978	15.9546	4	2780568	upstream_gene_variant	PVP01_0405600	-3596C>T		PvP01_04_v2:252,989..255,967(-)	ribosome associated membrane protein RAMP4, putative	ribosome associated membrane protein RAMP4, putative	N/A	N/A	N/A	N/A	N/A	N/A	GO:0005783;GO:0016021	endoplasmic reticulum;integral component of membrane	N/A	N/A	GO:0015031	protein transport	5472108
PvP01_04_v1	259025	15.9546	4	2780615	upstream_gene_variant	PVP01_0405600	-3643A>T		PvP01_04_v2:252,989..255,967(-)	ribosome associated membrane protein RAMP4, putative	ribosome associated membrane protein RAMP4, putative	N/A	N/A	N/A	N/A	N/A	N/A	GO:0005783;GO:0016021	endoplasmic reticulum;integral component of membrane	N/A	N/A	GO:0015031	protein transport	5472108
PvP01_04_v1	259911	15.9546	4	2781501	missense_variant	PVP01_0405900	737A>T	Tyr246Phe	PvP01_04_v2:258,600..261,926(-)	saccharopine dehydrogenase, putative	saccharopine dehydrogenase, putative	N/A	N/A	N/A	N/A	N/A	N/A	N/A	N/A	GO:0016491;GO:0047131	oxidoreductase activity;saccharopine dehydrogenase (NAD+, L-glutamate-forming) activity	GO:0055114	oxidation-reduction process	5472110
PvP01_04_v1	260803	15.9546	4	2782393	upstream_gene_variant	PVP01_0405800	-2861C>T		NA	NA		NA	NA	NA	NA	NA	NA	NA	NA	NA	NA	NA	NA	NA
PvP01_04_v1	260804	15.9546	4	2782394	upstream_gene_variant	PVP01_0405800	-2862G>T		NA	NA		NA	NA	NA	NA	NA	NA	NA	NA	NA	NA	NA	NA	NA
PvP01_04_v1	261148	15.9546	4	2782738	upstream_gene_variant	PVP01_0405800	-3206G>A		NA	NA		NA	NA	NA	NA	NA	NA	NA	NA	NA	NA	NA	NA	NA
PvP01_04_v1	261427	15.9546	4	2783017	upstream_gene_variant	PVP01_0405800	-3485C>A		NA	NA		NA	NA	NA	NA	NA	NA	NA	NA	NA	NA	NA	NA	NA
PvP01_04_v1	262884	15.9546	4	2784474	upstream_gene_variant	PVP01_0405800	-4942G>A		NA	NA		NA	NA	NA	NA	NA	NA	NA	NA	NA	NA	NA	NA	NA
PvP01_04_v1	262939	15.9546	4	2784529	upstream_gene_variant	PVP01_0405800	-4997A>T		NA	NA		NA	NA	NA	NA	NA	NA	NA	NA	NA	NA	NA	NA	NA
PvP01_04_v1	263098	15.9546	4	2784688	upstream_gene_variant	PVP01_0405900	-2451T>C		PvP01_04_v2:258,600..261,926(-)	saccharopine dehydrogenase, putative	saccharopine dehydrogenase, putative	N/A	N/A	N/A	N/A	N/A	N/A	N/A	N/A	GO:0016491;GO:0047131	oxidoreductase activity;saccharopine dehydrogenase (NAD+, L-glutamate-forming) activity	GO:0055114	oxidation-reduction process	5472110
PvP01_04_v1	263568	15.9546	4	2785158	upstream_gene_variant	PVP01_0405900	-2921A>T		PvP01_04_v2:258,600..261,926(-)	saccharopine dehydrogenase, putative	saccharopine dehydrogenase, putative	N/A	N/A	N/A	N/A	N/A	N/A	N/A	N/A	GO:0016491;GO:0047131	oxidoreductase activity;saccharopine dehydrogenase (NAD+, L-glutamate-forming) activity	GO:0055114	oxidation-reduction process	5472110
PvP01_04_v1	264074	15.9546	4	2785664	upstream_gene_variant	PVP01_0405900	-3427C>A		PvP01_04_v2:258,600..261,926(-)	saccharopine dehydrogenase, putative	saccharopine dehydrogenase, putative	N/A	N/A	N/A	N/A	N/A	N/A	N/A	N/A	GO:0016491;GO:0047131	oxidoreductase activity;saccharopine dehydrogenase (NAD+, L-glutamate-forming) activity	GO:0055114	oxidation-reduction process	5472110
PvP01_04_v1	265613	15.9546	4	2787203	upstream_gene_variant	PVP01_0405900	-4966G>T		PvP01_04_v2:258,600..261,926(-)	saccharopine dehydrogenase, putative	saccharopine dehydrogenase, putative	N/A	N/A	N/A	N/A	N/A	N/A	N/A	N/A	GO:0016491;GO:0047131	oxidoreductase activity;saccharopine dehydrogenase (NAD+, L-glutamate-forming) activity	GO:0055114	oxidation-reduction process	5472110
PvP01_04_v1	265682	15.9546	4	2787272	downstream_gene_variant	PVP01_0406000	*3306G>T		NA	NA		NA	NA	NA	NA	NA	NA	NA	NA	NA	NA	NA	NA	NA
PvP01_04_v1	577802	15.9546	4	3099392	upstream_gene_variant	PVP01_0414100	-529G>A		PvP01_04_v2:575,541..581,628(+)	conserved Plasmodium protein, unknown function	conserved Plasmodium protein, unknown function	N/A	N/A	N/A	N/A	N/A	N/A	N/A	N/A	N/A	N/A	N/A	N/A	5472289
PvP01_04_v1	578571	15.9546	4	3100161	missense_variant	PVP01_0414100	241G>A	Val81Ile	PvP01_04_v2:575,541..581,628(+)	conserved Plasmodium protein, unknown function	conserved Plasmodium protein, unknown function	N/A	N/A	N/A	N/A	N/A	N/A	N/A	N/A	N/A	N/A	N/A	N/A	5472289
PvP01_04_v1	578809	15.9546	4	3100399	missense_variant	PVP01_0414100	479G>A	Ser160Asn	PvP01_04_v2:575,541..581,628(+)	conserved Plasmodium protein, unknown function	conserved Plasmodium protein, unknown function	N/A	N/A	N/A	N/A	N/A	N/A	N/A	N/A	N/A	N/A	N/A	N/A	5472289
PvP01_04_v1	580184	15.9546	4	3101774	upstream_gene_variant	PVP01_0414300	-3641C>G		PvP01_04_v2:583,167..588,069(+)	protein CERLI1, putative	CERLI1	N/A	N/A	lipid binding	GO:0008289	rhoptry;rhoptry membrane	GO:0020008;GO:0033016	N/A	N/A	N/A	N/A	N/A	N/A	5472287
PvP01_04_v1	581409	15.9546	4	3102999	missense_variant	PVP01_0414200	152G>A	Gly51Asp	PvP01_04_v2:579,753..583,138(-)	syntaxin, Qa-SNARE family, putative	SYN17	N/A	N/A	N/A	N/A	N/A	N/A	GO:0016021;GO:0016020	integral component of membrane;membrane	N/A	N/A	GO:0016192	vesicle-mediated transport	5472288
PvP01_04_v1	583821	15.9546	4	3105411	upstream_gene_variant	PVP01_0414200	-2261G>A		PvP01_04_v2:579,753..583,138(-)	syntaxin, Qa-SNARE family, putative	SYN17	N/A	N/A	N/A	N/A	N/A	N/A	GO:0016021;GO:0016020	integral component of membrane;membrane	N/A	N/A	GO:0016192	vesicle-mediated transport	5472288
PvP01_04_v1	584441	15.9546	4	3106031	upstream_gene_variant	PVP01_0414200	-2881G>T		PvP01_04_v2:579,753..583,138(-)	syntaxin, Qa-SNARE family, putative	SYN17	N/A	N/A	N/A	N/A	N/A	N/A	GO:0016021;GO:0016020	integral component of membrane;membrane	N/A	N/A	GO:0016192	vesicle-mediated transport	5472288
PvP01_04_v1	584475	15.9546	4	3106065	upstream_gene_variant	PVP01_0414200	-2915A>G		PvP01_04_v2:579,753..583,138(-)	syntaxin, Qa-SNARE family, putative	SYN17	N/A	N/A	N/A	N/A	N/A	N/A	GO:0016021;GO:0016020	integral component of membrane;membrane	N/A	N/A	GO:0016192	vesicle-mediated transport	5472288
PvP01_04_v1	585141	15.9546	4	3106731	upstream_gene_variant	PVP01_0414200	-3581G>T		PvP01_04_v2:579,753..583,138(-)	syntaxin, Qa-SNARE family, putative	SYN17	N/A	N/A	N/A	N/A	N/A	N/A	GO:0016021;GO:0016020	integral component of membrane;membrane	N/A	N/A	GO:0016192	vesicle-mediated transport	5472288
PvP01_04_v1	585759	15.9546	4	3107349	missense_variant	PVP01_0414300	1100G>A	Arg367Lys	PvP01_04_v2:583,167..588,069(+)	protein CERLI1, putative	CERLI1	N/A	N/A	lipid binding	GO:0008289	rhoptry;rhoptry membrane	GO:0020008;GO:0033016	N/A	N/A	N/A	N/A	N/A	N/A	5472287
PvP01_04_v1	586114	15.9546	4	3107704	upstream_gene_variant	PVP01_0414200	-4554G>A		PvP01_04_v2:579,753..583,138(-)	syntaxin, Qa-SNARE family, putative	SYN17	N/A	N/A	N/A	N/A	N/A	N/A	GO:0016021;GO:0016020	integral component of membrane;membrane	N/A	N/A	GO:0016192	vesicle-mediated transport	5472288
PvP01_04_v1	586374	15.9546	4	3107964	upstream_gene_variant	PVP01_0414200	-4814G>T		PvP01_04_v2:579,753..583,138(-)	syntaxin, Qa-SNARE family, putative	SYN17	N/A	N/A	N/A	N/A	N/A	N/A	GO:0016021;GO:0016020	integral component of membrane;membrane	N/A	N/A	GO:0016192	vesicle-mediated transport	5472288
PvP01_04_v1	586565	15.9546	4	3108155	synonymous_variant	PVP01_0414400	3423A>G	Gln1141Gln	PvP01_04_v2:586,469..589,987(-)	conserved Plasmodium protein, unknown function	conserved Plasmodium protein, unknown function	N/A	N/A	N/A	N/A	N/A	N/A	N/A	N/A	N/A	N/A	N/A	N/A	N/A
PvP01_04_v1	586782	15.9546	4	3108372	missense_variant	PVP01_0414400	3206G>A	Gly1069Glu	PvP01_04_v2:586,469..589,987(-)	conserved Plasmodium protein, unknown function	conserved Plasmodium protein, unknown function	N/A	N/A	N/A	N/A	N/A	N/A	N/A	N/A	N/A	N/A	N/A	N/A	N/A
PvP01_04_v1	587077	15.9546	4	3108667	missense_variant	PVP01_0414400	2911C>T	Pro971Ser	PvP01_04_v2:586,469..589,987(-)	conserved Plasmodium protein, unknown function	conserved Plasmodium protein, unknown function	N/A	N/A	N/A	N/A	N/A	N/A	N/A	N/A	N/A	N/A	N/A	N/A	N/A
PvP01_04_v1	587233	15.9546	4	3108823	missense_variant	PVP01_0414400	2755C>G	Leu919Val	PvP01_04_v2:586,469..589,987(-)	conserved Plasmodium protein, unknown function	conserved Plasmodium protein, unknown function	N/A	N/A	N/A	N/A	N/A	N/A	N/A	N/A	N/A	N/A	N/A	N/A	N/A
PvP01_04_v1	587379	15.9546	4	3108969	missense_variant	PVP01_0414400	2609C>A	Ala870Glu	PvP01_04_v2:586,469..589,987(-)	conserved Plasmodium protein, unknown function	conserved Plasmodium protein, unknown function	N/A	N/A	N/A	N/A	N/A	N/A	N/A	N/A	N/A	N/A	N/A	N/A	N/A
PvP01_04_v1	587757	15.9546	4	3109347	missense_variant	PVP01_0414400	2231G>A	Arg744Lys	PvP01_04_v2:586,469..589,987(-)	conserved Plasmodium protein, unknown function	conserved Plasmodium protein, unknown function	N/A	N/A	N/A	N/A	N/A	N/A	N/A	N/A	N/A	N/A	N/A	N/A	N/A
PvP01_04_v1	588516	15.9546	4	3110106	missense_variant	PVP01_0414400	1472C>T	Ser491Leu	PvP01_04_v2:586,469..589,987(-)	conserved Plasmodium protein, unknown function	conserved Plasmodium protein, unknown function	N/A	N/A	N/A	N/A	N/A	N/A	N/A	N/A	N/A	N/A	N/A	N/A	N/A
PvP01_04_v1	590379	15.9546	4	3111969	upstream_gene_variant	PVP01_0414400	-392G>T		PvP01_04_v2:586,469..589,987(-)	conserved Plasmodium protein, unknown function	conserved Plasmodium protein, unknown function	N/A	N/A	N/A	N/A	N/A	N/A	N/A	N/A	N/A	N/A	N/A	N/A	N/A
PvP01_04_v1	592667	15.9546	4	3114257	synonymous_variant	PVP01_0414600	246C>A	Gly82Gly	PvP01_04_v2:592,422..593,954(+)	monocarboxylate transporter, putative	monocarboxylate transporter, putative	N/A	N/A	N/A	N/A	N/A	N/A	GO:0016021	integral component of membrane	GO:0022857	transmembrane transporter activity	GO:0055085	transmembrane transport	N/A
PvP01_04_v1	594003	15.9546	4	3115593	upstream_gene_variant	PVP01_0414400	-4016C>T		PvP01_04_v2:586,469..589,987(-)	conserved Plasmodium protein, unknown function	conserved Plasmodium protein, unknown function	N/A	N/A	N/A	N/A	N/A	N/A	N/A	N/A	N/A	N/A	N/A	N/A	N/A
PvP01_04_v1	594043	15.9546	4	3115633	upstream_gene_variant	PVP01_0414400	-4056G>A		PvP01_04_v2:586,469..589,987(-)	conserved Plasmodium protein, unknown function	conserved Plasmodium protein, unknown function	N/A	N/A	N/A	N/A	N/A	N/A	N/A	N/A	N/A	N/A	N/A	N/A	N/A
PvP01_04_v1	594262	15.9546	4	3115852	upstream_gene_variant	PVP01_0414400	-4275C>A		PvP01_04_v2:586,469..589,987(-)	conserved Plasmodium protein, unknown function	conserved Plasmodium protein, unknown function	N/A	N/A	N/A	N/A	N/A	N/A	N/A	N/A	N/A	N/A	N/A	N/A	N/A
PvP01_04_v1	594310	15.9546	4	3115900	upstream_gene_variant	PVP01_0414400	-4323G>T		PvP01_04_v2:586,469..589,987(-)	conserved Plasmodium protein, unknown function	conserved Plasmodium protein, unknown function	N/A	N/A	N/A	N/A	N/A	N/A	N/A	N/A	N/A	N/A	N/A	N/A	N/A
PvP01_04_v1	594406	15.9546	4	3115996	upstream_gene_variant	PVP01_0414400	-4419T>C		PvP01_04_v2:586,469..589,987(-)	conserved Plasmodium protein, unknown function	conserved Plasmodium protein, unknown function	N/A	N/A	N/A	N/A	N/A	N/A	N/A	N/A	N/A	N/A	N/A	N/A	N/A
PvP01_04_v1	594691	15.9546	4	3116281	upstream_gene_variant	PVP01_0414400	-4704C>T		PvP01_04_v2:586,469..589,987(-)	conserved Plasmodium protein, unknown function	conserved Plasmodium protein, unknown function	N/A	N/A	N/A	N/A	N/A	N/A	N/A	N/A	N/A	N/A	N/A	N/A	N/A
PvP01_04_v1	599177	15.9546	4	3120767	missense_variant	PVP01_0414700	3521A>G	His1174Arg	PvP01_04_v2:594,851..602,880(+)	conserved Plasmodium protein, unknown function	conserved Plasmodium protein, unknown function	N/A	N/A	N/A	N/A	nucleus	GO:0005634	N/A	N/A	N/A	N/A	N/A	N/A	N/A
PvP01_04_v1	601640	15.9546	4	3123230	missense_variant	PVP01_0414700	5984A>G	Lys1995Arg	PvP01_04_v2:594,851..602,880(+)	conserved Plasmodium protein, unknown function	conserved Plasmodium protein, unknown function	N/A	N/A	N/A	N/A	nucleus	GO:0005634	N/A	N/A	N/A	N/A	N/A	N/A	N/A
PvP01_04_v1	602082	15.9546	4	3123672	synonymous_variant	PVP01_0414700	6426C>T	Ser2142Ser	PvP01_04_v2:594,851..602,880(+)	conserved Plasmodium protein, unknown function	conserved Plasmodium protein, unknown function	N/A	N/A	N/A	N/A	nucleus	GO:0005634	N/A	N/A	N/A	N/A	N/A	N/A	N/A
PvP01_04_v1	602152	15.9546	4	3123742	missense_variant	PVP01_0414700	6496A>C	Thr2166Pro	PvP01_04_v2:594,851..602,880(+)	conserved Plasmodium protein, unknown function	conserved Plasmodium protein, unknown function	N/A	N/A	N/A	N/A	nucleus	GO:0005634	N/A	N/A	N/A	N/A	N/A	N/A	N/A
PvP01_04_v1	603525	15.9546	4	3125115	downstream_gene_variant	PVP01_0414700	*898G>T		PvP01_04_v2:594,851..602,880(+)	conserved Plasmodium protein, unknown function	conserved Plasmodium protein, unknown function	N/A	N/A	N/A	N/A	nucleus	GO:0005634	N/A	N/A	N/A	N/A	N/A	N/A	N/A
PvP01_04_v1	603865	15.9546	4	3125455	downstream_gene_variant	PVP01_0414700	*1238C>T		PvP01_04_v2:594,851..602,880(+)	conserved Plasmodium protein, unknown function	conserved Plasmodium protein, unknown function	N/A	N/A	N/A	N/A	nucleus	GO:0005634	N/A	N/A	N/A	N/A	N/A	N/A	N/A
PvP01_04_v1	604322	15.9546	4	3125912	upstream_gene_variant	PVP01_0414800	-389G>A		NA	NA		NA	NA	NA	NA	NA	NA	NA	NA	NA	NA	NA	NA	NA
PvP01_04_v1	604869	15.9546	4	3126459	upstream_gene_variant	PVP01_0414800	-936C>T		NA	NA		NA	NA	NA	NA	NA	NA	NA	NA	NA	NA	NA	NA	NA
PvP01_04_v1	605191	15.9546	4	3126781	upstream_gene_variant	PVP01_0414800	-1258G>T		NA	NA		NA	NA	NA	NA	NA	NA	NA	NA	NA	NA	NA	NA	NA
PvP01_04_v1	605856	15.9546	4	3127446	synonymous_variant	PVP01_0414900	45C>T	His15His	PvP01_04_v2:604,946..607,082(-)	secretory complex protein 61 gamma subunit, putative	Sec61-gamma	N/A	N/A	N/A	N/A	N/A	N/A	GO:0005789;GO:0016021;GO:0016020	endoplasmic reticulum membrane;integral component of membrane;membrane	GO:0015450	protein-transporting ATPase activity	GO:0006886;GO:0006605;GO:0015031	intracellular protein transport;protein targeting;protein transport	5472281
PvP01_04_v1	606124	15.9546	4	3127714	upstream_gene_variant	PVP01_0414800	-2191T>A		NA	NA		NA	NA	NA	NA	NA	NA	NA	NA	NA	NA	NA	NA	NA
PvP01_04_v1	606126	15.9546	4	3127716	upstream_gene_variant	PVP01_0414800	-2193A>G		NA	NA		NA	NA	NA	NA	NA	NA	NA	NA	NA	NA	NA	NA	NA
PvP01_04_v1	606557	15.9546	4	3128147	upstream_gene_variant	PVP01_0414800	-2624T>C		NA	NA		NA	NA	NA	NA	NA	NA	NA	NA	NA	NA	NA	NA	NA
PvP01_04_v1	607998	15.9546	4	3129588	upstream_gene_variant	PVP01_0414800	-4065G>A		NA	NA		NA	NA	NA	NA	NA	NA	NA	NA	NA	NA	NA	NA	NA
PvP01_04_v1	608074	15.9546	4	3129664	upstream_gene_variant	PVP01_0414800	-4141A>T		NA	NA		NA	NA	NA	NA	NA	NA	NA	NA	NA	NA	NA	NA	NA
PvP01_04_v1	610590	15.9546	4	3132180	synonymous_variant	PVP01_0415000	724C>T	Leu242Leu	PvP01_04_v2:609,548..611,919(+)	ATP-dependent RNA helicase UAP56, putative	UAP56	N/A	N/A	RNA binding;RNA helicase activity	GO:0003723;GO:0003724	cytoplasm;nucleus	GO:0005737;GO:0005634	N/A	N/A	GO:0005524;GO:0004386;GO:0003676	ATP binding;helicase activity;nucleic acid binding	N/A	N/A	5472280
PvP01_04_v1	611614	15.9546	4	3133204	upstream_gene_variant	PVP01_0415100	-1875C>A		PvP01_04_v2:612,770..615,504(+)	RING zinc finger protein, putative	RING zinc finger protein, putative	N/A	N/A	N/A	N/A	cytosol	GO:0005829	N/A	N/A	N/A	N/A	N/A	N/A	N/A
PvP01_04_v1	611662	15.9546	4	3133252	upstream_gene_variant	PVP01_0415100	-1827A>G		PvP01_04_v2:612,770..615,504(+)	RING zinc finger protein, putative	RING zinc finger protein, putative	N/A	N/A	N/A	N/A	cytosol	GO:0005829	N/A	N/A	N/A	N/A	N/A	N/A	N/A
PvP01_04_v1	611752	15.9546	4	3133342	upstream_gene_variant	PVP01_0415100	-1737A>G		PvP01_04_v2:612,770..615,504(+)	RING zinc finger protein, putative	RING zinc finger protein, putative	N/A	N/A	N/A	N/A	cytosol	GO:0005829	N/A	N/A	N/A	N/A	N/A	N/A	N/A
PvP01_04_v1	611944	15.9546	4	3133534	upstream_gene_variant	PVP01_0415100	-1545C>G		PvP01_04_v2:612,770..615,504(+)	RING zinc finger protein, putative	RING zinc finger protein, putative	N/A	N/A	N/A	N/A	cytosol	GO:0005829	N/A	N/A	N/A	N/A	N/A	N/A	N/A
PvP01_04_v1	612075	15.9546	4	3133665	upstream_gene_variant	PVP01_0415100	-1414A>C		PvP01_04_v2:612,770..615,504(+)	RING zinc finger protein, putative	RING zinc finger protein, putative	N/A	N/A	N/A	N/A	cytosol	GO:0005829	N/A	N/A	N/A	N/A	N/A	N/A	N/A
PvP01_04_v1	612307	15.9546	4	3133897	upstream_gene_variant	PVP01_0415100	-1182A>T		PvP01_04_v2:612,770..615,504(+)	RING zinc finger protein, putative	RING zinc finger protein, putative	N/A	N/A	N/A	N/A	cytosol	GO:0005829	N/A	N/A	N/A	N/A	N/A	N/A	N/A
PvP01_04_v1	612762	15.9546	4	3134352	upstream_gene_variant	PVP01_0415100	-727C>T		PvP01_04_v2:612,770..615,504(+)	RING zinc finger protein, putative	RING zinc finger protein, putative	N/A	N/A	N/A	N/A	cytosol	GO:0005829	N/A	N/A	N/A	N/A	N/A	N/A	N/A
PvP01_04_v1	613386	15.9546	4	3134976	upstream_gene_variant	PVP01_0415100	-103A>G		PvP01_04_v2:612,770..615,504(+)	RING zinc finger protein, putative	RING zinc finger protein, putative	N/A	N/A	N/A	N/A	cytosol	GO:0005829	N/A	N/A	N/A	N/A	N/A	N/A	N/A
PvP01_04_v1	614522	15.9546	4	3136112	missense_variant	PVP01_0415100	1034G>A	Gly345Asp	PvP01_04_v2:612,770..615,504(+)	RING zinc finger protein, putative	RING zinc finger protein, putative	N/A	N/A	N/A	N/A	cytosol	GO:0005829	N/A	N/A	N/A	N/A	N/A	N/A	N/A
PvP01_04_v1	614591	15.9546	4	3136181	missense_variant	PVP01_0415100	1103G>A	Gly368Asp	PvP01_04_v2:612,770..615,504(+)	RING zinc finger protein, putative	RING zinc finger protein, putative	N/A	N/A	N/A	N/A	cytosol	GO:0005829	N/A	N/A	N/A	N/A	N/A	N/A	N/A
PvP01_04_v1	614595	15.9546	4	3136185	synonymous_variant	PVP01_0415100	1107A>G	Glu369Glu	PvP01_04_v2:612,770..615,504(+)	RING zinc finger protein, putative	RING zinc finger protein, putative	N/A	N/A	N/A	N/A	cytosol	GO:0005829	N/A	N/A	N/A	N/A	N/A	N/A	N/A
PvP01_04_v1	614603	15.9546	4	3136193	missense_variant	PVP01_0415100	1115C>A	Pro372Gln	PvP01_04_v2:612,770..615,504(+)	RING zinc finger protein, putative	RING zinc finger protein, putative	N/A	N/A	N/A	N/A	cytosol	GO:0005829	N/A	N/A	N/A	N/A	N/A	N/A	N/A
PvP01_04_v1	614676	15.9546	4	3136266	synonymous_variant	PVP01_0415100	1188A>G	Thr396Thr	PvP01_04_v2:612,770..615,504(+)	RING zinc finger protein, putative	RING zinc finger protein, putative	N/A	N/A	N/A	N/A	cytosol	GO:0005829	N/A	N/A	N/A	N/A	N/A	N/A	N/A
PvP01_04_v1	615484	15.9546	4	3137074	upstream_gene_variant	PVP01_0415200	-451C>T		PvP01_04_v2:615,670..621,294(+)	transporter, putative	transporter, putative	N/A	N/A	N/A	N/A	N/A	N/A	GO:0016021	integral component of membrane	GO:0015293	symporter activity	N/A	N/A	N/A
PvP01_04_v1	615488	15.9546	4	3137078	upstream_gene_variant	PVP01_0415200	-447G>C		PvP01_04_v2:615,670..621,294(+)	transporter, putative	transporter, putative	N/A	N/A	N/A	N/A	N/A	N/A	GO:0016021	integral component of membrane	GO:0015293	symporter activity	N/A	N/A	N/A
PvP01_04_v1	615683	15.9546	4	3137273	upstream_gene_variant	PVP01_0415200	-252T>C		PvP01_04_v2:615,670..621,294(+)	transporter, putative	transporter, putative	N/A	N/A	N/A	N/A	N/A	N/A	GO:0016021	integral component of membrane	GO:0015293	symporter activity	N/A	N/A	N/A
PvP01_04_v1	615917	15.9546	4	3137507	upstream_gene_variant	PVP01_0415200	-18T>C		PvP01_04_v2:615,670..621,294(+)	transporter, putative	transporter, putative	N/A	N/A	N/A	N/A	N/A	N/A	GO:0016021	integral component of membrane	GO:0015293	symporter activity	N/A	N/A	N/A
PvP01_04_v1	616287	15.9546	4	3137877	missense_variant	PVP01_0415200	353A>G	Asn118Ser	PvP01_04_v2:615,670..621,294(+)	transporter, putative	transporter, putative	N/A	N/A	N/A	N/A	N/A	N/A	GO:0016021	integral component of membrane	GO:0015293	symporter activity	N/A	N/A	N/A
PvP01_04_v1	616804	15.9546	4	3138394	synonymous_variant	PVP01_0415200	870C>T	Tyr290Tyr	PvP01_04_v2:615,670..621,294(+)	transporter, putative	transporter, putative	N/A	N/A	N/A	N/A	N/A	N/A	GO:0016021	integral component of membrane	GO:0015293	symporter activity	N/A	N/A	N/A
PvP01_04_v1	617719	15.9546	4	3139309	upstream_gene_variant	PVP01_0415300	-4188C>G		PvP01_04_v2:621,303..623,412(+)	conserved Plasmodium protein, unknown function	conserved Plasmodium protein, unknown function	N/A	N/A	N/A	N/A	N/A	N/A	N/A	N/A	N/A	N/A	N/A	N/A	N/A
PvP01_04_v1	617907	15.9546	4	3139497	synonymous_variant	PVP01_0415200	1821C>A	Leu607Leu	PvP01_04_v2:615,670..621,294(+)	transporter, putative	transporter, putative	N/A	N/A	N/A	N/A	N/A	N/A	GO:0016021	integral component of membrane	GO:0015293	symporter activity	N/A	N/A	N/A
PvP01_04_v1	618564	15.9546	4	3140154	upstream_gene_variant	PVP01_0415300	-3343C>T		PvP01_04_v2:621,303..623,412(+)	conserved Plasmodium protein, unknown function	conserved Plasmodium protein, unknown function	N/A	N/A	N/A	N/A	N/A	N/A	N/A	N/A	N/A	N/A	N/A	N/A	N/A
PvP01_04_v1	618615	15.9546	4	3140205	upstream_gene_variant	PVP01_0415300	-3292G>T		PvP01_04_v2:621,303..623,412(+)	conserved Plasmodium protein, unknown function	conserved Plasmodium protein, unknown function	N/A	N/A	N/A	N/A	N/A	N/A	N/A	N/A	N/A	N/A	N/A	N/A	N/A
PvP01_04_v1	619651	15.9546	4	3141241	upstream_gene_variant	PVP01_0415300	-2256T>C		PvP01_04_v2:621,303..623,412(+)	conserved Plasmodium protein, unknown function	conserved Plasmodium protein, unknown function	N/A	N/A	N/A	N/A	N/A	N/A	N/A	N/A	N/A	N/A	N/A	N/A	N/A
PvP01_04_v1	620010	15.9546	4	3141600	upstream_gene_variant	PVP01_0415300	-1897C>G		PvP01_04_v2:621,303..623,412(+)	conserved Plasmodium protein, unknown function	conserved Plasmodium protein, unknown function	N/A	N/A	N/A	N/A	N/A	N/A	N/A	N/A	N/A	N/A	N/A	N/A	N/A
PvP01_04_v1	620148	15.9546	4	3141738	synonymous_variant	PVP01_0415200	2949C>T	Asp983Asp	PvP01_04_v2:615,670..621,294(+)	transporter, putative	transporter, putative	N/A	N/A	N/A	N/A	N/A	N/A	GO:0016021	integral component of membrane	GO:0015293	symporter activity	N/A	N/A	N/A
PvP01_04_v1	620438	15.9546	4	3142028	upstream_gene_variant	PVP01_0415300	-1469T>C		PvP01_04_v2:621,303..623,412(+)	conserved Plasmodium protein, unknown function	conserved Plasmodium protein, unknown function	N/A	N/A	N/A	N/A	N/A	N/A	N/A	N/A	N/A	N/A	N/A	N/A	N/A
PvP01_04_v1	621987	15.9546	4	3143577	synonymous_variant	PVP01_0415300	81C>A	Gly27Gly	PvP01_04_v2:621,303..623,412(+)	conserved Plasmodium protein, unknown function	conserved Plasmodium protein, unknown function	N/A	N/A	N/A	N/A	N/A	N/A	N/A	N/A	N/A	N/A	N/A	N/A	N/A
PvP01_04_v1	622133	15.9546	4	3143723	missense_variant	PVP01_0415300	227A>G	His76Arg	PvP01_04_v2:621,303..623,412(+)	conserved Plasmodium protein, unknown function	conserved Plasmodium protein, unknown function	N/A	N/A	N/A	N/A	N/A	N/A	N/A	N/A	N/A	N/A	N/A	N/A	N/A
PvP01_04_v1	622709	15.9546	4	3144299	missense_variant	PVP01_0415300	803C>A	Pro268Gln	PvP01_04_v2:621,303..623,412(+)	conserved Plasmodium protein, unknown function	conserved Plasmodium protein, unknown function	N/A	N/A	N/A	N/A	N/A	N/A	N/A	N/A	N/A	N/A	N/A	N/A	N/A
PvP01_04_v1	622716	15.9546	4	3144306	synonymous_variant	PVP01_0415300	810A>G	Gly270Gly	PvP01_04_v2:621,303..623,412(+)	conserved Plasmodium protein, unknown function	conserved Plasmodium protein, unknown function	N/A	N/A	N/A	N/A	N/A	N/A	N/A	N/A	N/A	N/A	N/A	N/A	N/A
PvP01_04_v1	622719	15.9546	4	3144309	synonymous_variant	PVP01_0415300	813T>C	Ala271Ala	PvP01_04_v2:621,303..623,412(+)	conserved Plasmodium protein, unknown function	conserved Plasmodium protein, unknown function	N/A	N/A	N/A	N/A	N/A	N/A	N/A	N/A	N/A	N/A	N/A	N/A	N/A
PvP01_04_v1	623477	15.9546	4	3145067	upstream_gene_variant	PVP01_0415400	-758C>T		PvP01_04_v2:623,421..626,891(+)	ARMT1-like domain-containing protein, putative	ARMT1-like domain-containing protein, putative	N/A	N/A	N/A	N/A	N/A	N/A	N/A	N/A	GO:0016787;GO:0046872;GO:0051998	hydrolase activity;metal ion binding;protein carboxyl O-methyltransferase activity	N/A	N/A	N/A
PvP01_04_v1	623681	15.9546	4	3145271	upstream_gene_variant	PVP01_0415400	-554G>C		PvP01_04_v2:623,421..626,891(+)	ARMT1-like domain-containing protein, putative	ARMT1-like domain-containing protein, putative	N/A	N/A	N/A	N/A	N/A	N/A	N/A	N/A	GO:0016787;GO:0046872;GO:0051998	hydrolase activity;metal ion binding;protein carboxyl O-methyltransferase activity	N/A	N/A	N/A
PvP01_04_v1	624067	15.9546	4	3145657	upstream_gene_variant	PVP01_0415400	-168C>A		PvP01_04_v2:623,421..626,891(+)	ARMT1-like domain-containing protein, putative	ARMT1-like domain-containing protein, putative	N/A	N/A	N/A	N/A	N/A	N/A	N/A	N/A	GO:0016787;GO:0046872;GO:0051998	hydrolase activity;metal ion binding;protein carboxyl O-methyltransferase activity	N/A	N/A	N/A
PvP01_04_v1	625496	15.6536	4	3147086	upstream_gene_variant	PVP01_0415600	-3102G>A		NA	NA	NA	NA	NA	NA	NA	NA	NA	NA	NA	NA	NA	NA	NA	NA
PvP01_04_v1	625861	15.9546	4	3147451	missense_variant	PVP01_0415400	1075C>T	Pro359Ser	PvP01_04_v2:623,421..626,891(+)	ARMT1-like domain-containing protein, putative	ARMT1-like domain-containing protein, putative	N/A	N/A	N/A	N/A	N/A	N/A	N/A	N/A	GO:0016787;GO:0046872;GO:0051998	hydrolase activity;metal ion binding;protein carboxyl O-methyltransferase activity	N/A	N/A	N/A
PvP01_04_v1	631176	15.9546	4	3152766	upstream_gene_variant	PVP01_0415500	-3250C>T		NA	NA		NA	NA	NA	NA	NA	NA	NA	NA	NA	NA	NA	NA	NA
PvP01_04_v1	635283	15.1095	4	3156873	downstream_gene_variant	PVP01_0415600	*4772C>T		NA	NA		NA	NA	NA	NA	NA	NA	NA	NA	NA	NA	NA	NA	NA
PvP01_04_v1	643910	15.9546	4	3165500	missense_variant	PVP01_0415800	355G>T	Asp119Tyr	PvP01_04_v2:635,423..644,835(-)	6-cysteine protein P230, putative	P230	N/A	N/A	N/A	N/A	plasma membrane	GO:0005886	GO:0009986;GO:0016020	cell surface;membrane	N/A	N/A	N/A	N/A	N/A
PvP01_04_v1	646833	15.9546	4	3168423	missense_variant	PVP01_0415900	5747T>C	Val1916Ala	PvP01_04_v2:645,550..652,654(-)	6-cysteine protein P230p, putative	P230p	N/A	N/A	N/A	N/A	cell surface;cytoplasm	GO:0009986;GO:0005737	GO:0009986;GO:0016020	cell surface;membrane	N/A	N/A	N/A	N/A	N/A
PvP01_04_v1	667500	15.9546	4	3189090	missense_variant	PVP01_0416400	3298G>A	Ala1100Thr	PvP01_04_v2:664,203..669,830(+)	histidine phosphatase, putative	histidine phosphatase, putative	N/A	N/A	N/A	N/A	N/A	N/A	N/A	N/A	N/A	N/A	N/A	N/A	N/A
PvP01_04_v1	667507	15.9546	4	3189097	missense_variant	PVP01_0416400	3305C>A	Pro1102Gln	PvP01_04_v2:664,203..669,830(+)	histidine phosphatase, putative	histidine phosphatase, putative	N/A	N/A	N/A	N/A	N/A	N/A	N/A	N/A	N/A	N/A	N/A	N/A	N/A
PvP01_04_v1	1006959	15.9546	4	3528549	upstream_gene_variant	PVP01_0424500	-4611C>T		PvP01_04_v2:1,011,570..1,012,024(+)	hypothetical protein	hypothetical protein	N/A	N/A	N/A	N/A	N/A	N/A	N/A	N/A	N/A	N/A	N/A	N/A	N/A
PvP01_04_v1	1006977	15.9546	4	3528567	upstream_gene_variant	PVP01_0424500	-4593C>T		PvP01_04_v2:1,011,570..1,012,024(+)	hypothetical protein	hypothetical protein	N/A	N/A	N/A	N/A	N/A	N/A	N/A	N/A	N/A	N/A	N/A	N/A	N/A
PvP01_04_v1	1006982	15.9546	4	3528572	upstream_gene_variant	PVP01_0424500	-4588T>C		PvP01_04_v2:1,011,570..1,012,024(+)	hypothetical protein	hypothetical protein	N/A	N/A	N/A	N/A	N/A	N/A	N/A	N/A	N/A	N/A	N/A	N/A	N/A
PvP01_04_v1	1007979	15.9546	4	3529569	upstream_gene_variant	PVP01_0424500	-3591G>A		PvP01_04_v2:1,011,570..1,012,024(+)	hypothetical protein	hypothetical protein	N/A	N/A	N/A	N/A	N/A	N/A	N/A	N/A	N/A	N/A	N/A	N/A	N/A
PvP01_04_v1	1007988	15.9546	4	3529578	upstream_gene_variant	PVP01_0424500	-3582A>C		PvP01_04_v2:1,011,570..1,012,024(+)	hypothetical protein	hypothetical protein	N/A	N/A	N/A	N/A	N/A	N/A	N/A	N/A	N/A	N/A	N/A	N/A	N/A
PvP01_04_v1	1009294	15.9546	4	3530884	upstream_gene_variant	PVP01_0424500	-2276A>T		PvP01_04_v2:1,011,570..1,012,024(+)	hypothetical protein	hypothetical protein	N/A	N/A	N/A	N/A	N/A	N/A	N/A	N/A	N/A	N/A	N/A	N/A	N/A
PvP01_04_v1	1009342	15.9546	4	3530932	upstream_gene_variant	PVP01_0424500	-2228T>A		PvP01_04_v2:1,011,570..1,012,024(+)	hypothetical protein	hypothetical protein	N/A	N/A	N/A	N/A	N/A	N/A	N/A	N/A	N/A	N/A	N/A	N/A	N/A
PvP01_04_v1	1010406	15.9546	4	3531996	upstream_gene_variant	PVP01_0424500	-1164T>G		PvP01_04_v2:1,011,570..1,012,024(+)	hypothetical protein	hypothetical protein	N/A	N/A	N/A	N/A	N/A	N/A	N/A	N/A	N/A	N/A	N/A	N/A	N/A
PvP01_04_v1	1010525	15.9546	4	3532115	upstream_gene_variant	PVP01_0424500	-1045A>C		PvP01_04_v2:1,011,570..1,012,024(+)	hypothetical protein	hypothetical protein	N/A	N/A	N/A	N/A	N/A	N/A	N/A	N/A	N/A	N/A	N/A	N/A	N/A
PvP01_04_v1	1010610	15.9546	4	3532200	upstream_gene_variant	PVP01_0424500	-960C>T		PvP01_04_v2:1,011,570..1,012,024(+)	hypothetical protein	hypothetical protein	N/A	N/A	N/A	N/A	N/A	N/A	N/A	N/A	N/A	N/A	N/A	N/A	N/A
PvP01_04_v1	1010638	15.3525	4	3532228	upstream_gene_variant	PVP01_0424500	-932C>T		PvP01_04_v2:1,011,570..1,012,024(+)	hypothetical protein	hypothetical protein	N/A	N/A	N/A	N/A	N/A	N/A	N/A	N/A	N/A	N/A	N/A	N/A	N/A
PvP01_04_v1	1010659	15.9546	4	3532249	upstream_gene_variant	PVP01_0424500	-911C>A		PvP01_04_v2:1,011,570..1,012,024(+)	hypothetical protein	hypothetical protein	N/A	N/A	N/A	N/A	N/A	N/A	N/A	N/A	N/A	N/A	N/A	N/A	N/A
PvP01_04_v1	1010678	15.9546	4	3532268	upstream_gene_variant	PVP01_0424500	-892A>C		PvP01_04_v2:1,011,570..1,012,024(+)	hypothetical protein	hypothetical protein	N/A	N/A	N/A	N/A	N/A	N/A	N/A	N/A	N/A	N/A	N/A	N/A	N/A
PvP01_04_v1	1010751	15.9546	4	3532341	upstream_gene_variant	PVP01_0424500	-819C>T		PvP01_04_v2:1,011,570..1,012,024(+)	hypothetical protein	hypothetical protein	N/A	N/A	N/A	N/A	N/A	N/A	N/A	N/A	N/A	N/A	N/A	N/A	N/A
PvP01_04_v1	1010833	15.9546	4	3532423	upstream_gene_variant	PVP01_0424500	-737C>T		PvP01_04_v2:1,011,570..1,012,024(+)	hypothetical protein	hypothetical protein	N/A	N/A	N/A	N/A	N/A	N/A	N/A	N/A	N/A	N/A	N/A	N/A	N/A
PvP01_04_v1	1011101	15.9546	4	3532691	upstream_gene_variant	PVP01_0424500	-469T>A		PvP01_04_v2:1,011,570..1,012,024(+)	hypothetical protein	hypothetical protein	N/A	N/A	N/A	N/A	N/A	N/A	N/A	N/A	N/A	N/A	N/A	N/A	N/A
PvP01_04_v1	1011148	15.9546	4	3532738	upstream_gene_variant	PVP01_0424500	-422G>A		PvP01_04_v2:1,011,570..1,012,024(+)	hypothetical protein	hypothetical protein	N/A	N/A	N/A	N/A	N/A	N/A	N/A	N/A	N/A	N/A	N/A	N/A	N/A
PvP01_04_v1	1011287	15.9546	4	3532877	upstream_gene_variant	PVP01_0424500	-283A>G		PvP01_04_v2:1,011,570..1,012,024(+)	hypothetical protein	hypothetical protein	N/A	N/A	N/A	N/A	N/A	N/A	N/A	N/A	N/A	N/A	N/A	N/A	N/A
PvP01_04_v1	1011291	15.9546	4	3532881	upstream_gene_variant	PVP01_0424500	-279A>G		PvP01_04_v2:1,011,570..1,012,024(+)	hypothetical protein	hypothetical protein	N/A	N/A	N/A	N/A	N/A	N/A	N/A	N/A	N/A	N/A	N/A	N/A	N/A
PvP01_04_v1	1011311	15.9546	4	3532901	upstream_gene_variant	PVP01_0424500	-259A>C		PvP01_04_v2:1,011,570..1,012,024(+)	hypothetical protein	hypothetical protein	N/A	N/A	N/A	N/A	N/A	N/A	N/A	N/A	N/A	N/A	N/A	N/A	N/A
PvP01_04_v1	1011332	15.9546	4	3532922	upstream_gene_variant	PVP01_0424500	-238A>G		PvP01_04_v2:1,011,570..1,012,024(+)	hypothetical protein	hypothetical protein	N/A	N/A	N/A	N/A	N/A	N/A	N/A	N/A	N/A	N/A	N/A	N/A	N/A
PvP01_04_v1	1011416	15.9546	4	3533006	upstream_gene_variant	PVP01_0424500	-154G>A		PvP01_04_v2:1,011,570..1,012,024(+)	hypothetical protein	hypothetical protein	N/A	N/A	N/A	N/A	N/A	N/A	N/A	N/A	N/A	N/A	N/A	N/A	N/A
PvP01_04_v1	1011424	15.9546	4	3533014	upstream_gene_variant	PVP01_0424500	-146A>T		PvP01_04_v2:1,011,570..1,012,024(+)	hypothetical protein	hypothetical protein	N/A	N/A	N/A	N/A	N/A	N/A	N/A	N/A	N/A	N/A	N/A	N/A	N/A
PvP01_04_v1	1011434	15.9546	4	3533024	upstream_gene_variant	PVP01_0424500	-136G>T		PvP01_04_v2:1,011,570..1,012,024(+)	hypothetical protein	hypothetical protein	N/A	N/A	N/A	N/A	N/A	N/A	N/A	N/A	N/A	N/A	N/A	N/A	N/A
PvP01_04_v1	1011457	15.9546	4	3533047	upstream_gene_variant	PVP01_0424500	-113G>A		PvP01_04_v2:1,011,570..1,012,024(+)	hypothetical protein	hypothetical protein	N/A	N/A	N/A	N/A	N/A	N/A	N/A	N/A	N/A	N/A	N/A	N/A	N/A
PvP01_04_v1	1011478	15.9546	4	3533068	upstream_gene_variant	PVP01_0424500	-92C>T		PvP01_04_v2:1,011,570..1,012,024(+)	hypothetical protein	hypothetical protein	N/A	N/A	N/A	N/A	N/A	N/A	N/A	N/A	N/A	N/A	N/A	N/A	N/A
PvP01_04_v1	1011496	15.9546	4	3533086	upstream_gene_variant	PVP01_0424500	-74T>G		PvP01_04_v2:1,011,570..1,012,024(+)	hypothetical protein	hypothetical protein	N/A	N/A	N/A	N/A	N/A	N/A	N/A	N/A	N/A	N/A	N/A	N/A	N/A
PvP01_04_v1	1011504	15.9546	4	3533094	upstream_gene_variant	PVP01_0424500	-66G>A		PvP01_04_v2:1,011,570..1,012,024(+)	hypothetical protein	hypothetical protein	N/A	N/A	N/A	N/A	N/A	N/A	N/A	N/A	N/A	N/A	N/A	N/A	N/A
PvP01_04_v1	1011505	15.9546	4	3533095	upstream_gene_variant	PVP01_0424500	-65T>A		PvP01_04_v2:1,011,570..1,012,024(+)	hypothetical protein	hypothetical protein	N/A	N/A	N/A	N/A	N/A	N/A	N/A	N/A	N/A	N/A	N/A	N/A	N/A
PvP01_04_v1	1011508	15.9546	4	3533098	upstream_gene_variant	PVP01_0424500	-62A>T		PvP01_04_v2:1,011,570..1,012,024(+)	hypothetical protein	hypothetical protein	N/A	N/A	N/A	N/A	N/A	N/A	N/A	N/A	N/A	N/A	N/A	N/A	N/A
PvP01_04_v1	1011516	15.9546	4	3533106	upstream_gene_variant	PVP01_0424500	-54C>A		PvP01_04_v2:1,011,570..1,012,024(+)	hypothetical protein	hypothetical protein	N/A	N/A	N/A	N/A	N/A	N/A	N/A	N/A	N/A	N/A	N/A	N/A	N/A
PvP01_04_v1	1011606	15.9546	4	3533196	intron_variant	PVP01_0424500	27+10A>C		PvP01_04_v2:1,011,570..1,012,024(+)	hypothetical protein	hypothetical protein	N/A	N/A	N/A	N/A	N/A	N/A	N/A	N/A	N/A	N/A	N/A	N/A	N/A
PvP01_04_v1	1011635	15.9546	4	3533225	intron_variant	PVP01_0424500	27+39A>G		PvP01_04_v2:1,011,570..1,012,024(+)	hypothetical protein	hypothetical protein	N/A	N/A	N/A	N/A	N/A	N/A	N/A	N/A	N/A	N/A	N/A	N/A	N/A
PvP01_04_v1	1011730	15.9546	4	3533320	missense_variant	PVP01_0424500	36G>T	Lys12Asn	PvP01_04_v2:1,011,570..1,012,024(+)	hypothetical protein	hypothetical protein	N/A	N/A	N/A	N/A	N/A	N/A	N/A	N/A	N/A	N/A	N/A	N/A	N/A
PvP01_04_v1	1011903	15.9546	4	3533493	missense_variant	PVP01_0424500	209C>T	Ala70Val	PvP01_04_v2:1,011,570..1,012,024(+)	hypothetical protein	hypothetical protein	N/A	N/A	N/A	N/A	N/A	N/A	N/A	N/A	N/A	N/A	N/A	N/A	N/A
PvP01_04_v1	1011905	15.9546	4	3533495	missense_variant	PVP01_0424500	211G>A	Val71Ile	PvP01_04_v2:1,011,570..1,012,024(+)	hypothetical protein	hypothetical protein PVP01_0424500	N/A	N/A	N/A	N/A	N/A	N/A	N/A	N/A	N/A	N/A	N/A	N/A	N/A
PvP01_05_v1	152892	15.9546	5	3686397	upstream_gene_variant	PVP01_0503700	-2058G>A		NA	NA		NA	NA	NA	NA	NA	NA	NA	NA	NA	NA	NA	NA	NA
PvP01_05_v1	175308	15.9546	5	3708813	synonymous_variant	PVP01_0504100	441C>A	Ile147Ile	PvP01_05_v2:173,848..177,348(+)	Plasmodium exported protein, unknown function	Plasmodium exported protein, unknown function	N/A	N/A	N/A	N/A	host cell	GO:0043657	N/A	N/A	N/A	N/A	N/A	N/A	N/A
PvP01_05_v1	176627	15.1095	5	3710132	upstream_gene_variant	PVP01_0504200	-3112A>T		NA	NA		NA	NA	NA	NA	NA	NA	NA	NA	NA	NA	NA	NA	NA
PvP01_05_v1	186599	15.9546	5	3720104	upstream_gene_variant	PVP01_0504300	-2214C>T		NA	NA		NA	NA	NA	NA	NA	NA	NA	NA	NA	NA	NA	NA	NA
PvP01_05_v1	188114	15.9546	5	3721619	upstream_gene_variant	PVP01_0504300	-3729C>A		NA	NA		NA	NA	NA	NA	NA	NA	NA	NA	NA	NA	NA	NA	NA
PvP01_05_v1	218819	15.9546	5	3752324	synonymous_variant	PVP01_0504800	435C>T	Ala145Ala	PvP01_05_v2:218,735..219,253(-)	early transcribed membrane protein	ETRAMP	N/A	N/A	N/A	N/A	N/A	N/A	GO:0016021	integral component of membrane	N/A	N/A	N/A	N/A	N/A
PvP01_05_v1	218972	15.9546	5	3752477	synonymous_variant	PVP01_0504800	282C>T	Val94Val	PvP01_05_v2:218,735..219,253(-)	early transcribed membrane protein	ETRAMP	N/A	N/A	N/A	N/A	N/A	N/A	GO:0016021	integral component of membrane	N/A	N/A	N/A	N/A	N/A
PvP01_05_v1	220002	15.9546	5	3753507	upstream_gene_variant	PVP01_0504800	-749C>A		PvP01_05_v2:218,735..219,253(-)	early transcribed membrane protein	ETRAMP	N/A	N/A	N/A	N/A	N/A	N/A	GO:0016021	integral component of membrane	N/A	N/A	N/A	N/A	N/A
PvP01_05_v1	220509	15.9546	5	3754014	upstream_gene_variant	PVP01_0504800	-1256G>A		PvP01_05_v2:218,735..219,253(-)	early transcribed membrane protein	ETRAMP	N/A	N/A	N/A	N/A	N/A	N/A	GO:0016021	integral component of membrane	N/A	N/A	N/A	N/A	N/A
PvP01_05_v1	220543	15.9546	5	3754048	upstream_gene_variant	PVP01_0504800	-1290G>A		PvP01_05_v2:218,735..219,253(-)	early transcribed membrane protein	ETRAMP	N/A	N/A	N/A	N/A	N/A	N/A	GO:0016021	integral component of membrane	N/A	N/A	N/A	N/A	N/A
PvP01_05_v1	220627	15.9546	5	3754132	upstream_gene_variant	PVP01_0504800	-1374G>A		PvP01_05_v2:218,735..219,253(-)	early transcribed membrane protein	ETRAMP	N/A	N/A	N/A	N/A	N/A	N/A	GO:0016021	integral component of membrane	N/A	N/A	N/A	N/A	N/A
PvP01_05_v1	221046	15.9546	5	3754551	upstream_gene_variant	PVP01_0504800	-1793T>A		PvP01_05_v2:218,735..219,253(-)	early transcribed membrane protein	ETRAMP	N/A	N/A	N/A	N/A	N/A	N/A	GO:0016021	integral component of membrane	N/A	N/A	N/A	N/A	N/A
PvP01_05_v1	221943	15.9546	5	3755448	upstream_gene_variant	PVP01_0504800	-2690T>C		PvP01_05_v2:218,735..219,253(-)	early transcribed membrane protein	ETRAMP	N/A	N/A	N/A	N/A	N/A	N/A	GO:0016021	integral component of membrane	N/A	N/A	N/A	N/A	N/A
PvP01_05_v1	222965	15.9546	5	3756470	missense_variant	PVP01_0504900	149C>A	Thr50Asn	PvP01_05_v2:222,817..230,763(+)	conserved Plasmodium protein, unknown function	conserved Plasmodium protein, unknown function	N/A	N/A	N/A	N/A	N/A	N/A	N/A	N/A	N/A	N/A	N/A	N/A	N/A
PvP01_05_v1	225022	15.9546	5	3758527	missense_variant	PVP01_0504900	2206A>G	Ser736Gly	PvP01_05_v2:222,817..230,763(+)	conserved Plasmodium protein, unknown function	conserved Plasmodium protein, unknown function	N/A	N/A	N/A	N/A	N/A	N/A	N/A	N/A	N/A	N/A	N/A	N/A	N/A
PvP01_05_v1	225698	15.9546	5	3759203	missense_variant	PVP01_0504900	2882G>T	Cys961Phe	PvP01_05_v2:222,817..230,763(+)	conserved Plasmodium protein, unknown function	conserved Plasmodium protein, unknown function	N/A	N/A	N/A	N/A	N/A	N/A	N/A	N/A	N/A	N/A	N/A	N/A	N/A
PvP01_05_v1	226307	15.9546	5	3759812	missense_variant	PVP01_0504900	3491A>T	Asn1164Ile	PvP01_05_v2:222,817..230,763(+)	conserved Plasmodium protein, unknown function	conserved Plasmodium protein, unknown function	N/A	N/A	N/A	N/A	N/A	N/A	N/A	N/A	N/A	N/A	N/A	N/A	N/A
PvP01_05_v1	226447	15.9546	5	3759952	missense_variant	PVP01_0504900	3631G>C	Val1211Leu	PvP01_05_v2:222,817..230,763(+)	conserved Plasmodium protein, unknown function	conserved Plasmodium protein, unknown function	N/A	N/A	N/A	N/A	N/A	N/A	N/A	N/A	N/A	N/A	N/A	N/A	N/A
PvP01_05_v1	227295	15.9546	5	3760800	synonymous_variant	PVP01_0504900	4479G>A	Ser1493Ser	PvP01_05_v2:222,817..230,763(+)	conserved Plasmodium protein, unknown function	conserved Plasmodium protein, unknown function	N/A	N/A	N/A	N/A	N/A	N/A	N/A	N/A	N/A	N/A	N/A	N/A	N/A
PvP01_05_v1	227430	15.9546	5	3760935	synonymous_variant	PVP01_0504900	4614A>G	Ala1538Ala	PvP01_05_v2:222,817..230,763(+)	conserved Plasmodium protein, unknown function	conserved Plasmodium protein, unknown function	N/A	N/A	N/A	N/A	N/A	N/A	N/A	N/A	N/A	N/A	N/A	N/A	N/A
PvP01_05_v1	227564	15.9546	5	3761069	missense_variant	PVP01_0504900	4748C>T	Ser1583Phe	PvP01_05_v2:222,817..230,763(+)	conserved Plasmodium protein, unknown function	conserved Plasmodium protein, unknown function	N/A	N/A	N/A	N/A	N/A	N/A	N/A	N/A	N/A	N/A	N/A	N/A	N/A
PvP01_05_v1	227899	15.9546	5	3761404	missense_variant	PVP01_0504900	5083A>G	Lys1695Glu	PvP01_05_v2:222,817..230,763(+)	conserved Plasmodium protein, unknown function	conserved Plasmodium protein, unknown function	N/A	N/A	N/A	N/A	N/A	N/A	N/A	N/A	N/A	N/A	N/A	N/A	N/A
PvP01_05_v1	227925	15.9546	5	3761430	synonymous_variant	PVP01_0504900	5109A>T	Ala1703Ala	PvP01_05_v2:222,817..230,763(+)	conserved Plasmodium protein, unknown function	conserved Plasmodium protein, unknown function	N/A	N/A	N/A	N/A	N/A	N/A	N/A	N/A	N/A	N/A	N/A	N/A	N/A
PvP01_05_v1	228027	15.9546	5	3761532	missense_variant	PVP01_0504900	5211A>T	Glu1737Asp	PvP01_05_v2:222,817..230,763(+)	conserved Plasmodium protein, unknown function	conserved Plasmodium protein, unknown function	N/A	N/A	N/A	N/A	N/A	N/A	N/A	N/A	N/A	N/A	N/A	N/A	N/A
PvP01_05_v1	228176	15.9546	5	3761681	missense_variant	PVP01_0504900	5360C>A	Ala1787Asp	PvP01_05_v2:222,817..230,763(+)	conserved Plasmodium protein, unknown function	conserved Plasmodium protein, unknown function	N/A	N/A	N/A	N/A	N/A	N/A	N/A	N/A	N/A	N/A	N/A	N/A	N/A
PvP01_05_v1	228411	15.9546	5	3761916	missense_variant	PVP01_0504900	5595A>C	Glu1865Asp	PvP01_05_v2:222,817..230,763(+)	conserved Plasmodium protein, unknown function	conserved Plasmodium protein, unknown function	N/A	N/A	N/A	N/A	N/A	N/A	N/A	N/A	N/A	N/A	N/A	N/A	N/A
PvP01_05_v1	228419	15.9546	5	3761924	missense_variant	PVP01_0504900	5603G>A	Gly1868Glu	PvP01_05_v2:222,817..230,763(+)	conserved Plasmodium protein, unknown function	conserved Plasmodium protein, unknown function	N/A	N/A	N/A	N/A	N/A	N/A	N/A	N/A	N/A	N/A	N/A	N/A	N/A
PvP01_05_v1	228439	15.9546	5	3761944	missense_variant	PVP01_0504900	5623C>A	Leu1875Ile	PvP01_05_v2:222,817..230,763(+)	conserved Plasmodium protein, unknown function	conserved Plasmodium protein, unknown function	N/A	N/A	N/A	N/A	N/A	N/A	N/A	N/A	N/A	N/A	N/A	N/A	N/A
PvP01_05_v1	228445	15.9546	5	3761950	missense_variant	PVP01_0504900	5629A>G	Lys1877Glu	PvP01_05_v2:222,817..230,763(+)	conserved Plasmodium protein, unknown function	conserved Plasmodium protein, unknown function	N/A	N/A	N/A	N/A	N/A	N/A	N/A	N/A	N/A	N/A	N/A	N/A	N/A
PvP01_05_v1	228663	15.9546	5	3762168	synonymous_variant	PVP01_0504900	5847C>A	Ile1949Ile	PvP01_05_v2:222,817..230,763(+)	conserved Plasmodium protein, unknown function	conserved Plasmodium protein, unknown function	N/A	N/A	N/A	N/A	N/A	N/A	N/A	N/A	N/A	N/A	N/A	N/A	N/A
PvP01_05_v1	229359	15.9546	5	3762864	missense_variant	PVP01_0504900	6543G>A	Met2181Ile	PvP01_05_v2:222,817..230,763(+)	conserved Plasmodium protein, unknown function	conserved Plasmodium protein, unknown function	N/A	N/A	N/A	N/A	N/A	N/A	N/A	N/A	N/A	N/A	N/A	N/A	N/A
PvP01_05_v1	229834	15.9546	5	3763339	missense_variant	PVP01_0504900	7018T>C	Phe2340Leu	PvP01_05_v2:222,817..230,763(+)	conserved Plasmodium protein, unknown function	conserved Plasmodium protein, unknown function	N/A	N/A	N/A	N/A	N/A	N/A	N/A	N/A	N/A	N/A	N/A	N/A	N/A
PvP01_05_v1	229855	15.9546	5	3763360	missense_variant	PVP01_0504900	7039T>A	Leu2347Ile	PvP01_05_v2:222,817..230,763(+)	conserved Plasmodium protein, unknown function	conserved Plasmodium protein, unknown function	N/A	N/A	N/A	N/A	N/A	N/A	N/A	N/A	N/A	N/A	N/A	N/A	N/A
PvP01_05_v1	231232	15.9546	5	3764737	upstream_gene_variant	PVP01_0505000	-794G>C		PvP01_05_v2:232,026..234,616(+)	prolyl 4-hydroxylase subunit alpha, putative	prolyl 4-hydroxylase subunit alpha, putative	N/A	N/A	N/A	N/A	N/A	N/A	N/A	N/A	GO:0031418;GO:0005506;GO:0016705;GO:0004656	L-ascorbic acid binding;iron ion binding;oxidoreductase activity, acting on paired donors, with incorporation or reduction of molecular oxygen;procollagen-proline 4-dioxygenase activity	GO:0055114	oxidation-reduction process	N/A
PvP01_05_v1	231235	15.9546	5	3764740	upstream_gene_variant	PVP01_0505000	-791C>T		PvP01_05_v2:232,026..234,616(+)	prolyl 4-hydroxylase subunit alpha, putative	prolyl 4-hydroxylase subunit alpha, putative	N/A	N/A	N/A	N/A	N/A	N/A	N/A	N/A	GO:0031418;GO:0005506;GO:0016705;GO:0004656	L-ascorbic acid binding;iron ion binding;oxidoreductase activity, acting on paired donors, with incorporation or reduction of molecular oxygen;procollagen-proline 4-dioxygenase activity	GO:0055114	oxidation-reduction process	N/A
PvP01_05_v1	231347	15.9546	5	3764852	upstream_gene_variant	PVP01_0505000	-679G>C		PvP01_05_v2:232,026..234,616(+)	prolyl 4-hydroxylase subunit alpha, putative	prolyl 4-hydroxylase subunit alpha, putative	N/A	N/A	N/A	N/A	N/A	N/A	N/A	N/A	GO:0031418;GO:0005506;GO:0016705;GO:0004656	L-ascorbic acid binding;iron ion binding;oxidoreductase activity, acting on paired donors, with incorporation or reduction of molecular oxygen;procollagen-proline 4-dioxygenase activity	GO:0055114	oxidation-reduction process	N/A
PvP01_05_v1	231822	15.9546	5	3765327	upstream_gene_variant	PVP01_0505000	-204T>G		PvP01_05_v2:232,026..234,616(+)	prolyl 4-hydroxylase subunit alpha, putative	prolyl 4-hydroxylase subunit alpha, putative	N/A	N/A	N/A	N/A	N/A	N/A	N/A	N/A	GO:0031418;GO:0005506;GO:0016705;GO:0004656	L-ascorbic acid binding;iron ion binding;oxidoreductase activity, acting on paired donors, with incorporation or reduction of molecular oxygen;procollagen-proline 4-dioxygenase activity	GO:0055114	oxidation-reduction process	N/A
PvP01_05_v1	233054	15.9546	5	3766559	synonymous_variant	PVP01_0505000	1029C>A	Ser343Ser	PvP01_05_v2:232,026..234,616(+)	prolyl 4-hydroxylase subunit alpha, putative	prolyl 4-hydroxylase subunit alpha, putative	N/A	N/A	N/A	N/A	N/A	N/A	N/A	N/A	GO:0031418;GO:0005506;GO:0016705;GO:0004656	L-ascorbic acid binding;iron ion binding;oxidoreductase activity, acting on paired donors, with incorporation or reduction of molecular oxygen;procollagen-proline 4-dioxygenase activity	GO:0055114	oxidation-reduction process	N/A
PvP01_05_v1	233055	15.9546	5	3766560	missense_variant	PVP01_0505000	1030G>A	Ala344Thr	PvP01_05_v2:232,026..234,616(+)	prolyl 4-hydroxylase subunit alpha, putative	prolyl 4-hydroxylase subunit alpha, putative	N/A	N/A	N/A	N/A	N/A	N/A	N/A	N/A	GO:0031418;GO:0005506;GO:0016705;GO:0004656	L-ascorbic acid binding;iron ion binding;oxidoreductase activity, acting on paired donors, with incorporation or reduction of molecular oxygen;procollagen-proline 4-dioxygenase activity	GO:0055114	oxidation-reduction process	N/A
PvP01_05_v1	233204	15.9546	5	3766709	missense_variant	PVP01_0505000	1179T>A	Asn393Lys	PvP01_05_v2:232,026..234,616(+)	prolyl 4-hydroxylase subunit alpha, putative	prolyl 4-hydroxylase subunit alpha, putative	N/A	N/A	N/A	N/A	N/A	N/A	N/A	N/A	GO:0031418;GO:0005506;GO:0016705;GO:0004656	L-ascorbic acid binding;iron ion binding;oxidoreductase activity, acting on paired donors, with incorporation or reduction of molecular oxygen;procollagen-proline 4-dioxygenase activity	GO:0055114	oxidation-reduction process	N/A
PvP01_05_v1	233433	15.9546	5	3766938	missense_variant	PVP01_0505000	1408A>G	Ile470Val	PvP01_05_v2:232,026..234,616(+)	prolyl 4-hydroxylase subunit alpha, putative	prolyl 4-hydroxylase subunit alpha, putative	N/A	N/A	N/A	N/A	N/A	N/A	N/A	N/A	GO:0031418;GO:0005506;GO:0016705;GO:0004656	L-ascorbic acid binding;iron ion binding;oxidoreductase activity, acting on paired donors, with incorporation or reduction of molecular oxygen;procollagen-proline 4-dioxygenase activity	GO:0055114	oxidation-reduction process	N/A
PvP01_05_v1	233560	15.9546	5	3767065	downstream_gene_variant	PVP01_0504900	*2797G>A		PvP01_05_v2:222,817..230,763(+)	conserved Plasmodium protein, unknown function	conserved Plasmodium protein, unknown function	N/A	N/A	N/A	N/A	N/A	N/A	N/A	N/A	N/A	N/A	N/A	N/A	N/A
PvP01_05_v1	233710	15.9546	5	3767215	downstream_gene_variant	PVP01_0504900	*2947G>T		PvP01_05_v2:222,817..230,763(+)	conserved Plasmodium protein, unknown function	conserved Plasmodium protein, unknown function	N/A	N/A	N/A	N/A	N/A	N/A	N/A	N/A	N/A	N/A	N/A	N/A	N/A
PvP01_05_v1	233836	15.9546	5	3767341	downstream_gene_variant	PVP01_0504900	*3073G>A		PvP01_05_v2:222,817..230,763(+)	conserved Plasmodium protein, unknown function	conserved Plasmodium protein, unknown function	N/A	N/A	N/A	N/A	N/A	N/A	N/A	N/A	N/A	N/A	N/A	N/A	N/A
PvP01_05_v1	234103	15.9546	5	3767608	downstream_gene_variant	PVP01_0504900	*3340G>A		PvP01_05_v2:222,817..230,763(+)	conserved Plasmodium protein, unknown function	conserved Plasmodium protein, unknown function	N/A	N/A	N/A	N/A	N/A	N/A	N/A	N/A	N/A	N/A	N/A	N/A	N/A
PvP01_05_v1	234610	15.6536	5	3768115	downstream_gene_variant	PVP01_0504900	*3847C>A		PvP01_05_v2:222,817..230,763(+)	conserved Plasmodium protein, unknown function	conserved Plasmodium protein, unknown function	N/A	N/A	N/A	N/A	N/A	N/A	N/A	N/A	N/A	N/A	N/A	N/A	N/A
PvP01_05_v1	234804	15.9546	5	3768309	downstream_gene_variant	PVP01_0504900	*4041C>T		PvP01_05_v2:222,817..230,763(+)	conserved Plasmodium protein, unknown function	conserved Plasmodium protein, unknown function	N/A	N/A	N/A	N/A	N/A	N/A	N/A	N/A	N/A	N/A	N/A	N/A	N/A
PvP01_05_v1	234813	15.9546	5	3768318	downstream_gene_variant	PVP01_0504900	*4050G>A		PvP01_05_v2:222,817..230,763(+)	conserved Plasmodium protein, unknown function	conserved Plasmodium protein, unknown function	N/A	N/A	N/A	N/A	N/A	N/A	N/A	N/A	N/A	N/A	N/A	N/A	N/A
PvP01_05_v1	234881	15.9546	5	3768386	downstream_gene_variant	PVP01_0504900	*4118G>A		PvP01_05_v2:222,817..230,763(+)	conserved Plasmodium protein, unknown function	conserved Plasmodium protein, unknown function	N/A	N/A	N/A	N/A	N/A	N/A	N/A	N/A	N/A	N/A	N/A	N/A	N/A
PvP01_05_v1	235229	15.9546	5	3768734	synonymous_variant	PVP01_0505100	105T>C	Thr35Thr	PvP01_05_v2:233,352..236,497(-)	U6 snRNA-associated Sm-like protein LSm8, putative	LSM8	mRNA splicing, via spliceosome	GO:0000398	N/A	N/A	U6 snRNP	GO:0005688	GO:0046540;GO:0005688;GO:0005681	U4/U6 x U5 tri-snRNP complex;U6 snRNP;spliceosomal complex	GO:0003723	RNA binding	GO:0000398	mRNA splicing, via spliceosome	5474161
PvP01_05_v1	235753	15.9546	5	3769258	upstream_gene_variant	PVP01_0505100	-306C>T		PvP01_05_v2:233,352..236,497(-)	U6 snRNA-associated Sm-like protein LSm8, putative	LSM8	mRNA splicing, via spliceosome	GO:0000398	N/A	N/A	U6 snRNP	GO:0005688	GO:0046540;GO:0005688;GO:0005681	U4/U6 x U5 tri-snRNP complex;U6 snRNP;spliceosomal complex	GO:0003723	RNA binding	GO:0000398	mRNA splicing, via spliceosome	5474161
PvP01_05_v1	235989	15.9546	5	3769494	upstream_gene_variant	PVP01_0505100	-542A>C		PvP01_05_v2:233,352..236,497(-)	U6 snRNA-associated Sm-like protein LSm8, putative	LSM8	mRNA splicing, via spliceosome	GO:0000398	N/A	N/A	U6 snRNP	GO:0005688	GO:0046540;GO:0005688;GO:0005681	U4/U6 x U5 tri-snRNP complex;U6 snRNP;spliceosomal complex	GO:0003723	RNA binding	GO:0000398	mRNA splicing, via spliceosome	5474161
PvP01_05_v1	236538	15.9546	5	3770043	upstream_gene_variant	PVP01_0505100	-1091A>G		PvP01_05_v2:233,352..236,497(-)	U6 snRNA-associated Sm-like protein LSm8, putative	LSM8	mRNA splicing, via spliceosome	GO:0000398	N/A	N/A	U6 snRNP	GO:0005688	GO:0046540;GO:0005688;GO:0005681	U4/U6 x U5 tri-snRNP complex;U6 snRNP;spliceosomal complex	GO:0003723	RNA binding	GO:0000398	mRNA splicing, via spliceosome	5474161
PvP01_05_v1	236564	15.9546	5	3770069	upstream_gene_variant	PVP01_0505100	-1117G>A		PvP01_05_v2:233,352..236,497(-)	U6 snRNA-associated Sm-like protein LSm8, putative	LSM8	mRNA splicing, via spliceosome	GO:0000398	N/A	N/A	U6 snRNP	GO:0005688	GO:0046540;GO:0005688;GO:0005681	U4/U6 x U5 tri-snRNP complex;U6 snRNP;spliceosomal complex	GO:0003723	RNA binding	GO:0000398	mRNA splicing, via spliceosome	5474161
PvP01_05_v1	236565	15.9546	5	3770070	upstream_gene_variant	PVP01_0505100	-1118G>A		PvP01_05_v2:233,352..236,497(-)	U6 snRNA-associated Sm-like protein LSm8, putative	LSM8	mRNA splicing, via spliceosome	GO:0000398	N/A	N/A	U6 snRNP	GO:0005688	GO:0046540;GO:0005688;GO:0005681	U4/U6 x U5 tri-snRNP complex;U6 snRNP;spliceosomal complex	GO:0003723	RNA binding	GO:0000398	mRNA splicing, via spliceosome	5474161
PvP01_05_v1	236664	15.9546	5	3770169	upstream_gene_variant	PVP01_0505100	-1217C>T		PvP01_05_v2:233,352..236,497(-)	U6 snRNA-associated Sm-like protein LSm8, putative	LSM8	mRNA splicing, via spliceosome	GO:0000398	N/A	N/A	U6 snRNP	GO:0005688	GO:0046540;GO:0005688;GO:0005681	U4/U6 x U5 tri-snRNP complex;U6 snRNP;spliceosomal complex	GO:0003723	RNA binding	GO:0000398	mRNA splicing, via spliceosome	5474161
PvP01_05_v1	236733	15.9546	5	3770238	upstream_gene_variant	PVP01_0505100	-1286G>T		PvP01_05_v2:233,352..236,497(-)	U6 snRNA-associated Sm-like protein LSm8, putative	LSM8	mRNA splicing, via spliceosome	GO:0000398	N/A	N/A	U6 snRNP	GO:0005688	GO:0046540;GO:0005688;GO:0005681	U4/U6 x U5 tri-snRNP complex;U6 snRNP;spliceosomal complex	GO:0003723	RNA binding	GO:0000398	mRNA splicing, via spliceosome	5474161
PvP01_05_v1	236994	15.9546	5	3770499	upstream_gene_variant	PVP01_0505100	-1547A>G		PvP01_05_v2:233,352..236,497(-)	U6 snRNA-associated Sm-like protein LSm8, putative	LSM8	mRNA splicing, via spliceosome	GO:0000398	N/A	N/A	U6 snRNP	GO:0005688	GO:0046540;GO:0005688;GO:0005681	U4/U6 x U5 tri-snRNP complex;U6 snRNP;spliceosomal complex	GO:0003723	RNA binding	GO:0000398	mRNA splicing, via spliceosome	5474161
PvP01_05_v1	238512	15.9546	5	3772017	upstream_gene_variant	PVP01_0505100	-3065G>A		PvP01_05_v2:233,352..236,497(-)	U6 snRNA-associated Sm-like protein LSm8, putative	LSM8	mRNA splicing, via spliceosome	GO:0000398	N/A	N/A	U6 snRNP	GO:0005688	GO:0046540;GO:0005688;GO:0005681	U4/U6 x U5 tri-snRNP complex;U6 snRNP;spliceosomal complex	GO:0003723	RNA binding	GO:0000398	mRNA splicing, via spliceosome	5474161
PvP01_05_v1	238848	15.9546	5	3772353	upstream_gene_variant	PVP01_0505100	-3401G>T		PvP01_05_v2:233,352..236,497(-)	U6 snRNA-associated Sm-like protein LSm8, putative	LSM8	mRNA splicing, via spliceosome	GO:0000398	N/A	N/A	U6 snRNP	GO:0005688	GO:0046540;GO:0005688;GO:0005681	U4/U6 x U5 tri-snRNP complex;U6 snRNP;spliceosomal complex	GO:0003723	RNA binding	GO:0000398	mRNA splicing, via spliceosome	5474161
PvP01_05_v1	239026	15.9546	5	3772531	upstream_gene_variant	PVP01_0505100	-3579C>T		PvP01_05_v2:233,352..236,497(-)	U6 snRNA-associated Sm-like protein LSm8, putative	LSM8	mRNA splicing, via spliceosome	GO:0000398	N/A	N/A	U6 snRNP	GO:0005688	GO:0046540;GO:0005688;GO:0005681	U4/U6 x U5 tri-snRNP complex;U6 snRNP;spliceosomal complex	GO:0003723	RNA binding	GO:0000398	mRNA splicing, via spliceosome	5474161
PvP01_05_v1	240150	15.9546	5	3773655	upstream_gene_variant	PVP01_0505100	-4703C>T		PvP01_05_v2:233,352..236,497(-)	U6 snRNA-associated Sm-like protein LSm8, putative	LSM8	mRNA splicing, via spliceosome	GO:0000398	N/A	N/A	U6 snRNP	GO:0005688	GO:0046540;GO:0005688;GO:0005681	U4/U6 x U5 tri-snRNP complex;U6 snRNP;spliceosomal complex	GO:0003723	RNA binding	GO:0000398	mRNA splicing, via spliceosome	5474161
PvP01_05_v1	240515	15.9546	5	3774020	upstream_gene_variant	PVP01_0505200	-2663C>T		NA	NA		NA	NA	NA	NA	NA	NA	NA	NA	NA	NA	NA	NA	NA
PvP01_05_v1	240850	15.9546	5	3774355	upstream_gene_variant	PVP01_0505200	-2998C>T		NA	NA		NA	NA	NA	NA	NA	NA	NA	NA	NA	NA	NA	NA	NA
PvP01_05_v1	241029	15.9546	5	3774534	upstream_gene_variant	PVP01_0505200	-3177G>A		NA	NA		NA	NA	NA	NA	NA	NA	NA	NA	NA	NA	NA	NA	NA
PvP01_05_v1	241583	15.9546	5	3775088	upstream_gene_variant	PVP01_0505200	-3731G>A		NA	NA		NA	NA	NA	NA	NA	NA	NA	NA	NA	NA	NA	NA	NA
PvP01_05_v1	241823	15.9546	5	3775328	upstream_gene_variant	PVP01_0505200	-3971G>T		NA	NA		NA	NA	NA	NA	NA	NA	NA	NA	NA	NA	NA	NA	NA
PvP01_05_v1	242267	15.9546	5	3775772	synonymous_variant	PVP01_0505400	4638T>A	Ser1546Ser	PvP01_05_v2:241,624..249,210(-)	conserved Plasmodium protein, unknown function	conserved Plasmodium protein, unknown function	N/A	N/A	N/A	N/A	N/A	N/A	GO:0016021	integral component of membrane	N/A	N/A	N/A	N/A	N/A
PvP01_05_v1	242653	15.9546	5	3776158	missense_variant	PVP01_0505400	4252G>C	Asp1418His	PvP01_05_v2:241,624..249,210(-)	conserved Plasmodium protein, unknown function	conserved Plasmodium protein, unknown function	N/A	N/A	N/A	N/A	N/A	N/A	GO:0016021	integral component of membrane	N/A	N/A	N/A	N/A	N/A
PvP01_05_v1	243053	15.9546	5	3776558	synonymous_variant	PVP01_0505400	3852C>T	Ala1284Ala	PvP01_05_v2:241,624..249,210(-)	conserved Plasmodium protein, unknown function	conserved Plasmodium protein, unknown function	N/A	N/A	N/A	N/A	N/A	N/A	GO:0016021	integral component of membrane	N/A	N/A	N/A	N/A	N/A
PvP01_05_v1	243306	15.6536	5	3776811	missense_variant	PVP01_0505400	3599C>T	Pro1200Leu	PvP01_05_v2:241,624..249,210(-)	conserved Plasmodium protein, unknown function	conserved Plasmodium protein, unknown function	N/A	N/A	N/A	N/A	N/A	N/A	GO:0016021	integral component of membrane	N/A	N/A	N/A	N/A	N/A
PvP01_05_v1	243392	15.9546	5	3776897	synonymous_variant	PVP01_0505400	3513G>T	Gly1171Gly	PvP01_05_v2:241,624..249,210(-)	conserved Plasmodium protein, unknown function	conserved Plasmodium protein, unknown function	N/A	N/A	N/A	N/A	N/A	N/A	GO:0016021	integral component of membrane	N/A	N/A	N/A	N/A	N/A
PvP01_05_v1	243640	15.9546	5	3777145	missense_variant	PVP01_0505400	3265C>T	Leu1089Phe	PvP01_05_v2:241,624..249,210(-)	conserved Plasmodium protein, unknown function	conserved Plasmodium protein, unknown function	N/A	N/A	N/A	N/A	N/A	N/A	GO:0016021	integral component of membrane	N/A	N/A	N/A	N/A	N/A
PvP01_05_v1	243863	15.9546	5	3777368	synonymous_variant	PVP01_0505400	3042C>T	Gly1014Gly	PvP01_05_v2:241,624..249,210(-)	conserved Plasmodium protein, unknown function	conserved Plasmodium protein, unknown function	N/A	N/A	N/A	N/A	N/A	N/A	GO:0016021	integral component of membrane	N/A	N/A	N/A	N/A	N/A
PvP01_05_v1	244076	15.9546	5	3777581	synonymous_variant	PVP01_0505400	2829C>A	Pro943Pro	PvP01_05_v2:241,624..249,210(-)	conserved Plasmodium protein, unknown function	conserved Plasmodium protein, unknown function	N/A	N/A	N/A	N/A	N/A	N/A	GO:0016021	integral component of membrane	N/A	N/A	N/A	N/A	N/A
PvP01_05_v1	244490	15.9546	5	3777995	synonymous_variant	PVP01_0505400	2415T>A	Ser805Ser	PvP01_05_v2:241,624..249,210(-)	conserved Plasmodium protein, unknown function	conserved Plasmodium protein, unknown function	N/A	N/A	N/A	N/A	N/A	N/A	GO:0016021	integral component of membrane	N/A	N/A	N/A	N/A	N/A
PvP01_05_v1	244869	15.9546	5	3778374	missense_variant	PVP01_0505400	2036A>G	Asp679Gly	PvP01_05_v2:241,624..249,210(-)	conserved Plasmodium protein, unknown function	conserved Plasmodium protein, unknown function	N/A	N/A	N/A	N/A	N/A	N/A	GO:0016021	integral component of membrane	N/A	N/A	N/A	N/A	N/A
PvP01_05_v1	246293	15.9546	5	3779798	missense_variant	PVP01_0505400	770G>T	Gly257Val	PvP01_05_v2:241,624..249,210(-)	conserved Plasmodium protein, unknown function	conserved Plasmodium protein, unknown function	N/A	N/A	N/A	N/A	N/A	N/A	GO:0016021	integral component of membrane	N/A	N/A	N/A	N/A	N/A
PvP01_05_v1	247497	15.9546	5	3781002	upstream_gene_variant	PVP01_0505400	-435C>A		PvP01_05_v2:241,624..249,210(-)	conserved Plasmodium protein, unknown function	conserved Plasmodium protein, unknown function	N/A	N/A	N/A	N/A	N/A	N/A	GO:0016021	integral component of membrane	N/A	N/A	N/A	N/A	N/A
PvP01_05_v1	247529	15.9546	5	3781034	upstream_gene_variant	PVP01_0505400	-467G>A		PvP01_05_v2:241,624..249,210(-)	conserved Plasmodium protein, unknown function	conserved Plasmodium protein, unknown function	N/A	N/A	N/A	N/A	N/A	N/A	GO:0016021	integral component of membrane	N/A	N/A	N/A	N/A	N/A
PvP01_05_v1	247532	15.9546	5	3781037	upstream_gene_variant	PVP01_0505400	-470G>A		PvP01_05_v2:241,624..249,210(-)	conserved Plasmodium protein, unknown function	conserved Plasmodium protein, unknown function	N/A	N/A	N/A	N/A	N/A	N/A	GO:0016021	integral component of membrane	N/A	N/A	N/A	N/A	N/A
PvP01_05_v1	247826	15.9546	5	3781331	upstream_gene_variant	PVP01_0505400	-764G>A		PvP01_05_v2:241,624..249,210(-)	conserved Plasmodium protein, unknown function	conserved Plasmodium protein, unknown function	N/A	N/A	N/A	N/A	N/A	N/A	GO:0016021	integral component of membrane	N/A	N/A	N/A	N/A	N/A
PvP01_05_v1	247827	15.9546	5	3781332	upstream_gene_variant	PVP01_0505400	-765G>T		PvP01_05_v2:241,624..249,210(-)	conserved Plasmodium protein, unknown function	conserved Plasmodium protein, unknown function	N/A	N/A	N/A	N/A	N/A	N/A	GO:0016021	integral component of membrane	N/A	N/A	N/A	N/A	N/A
PvP01_05_v1	247829	15.9546	5	3781334	upstream_gene_variant	PVP01_0505400	-767G>A		PvP01_05_v2:241,624..249,210(-)	conserved Plasmodium protein, unknown function	conserved Plasmodium protein, unknown function	N/A	N/A	N/A	N/A	N/A	N/A	GO:0016021	integral component of membrane	N/A	N/A	N/A	N/A	N/A
PvP01_05_v1	247892	15.9546	5	3781397	upstream_gene_variant	PVP01_0505400	-830C>T		PvP01_05_v2:241,624..249,210(-)	conserved Plasmodium protein, unknown function	conserved Plasmodium protein, unknown function	N/A	N/A	N/A	N/A	N/A	N/A	GO:0016021	integral component of membrane	N/A	N/A	N/A	N/A	N/A
PvP01_05_v1	249730	15.9546	5	3783235	upstream_gene_variant	PVP01_0505400	-2668T>C		PvP01_05_v2:241,624..249,210(-)	conserved Plasmodium protein, unknown function	conserved Plasmodium protein, unknown function	N/A	N/A	N/A	N/A	N/A	N/A	GO:0016021	integral component of membrane	N/A	N/A	N/A	N/A	N/A
PvP01_05_v1	250030	15.9546	5	3783535	upstream_gene_variant	PVP01_0505400	-2968C>T		PvP01_05_v2:241,624..249,210(-)	conserved Plasmodium protein, unknown function	conserved Plasmodium protein, unknown function	N/A	N/A	N/A	N/A	N/A	N/A	GO:0016021	integral component of membrane	N/A	N/A	N/A	N/A	N/A
PvP01_05_v1	252444	15.9546	5	3785949	upstream_gene_variant	PVP01_0505600	-1299T>A		PvP01_05_v2:252,986..256,400(+)	GPI-anchored micronemal antigen	GAMA	entry into host	GO:0044409	host cell surface binding;host cell surface receptor binding	GO:0046812;GO:0046789	cell surface;microneme	GO:0009986;GO:0020009	N/A	N/A	N/A	N/A	N/A	N/A	N/A
PvP01_05_v1	252819	15.9546	5	3786324	upstream_gene_variant	PVP01_0505600	-924T>C		PvP01_05_v2:252,986..256,400(+)	GPI-anchored micronemal antigen	GAMA	entry into host	GO:0044409	host cell surface binding;host cell surface receptor binding	GO:0046812;GO:0046789	cell surface;microneme	GO:0009986;GO:0020009	N/A	N/A	N/A	N/A	N/A	N/A	N/A
PvP01_05_v1	252904	15.9546	5	3786409	upstream_gene_variant	PVP01_0505600	-839A>G		PvP01_05_v2:252,986..256,400(+)	GPI-anchored micronemal antigen	GAMA	entry into host	GO:0044409	host cell surface binding;host cell surface receptor binding	GO:0046812;GO:0046789	cell surface;microneme	GO:0009986;GO:0020009	N/A	N/A	N/A	N/A	N/A	N/A	N/A
PvP01_05_v1	252921	15.9546	5	3786426	upstream_gene_variant	PVP01_0505600	-822C>T		PvP01_05_v2:252,986..256,400(+)	GPI-anchored micronemal antigen	GAMA	entry into host	GO:0044409	host cell surface binding;host cell surface receptor binding	GO:0046812;GO:0046789	cell surface;microneme	GO:0009986;GO:0020009	N/A	N/A	N/A	N/A	N/A	N/A	N/A
PvP01_05_v1	252928	15.9546	5	3786433	upstream_gene_variant	PVP01_0505600	-815T>A		PvP01_05_v2:252,986..256,400(+)	GPI-anchored micronemal antigen	GAMA	entry into host	GO:0044409	host cell surface binding;host cell surface receptor binding	GO:0046812;GO:0046789	cell surface;microneme	GO:0009986;GO:0020009	N/A	N/A	N/A	N/A	N/A	N/A	N/A
PvP01_05_v1	253158	15.9546	5	3786663	upstream_gene_variant	PVP01_0505600	-585A>G		PvP01_05_v2:252,986..256,400(+)	GPI-anchored micronemal antigen	GAMA	entry into host	GO:0044409	host cell surface binding;host cell surface receptor binding	GO:0046812;GO:0046789	cell surface;microneme	GO:0009986;GO:0020009	N/A	N/A	N/A	N/A	N/A	N/A	N/A
PvP01_05_v1	254246	15.9546	5	3787751	synonymous_variant	PVP01_0505600	504C>T	Cys168Cys	PvP01_05_v2:252,986..256,400(+)	GPI-anchored micronemal antigen	GAMA	entry into host	GO:0044409	host cell surface binding;host cell surface receptor binding	GO:0046812;GO:0046789	cell surface;microneme	GO:0009986;GO:0020009	N/A	N/A	N/A	N/A	N/A	N/A	N/A
PvP01_05_v1	254463	15.1764	5	3787968	missense_variant	PVP01_0505600	721A>C	Ile241Leu	PvP01_05_v2:252,986..256,400(+)	GPI-anchored micronemal antigen	GAMA	entry into host	GO:0044409	host cell surface binding;host cell surface receptor binding	GO:0046812;GO:0046789	cell surface;microneme	GO:0009986;GO:0020009	N/A	N/A	N/A	N/A	N/A	N/A	N/A
PvP01_05_v1	254602	15.3525	5	3788107	missense_variant	PVP01_0505600	860G>A	Ser287Asn	PvP01_05_v2:252,986..256,400(+)	GPI-anchored micronemal antigen	GAMA	entry into host	GO:0044409	host cell surface binding;host cell surface receptor binding	GO:0046812;GO:0046789	cell surface;microneme	GO:0009986;GO:0020009	N/A	N/A	N/A	N/A	N/A	N/A	N/A
PvP01_05_v1	254716	15.9546	5	3788221	missense_variant	PVP01_0505600	974C>T	Ala325Val	PvP01_05_v2:252,986..256,400(+)	GPI-anchored micronemal antigen	GAMA	entry into host	GO:0044409	host cell surface binding;host cell surface receptor binding	GO:0046812;GO:0046789	cell surface;microneme	GO:0009986;GO:0020009	N/A	N/A	N/A	N/A	N/A	N/A	N/A
PvP01_05_v1	254754	15.9546	5	3788259	missense_variant	PVP01_0505600	1012G>A	Val338Met	PvP01_05_v2:252,986..256,400(+)	GPI-anchored micronemal antigen	GAMA	entry into host	GO:0044409	host cell surface binding;host cell surface receptor binding	GO:0046812;GO:0046789	cell surface;microneme	GO:0009986;GO:0020009	N/A	N/A	N/A	N/A	N/A	N/A	N/A
PvP01_05_v1	255528	15.9546	5	3789033	missense_variant	PVP01_0505600	1786G>A	Ala596Thr	PvP01_05_v2:252,986..256,400(+)	GPI-anchored micronemal antigen	GAMA	entry into host	GO:0044409	host cell surface binding;host cell surface receptor binding	GO:0046812;GO:0046789	cell surface;microneme	GO:0009986;GO:0020009	N/A	N/A	N/A	N/A	N/A	N/A	N/A
PvP01_05_v1	255533	15.9546	5	3789038	synonymous_variant	PVP01_0505600	1791A>T	Ala597Ala	PvP01_05_v2:252,986..256,400(+)	GPI-anchored micronemal antigen	GAMA	entry into host	GO:0044409	host cell surface binding;host cell surface receptor binding	GO:0046812;GO:0046789	cell surface;microneme	GO:0009986;GO:0020009	N/A	N/A	N/A	N/A	N/A	N/A	N/A
PvP01_05_v1	255668	15.9546	5	3789173	synonymous_variant	PVP01_0505600	1926C>T	Ile642Ile	PvP01_05_v2:252,986..256,400(+)	GPI-anchored micronemal antigen	GAMA	entry into host	GO:0044409	host cell surface binding;host cell surface receptor binding	GO:0046812;GO:0046789	cell surface;microneme	GO:0009986;GO:0020009	N/A	N/A	N/A	N/A	N/A	N/A	N/A
PvP01_05_v1	255960	15.9546	5	3789465	downstream_gene_variant	PVP01_0505600	*142G>A		PvP01_05_v2:252,986..256,400(+)	GPI-anchored micronemal antigen	GAMA	entry into host	GO:0044409	host cell surface binding;host cell surface receptor binding	GO:0046812;GO:0046789	cell surface;microneme	GO:0009986;GO:0020009	N/A	N/A	N/A	N/A	N/A	N/A	N/A
PvP01_05_v1	255997	15.9546	5	3789502	downstream_gene_variant	PVP01_0505600	*179T>C		PvP01_05_v2:252,986..256,400(+)	GPI-anchored micronemal antigen	GAMA	entry into host	GO:0044409	host cell surface binding;host cell surface receptor binding	GO:0046812;GO:0046789	cell surface;microneme	GO:0009986;GO:0020009	N/A	N/A	N/A	N/A	N/A	N/A	N/A
PvP01_05_v1	256047	15.9546	5	3789552	downstream_gene_variant	PVP01_0505600	*229C>T		PvP01_05_v2:252,986..256,400(+)	GPI-anchored micronemal antigen	GAMA	entry into host	GO:0044409	host cell surface binding;host cell surface receptor binding	GO:0046812;GO:0046789	cell surface;microneme	GO:0009986;GO:0020009	N/A	N/A	N/A	N/A	N/A	N/A	N/A
PvP01_05_v1	256067	15.9546	5	3789572	downstream_gene_variant	PVP01_0505600	*249A>G		PvP01_05_v2:252,986..256,400(+)	GPI-anchored micronemal antigen	GAMA	entry into host	GO:0044409	host cell surface binding;host cell surface receptor binding	GO:0046812;GO:0046789	cell surface;microneme	GO:0009986;GO:0020009	N/A	N/A	N/A	N/A	N/A	N/A	N/A
PvP01_05_v1	256078	15.9546	5	3789583	downstream_gene_variant	PVP01_0505600	*260C>T		PvP01_05_v2:252,986..256,400(+)	GPI-anchored micronemal antigen	GAMA	entry into host	GO:0044409	host cell surface binding;host cell surface receptor binding	GO:0046812;GO:0046789	cell surface;microneme	GO:0009986;GO:0020009	N/A	N/A	N/A	N/A	N/A	N/A	N/A
PvP01_05_v1	256259	15.9546	5	3789764	downstream_gene_variant	PVP01_0505600	*441G>A		PvP01_05_v2:252,986..256,400(+)	GPI-anchored micronemal antigen	GAMA	entry into host	GO:0044409	host cell surface binding;host cell surface receptor binding	GO:0046812;GO:0046789	cell surface;microneme	GO:0009986;GO:0020009	N/A	N/A	N/A	N/A	N/A	N/A	N/A
PvP01_05_v1	257026	15.9546	5	3790531	missense_variant	PVP01_0505700	2636A>T	Asn879Ile	PvP01_05_v2:255,770..261,089(-)	coiled-coil domain-containing protein 39, putative	coiled-coil domain-containing protein 39, putative	N/A	N/A	N/A	N/A	N/A	N/A	GO:0005930	axoneme	N/A	N/A	GO:0003341;GO:0036159	cilium movement;inner dynein arm assembly	N/A
PvP01_05_v1	259554	15.9546	5	3793059	synonymous_variant	PVP01_0505700	108T>G	Gly36Gly	PvP01_05_v2:255,770..261,089(-)	coiled-coil domain-containing protein 39, putative	coiled-coil domain-containing protein 39, putative	N/A	N/A	N/A	N/A	N/A	N/A	GO:0005930	axoneme	N/A	N/A	GO:0003341;GO:0036159	cilium movement;inner dynein arm assembly	N/A
PvP01_05_v1	259719	15.9546	5	3793224	upstream_gene_variant	PVP01_0505700	-58G>T		PvP01_05_v2:255,770..261,089(-)	coiled-coil domain-containing protein 39, putative	coiled-coil domain-containing protein 39, putative	N/A	N/A	N/A	N/A	N/A	N/A	GO:0005930	axoneme	N/A	N/A	GO:0003341;GO:0036159	cilium movement;inner dynein arm assembly	N/A
PvP01_05_v1	259821	15.9546	5	3793326	upstream_gene_variant	PVP01_0505700	-160G>T		PvP01_05_v2:255,770..261,089(-)	coiled-coil domain-containing protein 39, putative	coiled-coil domain-containing protein 39, putative	N/A	N/A	N/A	N/A	N/A	N/A	GO:0005930	axoneme	N/A	N/A	GO:0003341;GO:0036159	cilium movement;inner dynein arm assembly	N/A
PvP01_05_v1	259947	15.9546	5	3793452	upstream_gene_variant	PVP01_0505700	-286G>A		PvP01_05_v2:255,770..261,089(-)	coiled-coil domain-containing protein 39, putative	coiled-coil domain-containing protein 39, putative	N/A	N/A	N/A	N/A	N/A	N/A	GO:0005930	axoneme	N/A	N/A	GO:0003341;GO:0036159	cilium movement;inner dynein arm assembly	N/A
PvP01_05_v1	260027	15.9546	5	3793532	upstream_gene_variant	PVP01_0505700	-366C>T		PvP01_05_v2:255,770..261,089(-)	coiled-coil domain-containing protein 39, putative	coiled-coil domain-containing protein 39, putative	N/A	N/A	N/A	N/A	N/A	N/A	GO:0005930	axoneme	N/A	N/A	GO:0003341;GO:0036159	cilium movement;inner dynein arm assembly	N/A
PvP01_05_v1	260648	15.9546	5	3794153	upstream_gene_variant	PVP01_0505700	-987C>T		PvP01_05_v2:255,770..261,089(-)	coiled-coil domain-containing protein 39, putative	coiled-coil domain-containing protein 39, putative	N/A	N/A	N/A	N/A	N/A	N/A	GO:0005930	axoneme	N/A	N/A	GO:0003341;GO:0036159	cilium movement;inner dynein arm assembly	N/A
PvP01_05_v1	260804	15.9546	5	3794309	upstream_gene_variant	PVP01_0505700	-1143A>G		PvP01_05_v2:255,770..261,089(-)	coiled-coil domain-containing protein 39, putative	coiled-coil domain-containing protein 39, putative	N/A	N/A	N/A	N/A	N/A	N/A	GO:0005930	axoneme	N/A	N/A	GO:0003341;GO:0036159	cilium movement;inner dynein arm assembly	N/A
PvP01_05_v1	261089	15.9546	5	3794594	upstream_gene_variant	PVP01_0505700	-1428G>A		PvP01_05_v2:255,770..261,089(-)	coiled-coil domain-containing protein 39, putative	coiled-coil domain-containing protein 39, putative	N/A	N/A	N/A	N/A	N/A	N/A	GO:0005930	axoneme	N/A	N/A	GO:0003341;GO:0036159	cilium movement;inner dynein arm assembly	N/A
PvP01_05_v1	261289	15.9546	5	3794794	upstream_gene_variant	PVP01_0505700	-1628C>A		PvP01_05_v2:255,770..261,089(-)	coiled-coil domain-containing protein 39, putative	coiled-coil domain-containing protein 39, putative	N/A	N/A	N/A	N/A	N/A	N/A	GO:0005930	axoneme	N/A	N/A	GO:0003341;GO:0036159	cilium movement;inner dynein arm assembly	N/A
PvP01_05_v1	261498	15.9546	5	3795003	upstream_gene_variant	PVP01_0505700	-1837A>T		PvP01_05_v2:255,770..261,089(-)	coiled-coil domain-containing protein 39, putative	coiled-coil domain-containing protein 39, putative	N/A	N/A	N/A	N/A	N/A	N/A	GO:0005930	axoneme	N/A	N/A	GO:0003341;GO:0036159	cilium movement;inner dynein arm assembly	N/A
PvP01_05_v1	261536	15.9546	5	3795041	upstream_gene_variant	PVP01_0505700	-1875C>A		PvP01_05_v2:255,770..261,089(-)	coiled-coil domain-containing protein 39, putative	coiled-coil domain-containing protein 39, putative	N/A	N/A	N/A	N/A	N/A	N/A	GO:0005930	axoneme	N/A	N/A	GO:0003341;GO:0036159	cilium movement;inner dynein arm assembly	N/A
PvP01_05_v1	261537	15.9546	5	3795042	upstream_gene_variant	PVP01_0505700	-1876G>A		PvP01_05_v2:255,770..261,089(-)	coiled-coil domain-containing protein 39, putative	coiled-coil domain-containing protein 39, putative	N/A	N/A	N/A	N/A	N/A	N/A	GO:0005930	axoneme	N/A	N/A	GO:0003341;GO:0036159	cilium movement;inner dynein arm assembly	N/A
PvP01_05_v1	261583	15.9546	5	3795088	upstream_gene_variant	PVP01_0505700	-1922G>A		PvP01_05_v2:255,770..261,089(-)	coiled-coil domain-containing protein 39, putative	coiled-coil domain-containing protein 39, putative	N/A	N/A	N/A	N/A	N/A	N/A	GO:0005930	axoneme	N/A	N/A	GO:0003341;GO:0036159	cilium movement;inner dynein arm assembly	N/A
PvP01_05_v1	261765	15.9546	5	3795270	synonymous_variant	PVP01_0505800	51C>A	Ser17Ser	PvP01_05_v2:260,679..264,393(+)	folate transporter 1, putative	FT1	N/A	N/A	N/A	N/A	N/A	N/A	GO:0016021	integral component of membrane	N/A	N/A	N/A	N/A	N/A
PvP01_05_v1	261823	15.0515	5	3795328	missense_variant	PVP01_0505800	109G>A	Asp37Asn	PvP01_05_v2:260,679..264,393(+)	folate transporter 1, putative	FT1	N/A	N/A	N/A	N/A	N/A	N/A	GO:0016021	integral component of membrane	N/A	N/A	N/A	N/A	N/A
PvP01_05_v1	262054	15.9546	5	3795559	synonymous_variant	PVP01_0505800	207C>T	Leu69Leu	PvP01_05_v2:260,679..264,393(+)	folate transporter 1, putative	FT1	N/A	N/A	N/A	N/A	N/A	N/A	GO:0016021	integral component of membrane	N/A	N/A	N/A	N/A	N/A
PvP01_05_v1	263137	15.9546	5	3796642	missense_variant	PVP01_0505800	1091C>T	Ala364Val	PvP01_05_v2:260,679..264,393(+)	folate transporter 1, putative	FT1	N/A	N/A	N/A	N/A	N/A	N/A	GO:0016021	integral component of membrane	N/A	N/A	N/A	N/A	N/A
PvP01_05_v1	264366	15.9546	5	3797871	upstream_gene_variant	PVP01_0505700	-4705A>G		PvP01_05_v2:255,770..261,089(-)	coiled-coil domain-containing protein 39, putative	coiled-coil domain-containing protein 39, putative	N/A	N/A	N/A	N/A	N/A	N/A	GO:0005930	axoneme	N/A	N/A	GO:0003341;GO:0036159	cilium movement;inner dynein arm assembly	N/A
PvP01_05_v1	264742	15.9546	5	3798247	upstream_gene_variant	PVP01_0505900	-670T>G		NA	NA		NA	NA	NA	NA	NA	NA	NA	NA	NA	NA	NA	NA	NA
PvP01_05_v1	264938	15.9546	5	3798443	upstream_gene_variant	PVP01_0505900	-474G>T		NA	NA		NA	NA	NA	NA	NA	NA	NA	NA	NA	NA	NA	NA	NA
PvP01_05_v1	265542	15.9546	5	3799047	upstream_gene_variant	PVP01_0506000	-3152G>A		NA	NA		NA	NA	NA	NA	NA	NA	NA	NA	NA	NA	NA	NA	NA
PvP01_05_v1	286140	15.9546	5	3819645	upstream_gene_variant	PVP01_0506400	-2827G>A		NA	NA		NA	NA	NA	NA	NA	NA	NA	NA	NA	NA	NA	NA	NA
PvP01_05_v1	286995	15.9546	5	3820500	missense_variant	PVP01_0506500	1001A>C	Glu334Ala	PvP01_05_v2:283,883..288,352(+)	protein disulfide-isomerase, putative	PDI8	N/A	N/A	N/A	N/A	endoplasmic reticulum	GO:0005783	GO:0005788	endoplasmic reticulum lumen	GO:0003756	protein disulfide isomerase activity	N/A	N/A	5474175
PvP01_05_v1	287003	15.9546	5	3820508	missense_variant	PVP01_0506500	1009G>A	Val337Ile	PvP01_05_v2:283,883..288,352(+)	protein disulfide-isomerase, putative	PDI8	N/A	N/A	N/A	N/A	endoplasmic reticulum	GO:0005783	GO:0005788	endoplasmic reticulum lumen	GO:0003756	protein disulfide isomerase activity	N/A	N/A	5474175
PvP01_05_v1	287017	15.9546	5	3820522	synonymous_variant	PVP01_0506500	1023C>T	Leu341Leu	PvP01_05_v2:283,883..288,352(+)	protein disulfide-isomerase, putative	PDI8	N/A	N/A	N/A	N/A	endoplasmic reticulum	GO:0005783	GO:0005788	endoplasmic reticulum lumen	GO:0003756	protein disulfide isomerase activity	N/A	N/A	5474175
PvP01_05_v1	290169	15.9546	5	3823674	synonymous_variant	PVP01_0506600	4470G>A	Leu1490Leu	PvP01_05_v2:288,486..298,197(-)	SET domain protein, putative	SET3	N/A	N/A	N/A	N/A	N/A	N/A	GO:0005634	nucleus	GO:0018024;GO:0005515;GO:0008270	histone-lysine N-methyltransferase activity;protein binding;zinc ion binding	GO:0034968	histone lysine methylation	N/A
PvP01_05_v1	913597	15.9546	5	4447102	upstream_gene_variant	PVP01_0522600	-1158G>C		NA	conserved Plasmodium protein, unknown function	conserved Plasmodium protein	NA	NA	NA	NA	NA	NA	NA	NA	NA	NA	NA	NA	NA
PvP01_05_v1	981144	15.9546	5	4514649	upstream_gene_variant	PVP01_0524200	-3395A>T		NA	Plasmodium exported protein (PHIST), unknown function	PHIST	NA	NA	NA	NA	NA	NA	NA	NA	NA	NA	NA	NA	NA
PvP01_05_v1	993542	15.2556	5	4527047	upstream_gene_variant	PVP01_0524500	-892C>A		NA	Plasmodium exported protein (PHIST), unknown function	PHIST	NA	NA	NA	NA	NA	NA	NA	NA	NA	NA	NA	NA	NA
PvP01_05_v1	1044494	15.6536	5	4577999	upstream_gene_variant	PVP01_0525700	-1458G>A		NA	DNA helicase MCM9, putative	MCM9	NA	NA	NA	NA	NA	NA	NA	NA	NA	NA	NA	NA	NA
PvP01_05_v1	1045059	15.9546	5	4578564	upstream_gene_variant	PVP01_0525700	-2023G>A		NA	DNA helicase MCM9, putative	MCM9	NA	NA	NA	NA	NA	NA	NA	NA	NA	NA	NA	NA	NA
PvP01_05_v1	1045130	15.9546	5	4578635	upstream_gene_variant	PVP01_0525700	-2094G>A		NA	DNA helicase MCM9, putative	MCM9	NA	NA	NA	NA	NA	NA	NA	NA	NA	NA	NA	NA	NA
PvP01_05_v1	1045803	15.9546	5	4579308	upstream_gene_variant	PVP01_0525700	-2767G>A		NA	DNA helicase MCM9, putative	MCM9	NA	NA	NA	NA	NA	NA	NA	NA	NA	NA	NA	NA	NA
PvP01_05_v1	1048355	15.9546	5	4581860	missense_variant	PVP01_0525800	1814C>T	Ala605Val	PvP01_05_v2:1,046,450..1,050,681(+)	histone acetyltransferase, putative	HAT1	N/A	N/A	N/A	N/A	N/A	N/A	GO:0000781;GO:0005634	chromosome, telomeric region;nucleus	GO:0004402	histone acetyltransferase activity	GO:0006325;GO:0006348;GO:0016573	chromatin organization;chromatin silencing at telomere;histone acetylation	N/A
PvP01_05_v1	1073423	15.9546	5	4606928	synonymous_variant	PVP01_0526500	699C>T	Tyr233Tyr	PvP01_05_v2:1,071,763..1,077,027(-)	mRNA-binding protein PUF2, putative	PUF2	N/A	N/A	N/A	N/A	N/A	N/A	N/A	N/A	GO:0003723	RNA binding	N/A	N/A	N/A
PvP01_05_v1	1126486	15.9546	5	4659991	missense_variant	PVP01_0527400	5819A>G	Asp1940Gly	PvP01_05_v2:1,119,920..1,134,422(+)	conserved Plasmodium protein, unknown function	conserved Plasmodium protein, unknown function	N/A	N/A	N/A	N/A	N/A	N/A	GO:0016021	integral component of membrane	N/A	N/A	N/A	N/A	N/A
PvP01_06_v1	60497	15.9546	6	5005494	upstream_gene_variant	PVP01_0601300	-1118C>A		NA	Plasmodium exported protein (PHIST), unknown function	PHIST	NA	NA	NA	NA	NA	NA	NA	NA	NA	NA	NA	NA	NA
PvP01_06_v1	60590	15.9546	6	5005587	upstream_gene_variant	PVP01_0601300	-1211C>A		NA	Plasmodium exported protein (PHIST), unknown function	PHIST	NA	NA	NA	NA	NA	NA	NA	NA	NA	NA	NA	NA	NA
PvP01_06_v1	67251	15.9546	6	5012248	synonymous_variant	PVP01_0601500	558G>A	Glu186Glu	PvP01_06_v2:65,519..69,005(-)	Plasmodium exported protein (PHIST), unknown function	PHIST	N/A	N/A	N/A	N/A	host cell	GO:0043657	N/A	N/A	N/A	N/A	N/A	N/A	N/A
PvP01_06_v1	67422	15.9546	6	5012419	synonymous_variant	PVP01_0601500	387G>C	Gly129Gly	PvP01_06_v2:65,519..69,005(-)	Plasmodium exported protein (PHIST), unknown function	PHIST	N/A	N/A	N/A	N/A	host cell	GO:0043657	N/A	N/A	N/A	N/A	N/A	N/A	N/A
PvP01_06_v1	68568	15.9546	6	5013565	upstream_gene_variant	PVP01_0601400	-4500C>T		NA	Plasmodium exported protein (PHIST), unknown function	PHIST	NA	NA	NA	NA	NA	NA	NA	NA	NA	NA	NA	NA	NA
PvP01_06_v1	412649	11.6028	6	5357646	upstream_gene_variant	PVP01_0609100	-3494C>A		PvP01_06_v2:398,951..411,659(-)	chromodomain-helicase-DNA-binding protein 1 homolog, putative	CHD1					nucleus	GO:0005634			GO:0005524;GO:0003677;GO:0003678	ATP binding;DNA binding;DNA helicase activity			NA
PvP01_06_v1	420813	11.7706	6	5365810	missense_variant	PVP01_0609300	3818A>G	Gln1273Arg	PvP01_06_v2:420,105..424,861(-)	ookinete maturation gene OMG1, putative	OMG1					inner membrane pellicle complex	GO:0070258							NA
PvP01_07_v1	61	15.9546	7	5866387	synonymous_variant	PVP01_0700100	5193C>T	Phe1731Phe	PvP01_07_v2:1..5,625(-)	conserved Plasmodium protein, unknown function	conserved Plasmodium protein, unknown function	N/A	N/A	N/A	N/A	N/A	N/A	N/A	N/A	N/A	N/A	N/A	N/A	N/A
PvP01_07_v1	80	15.9546	7	5866406	missense_variant	PVP01_0700100	5174C>G	Ala1725Gly	PvP01_07_v2:1..5,625(-)	conserved Plasmodium protein, unknown function	PVP01_0700100	N/A	N/A	N/A	N/A	N/A	N/A	N/A	N/A	N/A	N/A	N/A	N/A	N/A
PvP01_07_v1	185	15.9546	7	5866511	missense_variant	PVP01_0700100	5069C>T	Pro1690Leu	PvP01_07_v2:1..5,625(-)	conserved Plasmodium protein, unknown function	conserved Plasmodium protein, unknown function	N/A	N/A	N/A	N/A	N/A	N/A	N/A	N/A	N/A	N/A	N/A	N/A	N/A
PvP01_07_v1	186	15.9546	7	5866512	missense_variant	PVP01_0700100	5068C>G	Pro1690Ala	PvP01_07_v2:1..5,625(-)	conserved Plasmodium protein, unknown function	conserved Plasmodium protein, unknown function	N/A	N/A	N/A	N/A	N/A	N/A	N/A	N/A	N/A	N/A	N/A	N/A	N/A
PvP01_07_v1	214	15.9546	7	5866540	synonymous_variant	PVP01_0700100	5040G>C	Ala1680Ala	PvP01_07_v2:1..5,625(-)	conserved Plasmodium protein, unknown function	conserved Plasmodium protein, unknown function	N/A	N/A	N/A	N/A	N/A	N/A	N/A	N/A	N/A	N/A	N/A	N/A	N/A
PvP01_07_v1	229	15.9546	7	5866555	synonymous_variant	PVP01_0700100	5025C>T	Pro1675Pro	PvP01_07_v2:1..5,625(-)	conserved Plasmodium protein, unknown function	conserved Plasmodium protein, unknown function	N/A	N/A	N/A	N/A	N/A	N/A	N/A	N/A	N/A	N/A	N/A	N/A	N/A
PvP01_07_v1	248	15.9546	7	5866574	missense_variant	PVP01_0700100	5006A>G	Asn1669Ser	PvP01_07_v2:1..5,625(-)	conserved Plasmodium protein, unknown function	conserved Plasmodium protein, unknown function	N/A	N/A	N/A	N/A	N/A	N/A	N/A	N/A	N/A	N/A	N/A	N/A	N/A
PvP01_07_v1	260	15.9546	7	5866586	missense_variant	PVP01_0700100	4994C>A	Ala1665Glu	PvP01_07_v2:1..5,625(-)	conserved Plasmodium protein, unknown function	conserved Plasmodium protein, unknown function	N/A	N/A	N/A	N/A	N/A	N/A	N/A	N/A	N/A	N/A	N/A	N/A	N/A
PvP01_07_v1	264	15.9546	7	5866590	missense_variant	PVP01_0700100	4990G>T	Val1664Leu	PvP01_07_v2:1..5,625(-)	conserved Plasmodium protein, unknown function	conserved Plasmodium protein, unknown function	N/A	N/A	N/A	N/A	N/A	N/A	N/A	N/A	N/A	N/A	N/A	N/A	N/A
PvP01_07_v1	265	15.9546	7	5866591	synonymous_variant	PVP01_0700100	4989A>T	Pro1663Pro	PvP01_07_v2:1..5,625(-)	conserved Plasmodium protein, unknown function	conserved Plasmodium protein, unknown function	N/A	N/A	N/A	N/A	N/A	N/A	N/A	N/A	N/A	N/A	N/A	N/A	N/A
PvP01_07_v1	271	15.9546	7	5866597	synonymous_variant	PVP01_0700100	4983C>A	Arg1661Arg	PvP01_07_v2:1..5,625(-)	conserved Plasmodium protein, unknown function	conserved Plasmodium protein, unknown function	N/A	N/A	N/A	N/A	N/A	N/A	N/A	N/A	N/A	N/A	N/A	N/A	N/A
PvP01_07_v1	284	15.9546	7	5866610	missense_variant	PVP01_0700100	4970C>T	Ala1657Val	PvP01_07_v2:1..5,625(-)	conserved Plasmodium protein, unknown function	conserved Plasmodium protein, unknown function	N/A	N/A	N/A	N/A	N/A	N/A	N/A	N/A	N/A	N/A	N/A	N/A	N/A
PvP01_07_v1	308	15.9546	7	5866634	missense_variant	PVP01_0700100	4946T>C	Val1649Ala	PvP01_07_v2:1..5,625(-)	conserved Plasmodium protein, unknown function	conserved Plasmodium protein, unknown function	N/A	N/A	N/A	N/A	N/A	N/A	N/A	N/A	N/A	N/A	N/A	N/A	N/A
PvP01_07_v1	316	15.9546	7	5866642	synonymous_variant	PVP01_0700100	4938C>T	Leu1646Leu	PvP01_07_v2:1..5,625(-)	conserved Plasmodium protein, unknown function	conserved Plasmodium protein, unknown function	N/A	N/A	N/A	N/A	N/A	N/A	N/A	N/A	N/A	N/A	N/A	N/A	N/A
PvP01_07_v1	338	15.9546	7	5866664	missense_variant	PVP01_0700100	4916G>C	Ser1639Thr	PvP01_07_v2:1..5,625(-)	conserved Plasmodium protein, unknown function	conserved Plasmodium protein, unknown function	N/A	N/A	N/A	N/A	N/A	N/A	N/A	N/A	N/A	N/A	N/A	N/A	N/A
PvP01_07_v1	349	15.9546	7	5866675	synonymous_variant	PVP01_0700100	4905G>A	Glu1635Glu	PvP01_07_v2:1..5,625(-)	conserved Plasmodium protein, unknown function	conserved Plasmodium protein, unknown function	N/A	N/A	N/A	N/A	N/A	N/A	N/A	N/A	N/A	N/A	N/A	N/A	N/A
PvP01_07_v1	363	15.9546	7	5866689	missense_variant	PVP01_0700100	4891C>G	Gln1631Glu	PvP01_07_v2:1..5,625(-)	conserved Plasmodium protein, unknown function	conserved Plasmodium protein, unknown function	N/A	N/A	N/A	N/A	N/A	N/A	N/A	N/A	N/A	N/A	N/A	N/A	N/A
PvP01_07_v1	366	15.9546	7	5866692	missense_variant	PVP01_0700100	4888A>G	Thr1630Ala	PvP01_07_v2:1..5,625(-)	conserved Plasmodium protein, unknown function	conserved Plasmodium protein, unknown function	N/A	N/A	N/A	N/A	N/A	N/A	N/A	N/A	N/A	N/A	N/A	N/A	N/A
PvP01_07_v1	382	15.9546	7	5866708	synonymous_variant	PVP01_0700100	4872T>C	Asp1624Asp	PvP01_07_v2:1..5,625(-)	conserved Plasmodium protein, unknown function	conserved Plasmodium protein, unknown function	N/A	N/A	N/A	N/A	N/A	N/A	N/A	N/A	N/A	N/A	N/A	N/A	N/A
PvP01_07_v1	412	15.9546	7	5866738	synonymous_variant	PVP01_0700100	4842T>C	Ala1614Ala	PvP01_07_v2:1..5,625(-)	conserved Plasmodium protein, unknown function	conserved Plasmodium protein, unknown function	N/A	N/A	N/A	N/A	N/A	N/A	N/A	N/A	N/A	N/A	N/A	N/A	N/A
PvP01_07_v1	432	15.9546	7	5866758	missense_variant	PVP01_0700100	4822T>C	Tyr1608His	PvP01_07_v2:1..5,625(-)	conserved Plasmodium protein, unknown function	conserved Plasmodium protein, unknown function	N/A	N/A	N/A	N/A	N/A	N/A	N/A	N/A	N/A	N/A	N/A	N/A	N/A
PvP01_07_v1	471	15.9546	7	5866797	missense_variant	PVP01_0700100	4783C>T	His1595Tyr	PvP01_07_v2:1..5,625(-)	conserved Plasmodium protein, unknown function	conserved Plasmodium protein, unknown function	N/A	N/A	N/A	N/A	N/A	N/A	N/A	N/A	N/A	N/A	N/A	N/A	N/A
PvP01_07_v1	486	15.9546	7	5866812	missense_variant	PVP01_0700100	4768G>C	Glu1590Gln	PvP01_07_v2:1..5,625(-)	conserved Plasmodium protein, unknown function	conserved Plasmodium protein, unknown function	N/A	N/A	N/A	N/A	N/A	N/A	N/A	N/A	N/A	N/A	N/A	N/A	N/A
PvP01_07_v1	516	15.9546	7	5866842	missense_variant	PVP01_0700100	4738C>G	His1580Asp	PvP01_07_v2:1..5,625(-)	conserved Plasmodium protein, unknown function	conserved Plasmodium protein, unknown function	N/A	N/A	N/A	N/A	N/A	N/A	N/A	N/A	N/A	N/A	N/A	N/A	N/A
PvP01_07_v1	1217	15.9546	7	5867543	missense_variant	PVP01_0700100	4134A>C	Leu1378Phe	PvP01_07_v2:1..5,625(-)	conserved Plasmodium protein, unknown function	conserved Plasmodium protein, unknown function	N/A	N/A	N/A	N/A	N/A	N/A	N/A	N/A	N/A	N/A	N/A	N/A	N/A
PvP01_07_v1	1505	15.9546	7	5867831	synonymous_variant	PVP01_0700100	3846G>T	Val1282Val	PvP01_07_v2:1..5,625(-)	conserved Plasmodium protein, unknown function	conserved Plasmodium protein, unknown function	N/A	N/A	N/A	N/A	N/A	N/A	N/A	N/A	N/A	N/A	N/A	N/A	N/A
PvP01_07_v1	1551	15.9546	7	5867877	missense_variant	PVP01_0700100	3800T>C	Val1267Ala	PvP01_07_v2:1..5,625(-)	conserved Plasmodium protein, unknown function	conserved Plasmodium protein, unknown function	N/A	N/A	N/A	N/A	N/A	N/A	N/A	N/A	N/A	N/A	N/A	N/A	N/A
PvP01_07_v1	1568	15.4775	7	5867894	synonymous_variant	PVP01_0700100	3783T>C	Asp1261Asp	PvP01_07_v2:1..5,625(-)	conserved Plasmodium protein, unknown function	conserved Plasmodium protein, unknown function	N/A	N/A	N/A	N/A	N/A	N/A	N/A	N/A	N/A	N/A	N/A	N/A	N/A
PvP01_07_v1	1667	15.9546	7	5867993	missense_variant	PVP01_0700100	3684A>T	Glu1228Asp	PvP01_07_v2:1..5,625(-)	conserved Plasmodium protein, unknown function	conserved Plasmodium protein, unknown function	N/A	N/A	N/A	N/A	N/A	N/A	N/A	N/A	N/A	N/A	N/A	N/A	N/A
PvP01_07_v1	1739	15.9546	7	5868065	missense_variant	PVP01_0700100	3612G>T	Met1204Ile	PvP01_07_v2:1..5,625(-)	conserved Plasmodium protein, unknown function	conserved Plasmodium protein, unknown function	N/A	N/A	N/A	N/A	N/A	N/A	N/A	N/A	N/A	N/A	N/A	N/A	N/A
PvP01_07_v1	1759	15.9546	7	5868085	missense_variant	PVP01_0700100	3592G>A	Asp1198Asn	PvP01_07_v2:1..5,625(-)	conserved Plasmodium protein, unknown function	conserved Plasmodium protein, unknown function	N/A	N/A	N/A	N/A	N/A	N/A	N/A	N/A	N/A	N/A	N/A	N/A	N/A
PvP01_07_v1	2517	15.9546	7	5868843	missense_variant	PVP01_0700100	2834G>A	Gly945Asp	PvP01_07_v2:1..5,625(-)	conserved Plasmodium protein, unknown function	conserved Plasmodium protein, unknown function	N/A	N/A	N/A	N/A	N/A	N/A	N/A	N/A	N/A	N/A	N/A	N/A	N/A
PvP01_07_v1	2555	15.9546	7	5868881	synonymous_variant	PVP01_0700100	2796G>A	Arg932Arg	PvP01_07_v2:1..5,625(-)	conserved Plasmodium protein, unknown function	conserved Plasmodium protein, unknown function	N/A	N/A	N/A	N/A	N/A	N/A	N/A	N/A	N/A	N/A	N/A	N/A	N/A
PvP01_07_v1	2599	15.9546	7	5868925	missense_variant	PVP01_0700100	2752G>T	Ala918Ser	PvP01_07_v2:1..5,625(-)	conserved Plasmodium protein, unknown function	conserved Plasmodium protein, unknown function	N/A	N/A	N/A	N/A	N/A	N/A	N/A	N/A	N/A	N/A	N/A	N/A	N/A
PvP01_07_v1	2600	15.9546	7	5868926	synonymous_variant	PVP01_0700100	2751A>G	Ala917Ala	PvP01_07_v2:1..5,625(-)	conserved Plasmodium protein, unknown function	conserved Plasmodium protein, unknown function	N/A	N/A	N/A	N/A	N/A	N/A	N/A	N/A	N/A	N/A	N/A	N/A	N/A
PvP01_07_v1	2635	15.9546	7	5868961	missense_variant	PVP01_0700100	2716T>C	Phe906Leu	PvP01_07_v2:1..5,625(-)	conserved Plasmodium protein, unknown function	conserved Plasmodium protein, unknown function	N/A	N/A	N/A	N/A	N/A	N/A	N/A	N/A	N/A	N/A	N/A	N/A	N/A
PvP01_07_v1	2660	15.9546	7	5868986	missense_variant	PVP01_0700100	2691T>A	Ser897Arg	PvP01_07_v2:1..5,625(-)	conserved Plasmodium protein, unknown function	conserved Plasmodium protein, unknown function	N/A	N/A	N/A	N/A	N/A	N/A	N/A	N/A	N/A	N/A	N/A	N/A	N/A
PvP01_07_v1	3025	15.9546	7	5869351	missense_variant	PVP01_0700100	2326G>A	Asp776Asn	PvP01_07_v2:1..5,625(-)	conserved Plasmodium protein, unknown function	conserved Plasmodium protein, unknown function	N/A	N/A	N/A	N/A	N/A	N/A	N/A	N/A	N/A	N/A	N/A	N/A	N/A
PvP01_07_v1	3037	15.9546	7	5869363	missense_variant	PVP01_0700100	2314T>A	Phe772Ile	PvP01_07_v2:1..5,625(-)	conserved Plasmodium protein, unknown function	conserved Plasmodium protein, unknown function	N/A	N/A	N/A	N/A	N/A	N/A	N/A	N/A	N/A	N/A	N/A	N/A	N/A
PvP01_07_v1	3047	15.9546	7	5869373	missense_variant	PVP01_0700100	2304G>C	Arg768Ser	PvP01_07_v2:1..5,625(-)	conserved Plasmodium protein, unknown function	conserved Plasmodium protein, unknown function	N/A	N/A	N/A	N/A	N/A	N/A	N/A	N/A	N/A	N/A	N/A	N/A	N/A
PvP01_07_v1	3085	15.9546	7	5869411	missense_variant	PVP01_0700100	2266G>T	Asp756Tyr	PvP01_07_v2:1..5,625(-)	conserved Plasmodium protein, unknown function	conserved Plasmodium protein, unknown function	N/A	N/A	N/A	N/A	N/A	N/A	N/A	N/A	N/A	N/A	N/A	N/A	N/A
PvP01_07_v1	3110	15.9546	7	5869436	synonymous_variant	PVP01_0700100	2241C>T	Arg747Arg	PvP01_07_v2:1..5,625(-)	conserved Plasmodium protein, unknown function	conserved Plasmodium protein, unknown function	N/A	N/A	N/A	N/A	N/A	N/A	N/A	N/A	N/A	N/A	N/A	N/A	N/A
PvP01_07_v1	3163	15.9546	7	5869489	missense_variant	PVP01_0700100	2188G>T	Ala730Ser	PvP01_07_v2:1..5,625(-)	conserved Plasmodium protein, unknown function	conserved Plasmodium protein, unknown function	N/A	N/A	N/A	N/A	N/A	N/A	N/A	N/A	N/A	N/A	N/A	N/A	N/A
PvP01_07_v1	3182	15.9546	7	5869508	missense_variant	PVP01_0700100	2169G>T	Met723Ile	PvP01_07_v2:1..5,625(-)	conserved Plasmodium protein, unknown function	conserved Plasmodium protein, unknown function	N/A	N/A	N/A	N/A	N/A	N/A	N/A	N/A	N/A	N/A	N/A	N/A	N/A
PvP01_07_v1	3189	15.9546	7	5869515	missense_variant	PVP01_0700100	2162C>T	Ala721Val	PvP01_07_v2:1..5,625(-)	conserved Plasmodium protein, unknown function	conserved Plasmodium protein, unknown function	N/A	N/A	N/A	N/A	N/A	N/A	N/A	N/A	N/A	N/A	N/A	N/A	N/A
PvP01_07_v1	3190	15.9546	7	5869516	missense_variant	PVP01_0700100	2161G>T	Ala721Ser	PvP01_07_v2:1..5,625(-)	conserved Plasmodium protein, unknown function	conserved Plasmodium protein, unknown function	N/A	N/A	N/A	N/A	N/A	N/A	N/A	N/A	N/A	N/A	N/A	N/A	N/A
PvP01_07_v1	3203	15.9546	7	5869529	missense_variant	PVP01_0700100	2148T>A	Asp716Glu	PvP01_07_v2:1..5,625(-)	conserved Plasmodium protein, unknown function	conserved Plasmodium protein, unknown function	N/A	N/A	N/A	N/A	N/A	N/A	N/A	N/A	N/A	N/A	N/A	N/A	N/A
PvP01_07_v1	3209	15.9546	7	5869535	synonymous_variant	PVP01_0700100	2142G>A	Glu714Glu	PvP01_07_v2:1..5,625(-)	conserved Plasmodium protein, unknown function	conserved Plasmodium protein, unknown function	N/A	N/A	N/A	N/A	N/A	N/A	N/A	N/A	N/A	N/A	N/A	N/A	N/A
PvP01_07_v1	3218	15.9546	7	5869544	synonymous_variant	PVP01_0700100	2133A>G	Leu711Leu	PvP01_07_v2:1..5,625(-)	conserved Plasmodium protein, unknown function	conserved Plasmodium protein, unknown function	N/A	N/A	N/A	N/A	N/A	N/A	N/A	N/A	N/A	N/A	N/A	N/A	N/A
PvP01_07_v1	3232	15.9546	7	5869558	missense_variant	PVP01_0700100	2119G>A	Asp707Asn	PvP01_07_v2:1..5,625(-)	conserved Plasmodium protein, unknown function	conserved Plasmodium protein, unknown function	N/A	N/A	N/A	N/A	N/A	N/A	N/A	N/A	N/A	N/A	N/A	N/A	N/A
PvP01_07_v1	3240	15.9546	7	5869566	missense_variant	PVP01_0700100	2111G>A	Ser704Asn	PvP01_07_v2:1..5,625(-)	conserved Plasmodium protein, unknown function	conserved Plasmodium protein, unknown function	N/A	N/A	N/A	N/A	N/A	N/A	N/A	N/A	N/A	N/A	N/A	N/A	N/A
PvP01_07_v1	3293	15.9546	7	5869619	missense_variant	PVP01_0700100	2058A>T	Leu686Phe	PvP01_07_v2:1..5,625(-)	conserved Plasmodium protein, unknown function	conserved Plasmodium protein, unknown function	N/A	N/A	N/A	N/A	N/A	N/A	N/A	N/A	N/A	N/A	N/A	N/A	N/A
PvP01_07_v1	3315	15.1764	7	5869641	missense_variant	PVP01_0700100	2036C>A	Ala679Glu	PvP01_07_v2:1..5,625(-)	conserved Plasmodium protein, unknown function	conserved Plasmodium protein, unknown function	N/A	N/A	N/A	N/A	N/A	N/A	N/A	N/A	N/A	N/A	N/A	N/A	N/A
PvP01_07_v1	3340	15.9546	7	5869666	missense_variant	PVP01_0700100	2011C>T	Arg671Cys	PvP01_07_v2:1..5,625(-)	conserved Plasmodium protein, unknown function	conserved Plasmodium protein, unknown function	N/A	N/A	N/A	N/A	N/A	N/A	N/A	N/A	N/A	N/A	N/A	N/A	N/A
PvP01_07_v1	3341	15.9546	7	5869667	synonymous_variant	PVP01_0700100	2010C>T	Gly670Gly	PvP01_07_v2:1..5,625(-)	conserved Plasmodium protein, unknown function	conserved Plasmodium protein, unknown function	N/A	N/A	N/A	N/A	N/A	N/A	N/A	N/A	N/A	N/A	N/A	N/A	N/A
PvP01_07_v1	3342	15.9546	7	5869668	missense_variant	PVP01_0700100	2009G>A	Gly670Asp	PvP01_07_v2:1..5,625(-)	conserved Plasmodium protein, unknown function	conserved Plasmodium protein, unknown function	N/A	N/A	N/A	N/A	N/A	N/A	N/A	N/A	N/A	N/A	N/A	N/A	N/A
PvP01_07_v1	3354	15.9546	7	5869680	missense_variant	PVP01_0700100	1997G>A	Gly666Glu	PvP01_07_v2:1..5,625(-)	conserved Plasmodium protein, unknown function	conserved Plasmodium protein, unknown function	N/A	N/A	N/A	N/A	N/A	N/A	N/A	N/A	N/A	N/A	N/A	N/A	N/A
PvP01_07_v1	3429	15.9546	7	5869755	missense_variant	PVP01_0700100	1922A>G	Asp641Gly	PvP01_07_v2:1..5,625(-)	conserved Plasmodium protein, unknown function	conserved Plasmodium protein, unknown function	N/A	N/A	N/A	N/A	N/A	N/A	N/A	N/A	N/A	N/A	N/A	N/A	N/A
PvP01_07_v1	3527	15.9546	7	5869853	synonymous_variant	PVP01_0700100	1824C>T	Asn608Asn	PvP01_07_v2:1..5,625(-)	conserved Plasmodium protein, unknown function	conserved Plasmodium protein, unknown function	N/A	N/A	N/A	N/A	N/A	N/A	N/A	N/A	N/A	N/A	N/A	N/A	N/A
PvP01_07_v1	3625	15.9546	7	5869951	missense_variant	PVP01_0700100	1726A>C	Ser576Arg	PvP01_07_v2:1..5,625(-)	conserved Plasmodium protein, unknown function	conserved Plasmodium protein, unknown function	N/A	N/A	N/A	N/A	N/A	N/A	N/A	N/A	N/A	N/A	N/A	N/A	N/A
PvP01_07_v1	3701	15.9546	7	5870027	synonymous_variant	PVP01_0700100	1650C>T	Ser550Ser	PvP01_07_v2:1..5,625(-)	conserved Plasmodium protein, unknown function	conserved Plasmodium protein, unknown function	N/A	N/A	N/A	N/A	N/A	N/A	N/A	N/A	N/A	N/A	N/A	N/A	N/A
PvP01_07_v1	3727	15.9546	7	5870053	missense_variant	PVP01_0700100	1624A>G	Ser542Gly	PvP01_07_v2:1..5,625(-)	conserved Plasmodium protein, unknown function	conserved Plasmodium protein, unknown function	N/A	N/A	N/A	N/A	N/A	N/A	N/A	N/A	N/A	N/A	N/A	N/A	N/A
PvP01_07_v1	3757	15.9546	7	5870083	missense_variant	PVP01_0700100	1594G>A	Val532Ile	PvP01_07_v2:1..5,625(-)	conserved Plasmodium protein, unknown function	conserved Plasmodium protein, unknown function	N/A	N/A	N/A	N/A	N/A	N/A	N/A	N/A	N/A	N/A	N/A	N/A	N/A
PvP01_07_v1	3768	15.9546	7	5870094	missense_variant	PVP01_0700100	1583C>T	Ala528Val	PvP01_07_v2:1..5,625(-)	conserved Plasmodium protein, unknown function	conserved Plasmodium protein, unknown function	N/A	N/A	N/A	N/A	N/A	N/A	N/A	N/A	N/A	N/A	N/A	N/A	N/A
PvP01_07_v1	3775	15.9546	7	5870101	missense_variant	PVP01_0700100	1576T>C	Cys526Arg	PvP01_07_v2:1..5,625(-)	conserved Plasmodium protein, unknown function	conserved Plasmodium protein, unknown function	N/A	N/A	N/A	N/A	N/A	N/A	N/A	N/A	N/A	N/A	N/A	N/A	N/A
PvP01_07_v1	3791	15.9546	7	5870117	missense_variant	PVP01_0700100	1560C>A	Ser520Arg	PvP01_07_v2:1..5,625(-)	conserved Plasmodium protein, unknown function	conserved Plasmodium protein, unknown function	N/A	N/A	N/A	N/A	N/A	N/A	N/A	N/A	N/A	N/A	N/A	N/A	N/A
PvP01_07_v1	3800	15.9546	7	5870126	stop_gained&splice_region_variant	PVP01_0700100	1551G>A	Trp517*	PvP01_07_v2:1..5,625(-)	conserved Plasmodium protein, unknown function	conserved Plasmodium protein, unknown function	N/A	N/A	N/A	N/A	N/A	N/A	N/A	N/A	N/A	N/A	N/A	N/A	N/A
PvP01_07_v1	3809	15.9546	7	5870135	intron_variant	PVP01_0700100	1551-9C>T		PvP01_07_v2:1..5,625(-)	conserved Plasmodium protein, unknown function	conserved Plasmodium protein, unknown function	N/A	N/A	N/A	N/A	N/A	N/A	N/A	N/A	N/A	N/A	N/A	N/A	N/A
PvP01_07_v1	3810	15.9546	7	5870136	intron_variant	PVP01_0700100	1551-10A>G		PvP01_07_v2:1..5,625(-)	conserved Plasmodium protein, unknown function	conserved Plasmodium protein, unknown function	N/A	N/A	N/A	N/A	N/A	N/A	N/A	N/A	N/A	N/A	N/A	N/A	N/A
PvP01_07_v1	3978	15.9546	7	5870304	missense_variant	PVP01_0700100	1486A>T	Met496Leu	PvP01_07_v2:1..5,625(-)	conserved Plasmodium protein, unknown function	conserved Plasmodium protein, unknown function	N/A	N/A	N/A	N/A	N/A	N/A	N/A	N/A	N/A	N/A	N/A	N/A	N/A
PvP01_07_v1	4009	15.9546	7	5870335	missense_variant	PVP01_0700100	1455A>C	Arg485Ser	PvP01_07_v2:1..5,625(-)	conserved Plasmodium protein, unknown function	conserved Plasmodium protein, unknown function	N/A	N/A	N/A	N/A	N/A	N/A	N/A	N/A	N/A	N/A	N/A	N/A	N/A
PvP01_07_v1	4111	15.9546	7	5870437	missense_variant	PVP01_0700100	1353G>C	Leu451Phe	PvP01_07_v2:1..5,625(-)	conserved Plasmodium protein, unknown function	conserved Plasmodium protein, unknown function	N/A	N/A	N/A	N/A	N/A	N/A	N/A	N/A	N/A	N/A	N/A	N/A	N/A
PvP01_07_v1	4163	15.9546	7	5870489	missense_variant	PVP01_0700100	1301C>G	Ser434Cys	PvP01_07_v2:1..5,625(-)	conserved Plasmodium protein, unknown function	conserved Plasmodium protein, unknown function	N/A	N/A	N/A	N/A	N/A	N/A	N/A	N/A	N/A	N/A	N/A	N/A	N/A
PvP01_07_v1	4180	15.9546	7	5870506	synonymous_variant	PVP01_0700100	1284C>T	Phe428Phe	PvP01_07_v2:1..5,625(-)	conserved Plasmodium protein, unknown function	conserved Plasmodium protein, unknown function	N/A	N/A	N/A	N/A	N/A	N/A	N/A	N/A	N/A	N/A	N/A	N/A	N/A
PvP01_07_v1	4397	15.9546	7	5870723	synonymous_variant	PVP01_0700100	1176A>G	Arg392Arg	PvP01_07_v2:1..5,625(-)	conserved Plasmodium protein, unknown function	conserved Plasmodium protein, unknown function	N/A	N/A	N/A	N/A	N/A	N/A	N/A	N/A	N/A	N/A	N/A	N/A	N/A
PvP01_07_v1	4417	15.9546	7	5870743	missense_variant	PVP01_0700100	1156C>T	His386Tyr	PvP01_07_v2:1..5,625(-)	conserved Plasmodium protein, unknown function	conserved Plasmodium protein, unknown function	N/A	N/A	N/A	N/A	N/A	N/A	N/A	N/A	N/A	N/A	N/A	N/A	N/A
PvP01_07_v1	4496	15.9546	7	5870822	synonymous_variant	PVP01_0700100	1077A>G	Gln359Gln	PvP01_07_v2:1..5,625(-)	conserved Plasmodium protein, unknown function	conserved Plasmodium protein, unknown function	N/A	N/A	N/A	N/A	N/A	N/A	N/A	N/A	N/A	N/A	N/A	N/A	N/A
PvP01_07_v1	4513	15.9546	7	5870839	missense_variant	PVP01_0700100	1060C>A	Gln354Lys	PvP01_07_v2:1..5,625(-)	conserved Plasmodium protein, unknown function	conserved Plasmodium protein, unknown function	N/A	N/A	N/A	N/A	N/A	N/A	N/A	N/A	N/A	N/A	N/A	N/A	N/A
PvP01_07_v1	4584	15.9546	7	5870910	missense_variant	PVP01_0700100	989C>T	Thr330Ile	PvP01_07_v2:1..5,625(-)	conserved Plasmodium protein, unknown function	conserved Plasmodium protein, unknown function	N/A	N/A	N/A	N/A	N/A	N/A	N/A	N/A	N/A	N/A	N/A	N/A	N/A
PvP01_07_v1	4585	15.9546	7	5870911	missense_variant	PVP01_0700100	988A>G	Thr330Ala	PvP01_07_v2:1..5,625(-)	conserved Plasmodium protein, unknown function	conserved Plasmodium protein, unknown function	N/A	N/A	N/A	N/A	N/A	N/A	N/A	N/A	N/A	N/A	N/A	N/A	N/A
PvP01_07_v1	4600	15.9546	7	5870926	missense_variant	PVP01_0700100	973A>T	Ile325Phe	PvP01_07_v2:1..5,625(-)	conserved Plasmodium protein, unknown function	conserved Plasmodium protein, unknown function	N/A	N/A	N/A	N/A	N/A	N/A	N/A	N/A	N/A	N/A	N/A	N/A	N/A
PvP01_07_v1	4649	15.9546	7	5870975	missense_variant	PVP01_0700100	924A>T	Glu308Asp	PvP01_07_v2:1..5,625(-)	conserved Plasmodium protein, unknown function	conserved Plasmodium protein, unknown function	N/A	N/A	N/A	N/A	N/A	N/A	N/A	N/A	N/A	N/A	N/A	N/A	N/A
PvP01_07_v1	4667	15.9546	7	5870993	missense_variant	PVP01_0700100	906G>T	Leu302Phe	PvP01_07_v2:1..5,625(-)	conserved Plasmodium protein, unknown function	conserved Plasmodium protein, unknown function	N/A	N/A	N/A	N/A	N/A	N/A	N/A	N/A	N/A	N/A	N/A	N/A	N/A
PvP01_07_v1	4675	15.9546	7	5871001	missense_variant	PVP01_0700100	898A>G	Lys300Glu	PvP01_07_v2:1..5,625(-)	conserved Plasmodium protein, unknown function	conserved Plasmodium protein, unknown function	N/A	N/A	N/A	N/A	N/A	N/A	N/A	N/A	N/A	N/A	N/A	N/A	N/A
PvP01_07_v1	4682	15.9546	7	5871008	missense_variant	PVP01_0700100	891G>T	Glu297Asp	PvP01_07_v2:1..5,625(-)	conserved Plasmodium protein, unknown function	conserved Plasmodium protein, unknown function	N/A	N/A	N/A	N/A	N/A	N/A	N/A	N/A	N/A	N/A	N/A	N/A	N/A
PvP01_07_v1	4755	15.9546	7	5871081	missense_variant	PVP01_0700100	818G>T	Arg273Leu	PvP01_07_v2:1..5,625(-)	conserved Plasmodium protein, unknown function	conserved Plasmodium protein, unknown function	N/A	N/A	N/A	N/A	N/A	N/A	N/A	N/A	N/A	N/A	N/A	N/A	N/A
PvP01_07_v1	4759	15.9546	7	5871085	missense_variant	PVP01_0700100	814C>T	Pro272Ser	PvP01_07_v2:1..5,625(-)	conserved Plasmodium protein, unknown function	conserved Plasmodium protein, unknown function	N/A	N/A	N/A	N/A	N/A	N/A	N/A	N/A	N/A	N/A	N/A	N/A	N/A
PvP01_07_v1	4771	15.9546	7	5871097	missense_variant	PVP01_0700100	802G>T	Asp268Tyr	PvP01_07_v2:1..5,625(-)	conserved Plasmodium protein, unknown function	conserved Plasmodium protein, unknown function	N/A	N/A	N/A	N/A	N/A	N/A	N/A	N/A	N/A	N/A	N/A	N/A	N/A
PvP01_07_v1	4802	15.9546	7	5871128	synonymous_variant	PVP01_0700100	771A>T	Ser257Ser	PvP01_07_v2:1..5,625(-)	conserved Plasmodium protein, unknown function	conserved Plasmodium protein, unknown function	N/A	N/A	N/A	N/A	N/A	N/A	N/A	N/A	N/A	N/A	N/A	N/A	N/A
PvP01_07_v1	4806	15.9546	7	5871132	missense_variant	PVP01_0700100	767A>G	Asp256Gly	PvP01_07_v2:1..5,625(-)	conserved Plasmodium protein, unknown function	conserved Plasmodium protein, unknown function	N/A	N/A	N/A	N/A	N/A	N/A	N/A	N/A	N/A	N/A	N/A	N/A	N/A
PvP01_07_v1	4815	15.9546	7	5871141	missense_variant	PVP01_0700100	758C>T	Ala253Val	PvP01_07_v2:1..5,625(-)	conserved Plasmodium protein, unknown function	conserved Plasmodium protein, unknown function	N/A	N/A	N/A	N/A	N/A	N/A	N/A	N/A	N/A	N/A	N/A	N/A	N/A
PvP01_07_v1	4818	15.9546	7	5871144	missense_variant	PVP01_0700100	755C>T	Ser252Phe	PvP01_07_v2:1..5,625(-)	conserved Plasmodium protein, unknown function	conserved Plasmodium protein, unknown function	N/A	N/A	N/A	N/A	N/A	N/A	N/A	N/A	N/A	N/A	N/A	N/A	N/A
PvP01_07_v1	4819	15.9546	7	5871145	missense_variant	PVP01_0700100	754T>C	Ser252Pro	PvP01_07_v2:1..5,625(-)	conserved Plasmodium protein, unknown function	conserved Plasmodium protein, unknown function	N/A	N/A	N/A	N/A	N/A	N/A	N/A	N/A	N/A	N/A	N/A	N/A	N/A
PvP01_07_v1	4823	15.9546	7	5871149	synonymous_variant	PVP01_0700100	750T>C	Val250Val	PvP01_07_v2:1..5,625(-)	conserved Plasmodium protein, unknown function	conserved Plasmodium protein, unknown function	N/A	N/A	N/A	N/A	N/A	N/A	N/A	N/A	N/A	N/A	N/A	N/A	N/A
PvP01_07_v1	4848	15.9546	7	5871174	missense_variant	PVP01_0700100	725C>T	Pro242Leu	PvP01_07_v2:1..5,625(-)	conserved Plasmodium protein, unknown function	conserved Plasmodium protein, unknown function	N/A	N/A	N/A	N/A	N/A	N/A	N/A	N/A	N/A	N/A	N/A	N/A	N/A
PvP01_07_v1	4860	15.9546	7	5871186	missense_variant	PVP01_0700100	713G>C	Ser238Thr	PvP01_07_v2:1..5,625(-)	conserved Plasmodium protein, unknown function	conserved Plasmodium protein, unknown function	N/A	N/A	N/A	N/A	N/A	N/A	N/A	N/A	N/A	N/A	N/A	N/A	N/A
PvP01_07_v1	4926	15.9546	7	5871252	missense_variant	PVP01_0700100	647G>T	Cys216Phe	PvP01_07_v2:1..5,625(-)	conserved Plasmodium protein, unknown function	conserved Plasmodium protein, unknown function	N/A	N/A	N/A	N/A	N/A	N/A	N/A	N/A	N/A	N/A	N/A	N/A	N/A
PvP01_07_v1	4927	15.9546	7	5871253	missense_variant	PVP01_0700100	646T>A	Cys216Ser	PvP01_07_v2:1..5,625(-)	conserved Plasmodium protein, unknown function	conserved Plasmodium protein, unknown function	N/A	N/A	N/A	N/A	N/A	N/A	N/A	N/A	N/A	N/A	N/A	N/A	N/A
PvP01_07_v1	4949	15.9546	7	5871275	missense_variant	PVP01_0700100	624C>G	Asp208Glu	PvP01_07_v2:1..5,625(-)	conserved Plasmodium protein, unknown function	conserved Plasmodium protein, unknown function	N/A	N/A	N/A	N/A	N/A	N/A	N/A	N/A	N/A	N/A	N/A	N/A	N/A
PvP01_07_v1	4974	15.9546	7	5871300	missense_variant	PVP01_0700100	599G>A	Gly200Asp	PvP01_07_v2:1..5,625(-)	conserved Plasmodium protein, unknown function	conserved Plasmodium protein, unknown function	N/A	N/A	N/A	N/A	N/A	N/A	N/A	N/A	N/A	N/A	N/A	N/A	N/A
PvP01_07_v1	5183	15.6536	7	5871509	missense_variant	PVP01_0700100	443G>A	Ser148Asn	PvP01_07_v2:1..5,625(-)	conserved Plasmodium protein, unknown function	conserved Plasmodium protein, unknown function	N/A	N/A	N/A	N/A	N/A	N/A	N/A	N/A	N/A	N/A	N/A	N/A	N/A
PvP01_07_v1	5195	15.9546	7	5871521	missense_variant	PVP01_0700100	431A>G	Asn144Ser	PvP01_07_v2:1..5,625(-)	conserved Plasmodium protein, unknown function	conserved Plasmodium protein, unknown function	N/A	N/A	N/A	N/A	N/A	N/A	N/A	N/A	N/A	N/A	N/A	N/A	N/A
PvP01_07_v1	5198	15.9546	7	5871524	missense_variant	PVP01_0700100	428T>C	Leu143Ser	PvP01_07_v2:1..5,625(-)	conserved Plasmodium protein, unknown function	conserved Plasmodium protein, unknown function	N/A	N/A	N/A	N/A	N/A	N/A	N/A	N/A	N/A	N/A	N/A	N/A	N/A
PvP01_07_v1	5221	15.9546	7	5871547	synonymous_variant	PVP01_0700100	405A>G	Ser135Ser	PvP01_07_v2:1..5,625(-)	conserved Plasmodium protein, unknown function	conserved Plasmodium protein, unknown function	N/A	N/A	N/A	N/A	N/A	N/A	N/A	N/A	N/A	N/A	N/A	N/A	N/A
PvP01_07_v1	6105	15.9546	7	5872431	upstream_gene_variant	PVP01_0700100	-480A>G		PvP01_07_v2:1..5,625(-)	conserved Plasmodium protein, unknown function	PVP01_0700100	N/A	N/A	N/A	N/A	N/A	N/A	N/A	N/A	N/A	N/A	N/A	N/A	N/A
PvP01_07_v1	6114	15.9546	7	5872440	upstream_gene_variant	PVP01_0700100	-489C>T		PvP01_07_v2:1..5,625(-)	conserved Plasmodium protein, unknown function	conserved Plasmodium protein, unknown function	N/A	N/A	N/A	N/A	N/A	N/A	N/A	N/A	N/A	N/A	N/A	N/A	N/A
PvP01_07_v1	6132	15.9546	7	5872458	upstream_gene_variant	PVP01_0700100	-507A>G		PvP01_07_v2:1..5,625(-)	conserved Plasmodium protein, unknown function	conserved Plasmodium protein, unknown function	N/A	N/A	N/A	N/A	N/A	N/A	N/A	N/A	N/A	N/A	N/A	N/A	N/A
PvP01_07_v1	6145	15.9546	7	5872471	upstream_gene_variant	PVP01_0700100	-520C>T		PvP01_07_v2:1..5,625(-)	conserved Plasmodium protein, unknown function	conserved Plasmodium protein, unknown function	N/A	N/A	N/A	N/A	N/A	N/A	N/A	N/A	N/A	N/A	N/A	N/A	N/A
PvP01_07_v1	6169	15.9546	7	5872495	upstream_gene_variant	PVP01_0700100	-544G>T		PvP01_07_v2:1..5,625(-)	conserved Plasmodium protein, unknown function	conserved Plasmodium protein, unknown function	N/A	N/A	N/A	N/A	N/A	N/A	N/A	N/A	N/A	N/A	N/A	N/A	N/A
PvP01_07_v1	6191	15.9546	7	5872517	upstream_gene_variant	PVP01_0700100	-566C>A		PvP01_07_v2:1..5,625(-)	conserved Plasmodium protein, unknown function	conserved Plasmodium protein, unknown function	N/A	N/A	N/A	N/A	N/A	N/A	N/A	N/A	N/A	N/A	N/A	N/A	N/A
PvP01_07_v1	6197	15.9546	7	5872523	upstream_gene_variant	PVP01_0700100	-572C>T		PvP01_07_v2:1..5,625(-)	conserved Plasmodium protein, unknown function	conserved Plasmodium protein, unknown function	N/A	N/A	N/A	N/A	N/A	N/A	N/A	N/A	N/A	N/A	N/A	N/A	N/A
PvP01_07_v1	6204	15.9546	7	5872530	upstream_gene_variant	PVP01_0700100	-579G>A		PvP01_07_v2:1..5,625(-)	conserved Plasmodium protein, unknown function	conserved Plasmodium protein, unknown function	N/A	N/A	N/A	N/A	N/A	N/A	N/A	N/A	N/A	N/A	N/A	N/A	N/A
PvP01_07_v1	6233	15.9546	7	5872559	upstream_gene_variant	PVP01_0700100	-608T>C		PvP01_07_v2:1..5,625(-)	conserved Plasmodium protein, unknown function	conserved Plasmodium protein, unknown function	N/A	N/A	N/A	N/A	N/A	N/A	N/A	N/A	N/A	N/A	N/A	N/A	N/A
PvP01_07_v1	6245	15.9546	7	5872571	upstream_gene_variant	PVP01_0700100	-620C>T		PvP01_07_v2:1..5,625(-)	conserved Plasmodium protein, unknown function	conserved Plasmodium protein, unknown function	N/A	N/A	N/A	N/A	N/A	N/A	N/A	N/A	N/A	N/A	N/A	N/A	N/A
PvP01_07_v1	6255	15.9546	7	5872581	upstream_gene_variant	PVP01_0700100	-630T>C		PvP01_07_v2:1..5,625(-)	conserved Plasmodium protein, unknown function	conserved Plasmodium protein, unknown function	N/A	N/A	N/A	N/A	N/A	N/A	N/A	N/A	N/A	N/A	N/A	N/A	N/A
PvP01_07_v1	6257	15.9546	7	5872583	upstream_gene_variant	PVP01_0700100	-632G>A		PvP01_07_v2:1..5,625(-)	conserved Plasmodium protein, unknown function	conserved Plasmodium protein, unknown function	N/A	N/A	N/A	N/A	N/A	N/A	N/A	N/A	N/A	N/A	N/A	N/A	N/A
PvP01_07_v1	6268	15.9546	7	5872594	upstream_gene_variant	PVP01_0700100	-643A>T		PvP01_07_v2:1..5,625(-)	conserved Plasmodium protein, unknown function	conserved Plasmodium protein, unknown function	N/A	N/A	N/A	N/A	N/A	N/A	N/A	N/A	N/A	N/A	N/A	N/A	N/A
PvP01_07_v1	6271	15.9546	7	5872597	upstream_gene_variant	PVP01_0700100	-646C>G		PvP01_07_v2:1..5,625(-)	conserved Plasmodium protein, unknown function	conserved Plasmodium protein, unknown function	N/A	N/A	N/A	N/A	N/A	N/A	N/A	N/A	N/A	N/A	N/A	N/A	N/A
PvP01_07_v1	6286	15.9546	7	5872612	upstream_gene_variant	PVP01_0700100	-661C>G		PvP01_07_v2:1..5,625(-)	conserved Plasmodium protein, unknown function	conserved Plasmodium protein, unknown function	N/A	N/A	N/A	N/A	N/A	N/A	N/A	N/A	N/A	N/A	N/A	N/A	N/A
PvP01_07_v1	6310	15.9546	7	5872636	upstream_gene_variant	PVP01_0700100	-685A>G		PvP01_07_v2:1..5,625(-)	conserved Plasmodium protein, unknown function	conserved Plasmodium protein, unknown function	N/A	N/A	N/A	N/A	N/A	N/A	N/A	N/A	N/A	N/A	N/A	N/A	N/A
PvP01_07_v1	6316	15.6536	7	5872642	upstream_gene_variant	PVP01_0700100	-691C>T		PvP01_07_v2:1..5,625(-)	conserved Plasmodium protein, unknown function	conserved Plasmodium protein, unknown function	N/A	N/A	N/A	N/A	N/A	N/A	N/A	N/A	N/A	N/A	N/A	N/A	N/A
PvP01_07_v1	6356	15.9546	7	5872682	upstream_gene_variant	PVP01_0700100	-731C>T		PvP01_07_v2:1..5,625(-)	conserved Plasmodium protein, unknown function	conserved Plasmodium protein, unknown function	N/A	N/A	N/A	N/A	N/A	N/A	N/A	N/A	N/A	N/A	N/A	N/A	N/A
PvP01_07_v1	6362	15.9546	7	5872688	upstream_gene_variant	PVP01_0700100	-737G>T		PvP01_07_v2:1..5,625(-)	conserved Plasmodium protein, unknown function	conserved Plasmodium protein, unknown function	N/A	N/A	N/A	N/A	N/A	N/A	N/A	N/A	N/A	N/A	N/A	N/A	N/A
PvP01_07_v1	6366	15.9546	7	5872692	upstream_gene_variant	PVP01_0700100	-741T>C		PvP01_07_v2:1..5,625(-)	conserved Plasmodium protein, unknown function	conserved Plasmodium protein, unknown function	N/A	N/A	N/A	N/A	N/A	N/A	N/A	N/A	N/A	N/A	N/A	N/A	N/A
PvP01_07_v1	6390	15.9546	7	5872716	upstream_gene_variant	PVP01_0700100	-765C>T		PvP01_07_v2:1..5,625(-)	conserved Plasmodium protein, unknown function	conserved Plasmodium protein, unknown function	N/A	N/A	N/A	N/A	N/A	N/A	N/A	N/A	N/A	N/A	N/A	N/A	N/A
PvP01_07_v1	6408	15.9546	7	5872734	upstream_gene_variant	PVP01_0700100	-783C>A		PvP01_07_v2:1..5,625(-)	conserved Plasmodium protein, unknown function	conserved Plasmodium protein, unknown function	N/A	N/A	N/A	N/A	N/A	N/A	N/A	N/A	N/A	N/A	N/A	N/A	N/A
PvP01_07_v1	6415	15.9546	7	5872741	upstream_gene_variant	PVP01_0700100	-790C>T		PvP01_07_v2:1..5,625(-)	conserved Plasmodium protein, unknown function	conserved Plasmodium protein, unknown function	N/A	N/A	N/A	N/A	N/A	N/A	N/A	N/A	N/A	N/A	N/A	N/A	N/A
PvP01_07_v1	6429	15.9546	7	5872755	upstream_gene_variant	PVP01_0700100	-804C>T		PvP01_07_v2:1..5,625(-)	conserved Plasmodium protein, unknown function	conserved Plasmodium protein, unknown function	N/A	N/A	N/A	N/A	N/A	N/A	N/A	N/A	N/A	N/A	N/A	N/A	N/A
PvP01_07_v1	6444	15.9546	7	5872770	upstream_gene_variant	PVP01_0700100	-819C>T		PvP01_07_v2:1..5,625(-)	conserved Plasmodium protein, unknown function	conserved Plasmodium protein, unknown function	N/A	N/A	N/A	N/A	N/A	N/A	N/A	N/A	N/A	N/A	N/A	N/A	N/A
PvP01_07_v1	6450	15.9546	7	5872776	upstream_gene_variant	PVP01_0700100	-825T>C		PvP01_07_v2:1..5,625(-)	conserved Plasmodium protein, unknown function	conserved Plasmodium protein, unknown function	N/A	N/A	N/A	N/A	N/A	N/A	N/A	N/A	N/A	N/A	N/A	N/A	N/A
PvP01_07_v1	6458	15.9546	7	5872784	upstream_gene_variant	PVP01_0700100	-833T>C		PvP01_07_v2:1..5,625(-)	conserved Plasmodium protein, unknown function	conserved Plasmodium protein, unknown function	N/A	N/A	N/A	N/A	N/A	N/A	N/A	N/A	N/A	N/A	N/A	N/A	N/A
PvP01_07_v1	6461	15.9546	7	5872787	upstream_gene_variant	PVP01_0700100	-836C>A		PvP01_07_v2:1..5,625(-)	conserved Plasmodium protein, unknown function	conserved Plasmodium protein, unknown function	N/A	N/A	N/A	N/A	N/A	N/A	N/A	N/A	N/A	N/A	N/A	N/A	N/A
PvP01_07_v1	6466	15.9546	7	5872792	upstream_gene_variant	PVP01_0700100	-841G>A		PvP01_07_v2:1..5,625(-)	conserved Plasmodium protein, unknown function	conserved Plasmodium protein, unknown function	N/A	N/A	N/A	N/A	N/A	N/A	N/A	N/A	N/A	N/A	N/A	N/A	N/A
PvP01_07_v1	6490	15.9546	7	5872816	upstream_gene_variant	PVP01_0700100	-865A>T		PvP01_07_v2:1..5,625(-)	conserved Plasmodium protein, unknown function	conserved Plasmodium protein, unknown function	N/A	N/A	N/A	N/A	N/A	N/A	N/A	N/A	N/A	N/A	N/A	N/A	N/A
PvP01_07_v1	6510	15.9546	7	5872836	upstream_gene_variant	PVP01_0700100	-885C>A		PvP01_07_v2:1..5,625(-)	conserved Plasmodium protein, unknown function	conserved Plasmodium protein, unknown function	N/A	N/A	N/A	N/A	N/A	N/A	N/A	N/A	N/A	N/A	N/A	N/A	N/A
PvP01_07_v1	6533	15.9546	7	5872859	upstream_gene_variant	PVP01_0700100	-908C>T		PvP01_07_v2:1..5,625(-)	conserved Plasmodium protein, unknown function	conserved Plasmodium protein, unknown function	N/A	N/A	N/A	N/A	N/A	N/A	N/A	N/A	N/A	N/A	N/A	N/A	N/A
PvP01_07_v1	6545	15.9546	7	5872871	upstream_gene_variant	PVP01_0700100	-920G>T		PvP01_07_v2:1..5,625(-)	conserved Plasmodium protein, unknown function	conserved Plasmodium protein, unknown function	N/A	N/A	N/A	N/A	N/A	N/A	N/A	N/A	N/A	N/A	N/A	N/A	N/A
PvP01_07_v1	6546	15.9546	7	5872872	upstream_gene_variant	PVP01_0700100	-921C>T		PvP01_07_v2:1..5,625(-)	conserved Plasmodium protein, unknown function	conserved Plasmodium protein, unknown function	N/A	N/A	N/A	N/A	N/A	N/A	N/A	N/A	N/A	N/A	N/A	N/A	N/A
PvP01_07_v1	6555	15.9546	7	5872881	upstream_gene_variant	PVP01_0700100	-930G>C		PvP01_07_v2:1..5,625(-)	conserved Plasmodium protein, unknown function	conserved Plasmodium protein, unknown function	N/A	N/A	N/A	N/A	N/A	N/A	N/A	N/A	N/A	N/A	N/A	N/A	N/A
PvP01_07_v1	6653	15.9546	7	5872979	upstream_gene_variant	PVP01_0700100	-1028A>T		PvP01_07_v2:1..5,625(-)	conserved Plasmodium protein, unknown function	conserved Plasmodium protein, unknown function	N/A	N/A	N/A	N/A	N/A	N/A	N/A	N/A	N/A	N/A	N/A	N/A	N/A
PvP01_07_v1	6655	15.9546	7	5872981	upstream_gene_variant	PVP01_0700100	-1030G>A		PvP01_07_v2:1..5,625(-)	conserved Plasmodium protein, unknown function	conserved Plasmodium protein, unknown function	N/A	N/A	N/A	N/A	N/A	N/A	N/A	N/A	N/A	N/A	N/A	N/A	N/A
PvP01_07_v1	6690	15.9546	7	5873016	upstream_gene_variant	PVP01_0700100	-1065T>C		PvP01_07_v2:1..5,625(-)	conserved Plasmodium protein, unknown function	conserved Plasmodium protein, unknown function	N/A	N/A	N/A	N/A	N/A	N/A	N/A	N/A	N/A	N/A	N/A	N/A	N/A
PvP01_07_v1	6695	15.9546	7	5873021	upstream_gene_variant	PVP01_0700100	-1070G>T		PvP01_07_v2:1..5,625(-)	conserved Plasmodium protein, unknown function	conserved Plasmodium protein, unknown function	N/A	N/A	N/A	N/A	N/A	N/A	N/A	N/A	N/A	N/A	N/A	N/A	N/A
PvP01_07_v1	6703	15.9546	7	5873029	upstream_gene_variant	PVP01_0700100	-1078C>T		PvP01_07_v2:1..5,625(-)	conserved Plasmodium protein, unknown function	conserved Plasmodium protein, unknown function	N/A	N/A	N/A	N/A	N/A	N/A	N/A	N/A	N/A	N/A	N/A	N/A	N/A
PvP01_07_v1	6711	15.9546	7	5873037	upstream_gene_variant	PVP01_0700100	-1086A>G		PvP01_07_v2:1..5,625(-)	conserved Plasmodium protein, unknown function	conserved Plasmodium protein, unknown function	N/A	N/A	N/A	N/A	N/A	N/A	N/A	N/A	N/A	N/A	N/A	N/A	N/A
PvP01_07_v1	6742	15.9546	7	5873068	upstream_gene_variant	PVP01_0700100	-1117T>C		PvP01_07_v2:1..5,625(-)	conserved Plasmodium protein, unknown function	conserved Plasmodium protein, unknown function	N/A	N/A	N/A	N/A	N/A	N/A	N/A	N/A	N/A	N/A	N/A	N/A	N/A
PvP01_07_v1	6745	15.9546	7	5873071	upstream_gene_variant	PVP01_0700100	-1120T>G		PvP01_07_v2:1..5,625(-)	conserved Plasmodium protein, unknown function	conserved Plasmodium protein, unknown function	N/A	N/A	N/A	N/A	N/A	N/A	N/A	N/A	N/A	N/A	N/A	N/A	N/A
PvP01_07_v1	6762	15.9546	7	5873088	upstream_gene_variant	PVP01_0700100	-1137G>A		PvP01_07_v2:1..5,625(-)	conserved Plasmodium protein, unknown function	conserved Plasmodium protein, unknown function	N/A	N/A	N/A	N/A	N/A	N/A	N/A	N/A	N/A	N/A	N/A	N/A	N/A
PvP01_07_v1	6784	15.9546	7	5873110	upstream_gene_variant	PVP01_0700100	-1159T>G		PvP01_07_v2:1..5,625(-)	conserved Plasmodium protein, unknown function	conserved Plasmodium protein, unknown function	N/A	N/A	N/A	N/A	N/A	N/A	N/A	N/A	N/A	N/A	N/A	N/A	N/A
PvP01_07_v1	6821	15.9546	7	5873147	upstream_gene_variant	PVP01_0700100	-1196G>A		PvP01_07_v2:1..5,625(-)	conserved Plasmodium protein, unknown function	conserved Plasmodium protein, unknown function	N/A	N/A	N/A	N/A	N/A	N/A	N/A	N/A	N/A	N/A	N/A	N/A	N/A
PvP01_07_v1	6837	15.9546	7	5873163	upstream_gene_variant	PVP01_0700100	-1212G>A		PvP01_07_v2:1..5,625(-)	conserved Plasmodium protein, unknown function	conserved Plasmodium protein, unknown function	N/A	N/A	N/A	N/A	N/A	N/A	N/A	N/A	N/A	N/A	N/A	N/A	N/A
PvP01_07_v1	6841	15.9546	7	5873167	upstream_gene_variant	PVP01_0700100	-1216G>A		PvP01_07_v2:1..5,625(-)	conserved Plasmodium protein, unknown function	conserved Plasmodium protein, unknown function	N/A	N/A	N/A	N/A	N/A	N/A	N/A	N/A	N/A	N/A	N/A	N/A	N/A
PvP01_07_v1	6848	15.9546	7	5873174	upstream_gene_variant	PVP01_0700100	-1223G>A		PvP01_07_v2:1..5,625(-)	conserved Plasmodium protein, unknown function	conserved Plasmodium protein, unknown function	N/A	N/A	N/A	N/A	N/A	N/A	N/A	N/A	N/A	N/A	N/A	N/A	N/A
PvP01_07_v1	6851	15.9546	7	5873177	upstream_gene_variant	PVP01_0700100	-1226G>T		PvP01_07_v2:1..5,625(-)	conserved Plasmodium protein, unknown function	conserved Plasmodium protein, unknown function	N/A	N/A	N/A	N/A	N/A	N/A	N/A	N/A	N/A	N/A	N/A	N/A	N/A
PvP01_07_v1	6860	15.9546	7	5873186	upstream_gene_variant	PVP01_0700100	-1235A>T		PvP01_07_v2:1..5,625(-)	conserved Plasmodium protein, unknown function	conserved Plasmodium protein, unknown function	N/A	N/A	N/A	N/A	N/A	N/A	N/A	N/A	N/A	N/A	N/A	N/A	N/A
PvP01_07_v1	6908	15.9546	7	5873234	upstream_gene_variant	PVP01_0700100	-1283T>C		PvP01_07_v2:1..5,625(-)	conserved Plasmodium protein, unknown function	conserved Plasmodium protein, unknown function	N/A	N/A	N/A	N/A	N/A	N/A	N/A	N/A	N/A	N/A	N/A	N/A	N/A
PvP01_07_v1	6911	15.9546	7	5873237	upstream_gene_variant	PVP01_0700100	-1286C>G		PvP01_07_v2:1..5,625(-)	conserved Plasmodium protein, unknown function	conserved Plasmodium protein, unknown function	N/A	N/A	N/A	N/A	N/A	N/A	N/A	N/A	N/A	N/A	N/A	N/A	N/A
PvP01_07_v1	6940	15.9546	7	5873266	upstream_gene_variant	PVP01_0700100	-1315T>C		PvP01_07_v2:1..5,625(-)	conserved Plasmodium protein, unknown function	conserved Plasmodium protein, unknown function	N/A	N/A	N/A	N/A	N/A	N/A	N/A	N/A	N/A	N/A	N/A	N/A	N/A
PvP01_07_v1	6946	15.9546	7	5873272	upstream_gene_variant	PVP01_0700100	-1321T>C		PvP01_07_v2:1..5,625(-)	conserved Plasmodium protein, unknown function	conserved Plasmodium protein, unknown function	N/A	N/A	N/A	N/A	N/A	N/A	N/A	N/A	N/A	N/A	N/A	N/A	N/A
PvP01_07_v1	6949	15.9546	7	5873275	upstream_gene_variant	PVP01_0700100	-1324A>G		PvP01_07_v2:1..5,625(-)	conserved Plasmodium protein, unknown function	conserved Plasmodium protein, unknown function	N/A	N/A	N/A	N/A	N/A	N/A	N/A	N/A	N/A	N/A	N/A	N/A	N/A
PvP01_07_v1	6956	15.9546	7	5873282	upstream_gene_variant	PVP01_0700100	-1331G>A		PvP01_07_v2:1..5,625(-)	conserved Plasmodium protein, unknown function	conserved Plasmodium protein, unknown function	N/A	N/A	N/A	N/A	N/A	N/A	N/A	N/A	N/A	N/A	N/A	N/A	N/A
PvP01_07_v1	6974	15.9546	7	5873300	upstream_gene_variant	PVP01_0700100	-1349C>A		PvP01_07_v2:1..5,625(-)	conserved Plasmodium protein, unknown function	conserved Plasmodium protein, unknown function	N/A	N/A	N/A	N/A	N/A	N/A	N/A	N/A	N/A	N/A	N/A	N/A	N/A
PvP01_07_v1	7020	15.9546	7	5873346	upstream_gene_variant	PVP01_0700100	-1395G>A		PvP01_07_v2:1..5,625(-)	conserved Plasmodium protein, unknown function	conserved Plasmodium protein, unknown function	N/A	N/A	N/A	N/A	N/A	N/A	N/A	N/A	N/A	N/A	N/A	N/A	N/A
PvP01_07_v1	7040	15.9546	7	5873366	upstream_gene_variant	PVP01_0700100	-1415G>T		PvP01_07_v2:1..5,625(-)	conserved Plasmodium protein, unknown function	conserved Plasmodium protein, unknown function	N/A	N/A	N/A	N/A	N/A	N/A	N/A	N/A	N/A	N/A	N/A	N/A	N/A
PvP01_07_v1	7042	15.9546	7	5873368	upstream_gene_variant	PVP01_0700100	-1417C>T		PvP01_07_v2:1..5,625(-)	conserved Plasmodium protein, unknown function	conserved Plasmodium protein, unknown function	N/A	N/A	N/A	N/A	N/A	N/A	N/A	N/A	N/A	N/A	N/A	N/A	N/A
PvP01_07_v1	7085	15.9546	7	5873411	upstream_gene_variant	PVP01_0700100	-1460C>A		PvP01_07_v2:1..5,625(-)	conserved Plasmodium protein, unknown function	conserved Plasmodium protein, unknown function	N/A	N/A	N/A	N/A	N/A	N/A	N/A	N/A	N/A	N/A	N/A	N/A	N/A
PvP01_07_v1	7095	15.9546	7	5873421	upstream_gene_variant	PVP01_0700100	-1470G>C		PvP01_07_v2:1..5,625(-)	conserved Plasmodium protein, unknown function	conserved Plasmodium protein, unknown function	N/A	N/A	N/A	N/A	N/A	N/A	N/A	N/A	N/A	N/A	N/A	N/A	N/A
PvP01_07_v1	7098	15.9546	7	5873424	upstream_gene_variant	PVP01_0700100	-1473C>A		PvP01_07_v2:1..5,625(-)	conserved Plasmodium protein, unknown function	conserved Plasmodium protein, unknown function	N/A	N/A	N/A	N/A	N/A	N/A	N/A	N/A	N/A	N/A	N/A	N/A	N/A
PvP01_07_v1	7099	15.9546	7	5873425	upstream_gene_variant	PVP01_0700100	-1474T>C		PvP01_07_v2:1..5,625(-)	conserved Plasmodium protein, unknown function	conserved Plasmodium protein, unknown function	N/A	N/A	N/A	N/A	N/A	N/A	N/A	N/A	N/A	N/A	N/A	N/A	N/A
PvP01_07_v1	7108	15.9546	7	5873434	upstream_gene_variant	PVP01_0700100	-1483G>A		PvP01_07_v2:1..5,625(-)	conserved Plasmodium protein, unknown function	conserved Plasmodium protein, unknown function	N/A	N/A	N/A	N/A	N/A	N/A	N/A	N/A	N/A	N/A	N/A	N/A	N/A
PvP01_07_v1	7117	15.9546	7	5873443	upstream_gene_variant	PVP01_0700100	-1492A>G		PvP01_07_v2:1..5,625(-)	conserved Plasmodium protein, unknown function	conserved Plasmodium protein, unknown function	N/A	N/A	N/A	N/A	N/A	N/A	N/A	N/A	N/A	N/A	N/A	N/A	N/A
PvP01_07_v1	7120	15.9546	7	5873446	upstream_gene_variant	PVP01_0700100	-1495G>A		PvP01_07_v2:1..5,625(-)	conserved Plasmodium protein, unknown function	conserved Plasmodium protein, unknown function	N/A	N/A	N/A	N/A	N/A	N/A	N/A	N/A	N/A	N/A	N/A	N/A	N/A
PvP01_07_v1	7190	15.9546	7	5873516	upstream_gene_variant	PVP01_0700100	-1565C>G		PvP01_07_v2:1..5,625(-)	conserved Plasmodium protein, unknown function	conserved Plasmodium protein, unknown function	N/A	N/A	N/A	N/A	N/A	N/A	N/A	N/A	N/A	N/A	N/A	N/A	N/A
PvP01_07_v1	7196	15.9546	7	5873522	upstream_gene_variant	PVP01_0700100	-1571C>T		PvP01_07_v2:1..5,625(-)	conserved Plasmodium protein, unknown function	conserved Plasmodium protein, unknown function	N/A	N/A	N/A	N/A	N/A	N/A	N/A	N/A	N/A	N/A	N/A	N/A	N/A
PvP01_07_v1	7197	15.9546	7	5873523	upstream_gene_variant	PVP01_0700100	-1572C>G		PvP01_07_v2:1..5,625(-)	conserved Plasmodium protein, unknown function	conserved Plasmodium protein, unknown function	N/A	N/A	N/A	N/A	N/A	N/A	N/A	N/A	N/A	N/A	N/A	N/A	N/A
PvP01_07_v1	7204	15.9546	7	5873530	upstream_gene_variant	PVP01_0700100	-1579C>A		PvP01_07_v2:1..5,625(-)	conserved Plasmodium protein, unknown function	conserved Plasmodium protein, unknown function	N/A	N/A	N/A	N/A	N/A	N/A	N/A	N/A	N/A	N/A	N/A	N/A	N/A
PvP01_07_v1	7208	15.9546	7	5873534	upstream_gene_variant	PVP01_0700100	-1583C>T		PvP01_07_v2:1..5,625(-)	conserved Plasmodium protein, unknown function	conserved Plasmodium protein, unknown function	N/A	N/A	N/A	N/A	N/A	N/A	N/A	N/A	N/A	N/A	N/A	N/A	N/A
PvP01_07_v1	7216	15.9546	7	5873542	upstream_gene_variant	PVP01_0700100	-1591T>A		PvP01_07_v2:1..5,625(-)	conserved Plasmodium protein, unknown function	conserved Plasmodium protein, unknown function	N/A	N/A	N/A	N/A	N/A	N/A	N/A	N/A	N/A	N/A	N/A	N/A	N/A
PvP01_07_v1	7246	15.9546	7	5873572	upstream_gene_variant	PVP01_0700100	-1621C>T		PvP01_07_v2:1..5,625(-)	conserved Plasmodium protein, unknown function	conserved Plasmodium protein, unknown function	N/A	N/A	N/A	N/A	N/A	N/A	N/A	N/A	N/A	N/A	N/A	N/A	N/A
PvP01_07_v1	7290	15.9546	7	5873616	upstream_gene_variant	PVP01_0700100	-1665T>A		PvP01_07_v2:1..5,625(-)	conserved Plasmodium protein, unknown function	conserved Plasmodium protein, unknown function	N/A	N/A	N/A	N/A	N/A	N/A	N/A	N/A	N/A	N/A	N/A	N/A	N/A
PvP01_07_v1	7315	15.9546	7	5873641	upstream_gene_variant	PVP01_0700100	-1690C>T		PvP01_07_v2:1..5,625(-)	conserved Plasmodium protein, unknown function	conserved Plasmodium protein, unknown function	N/A	N/A	N/A	N/A	N/A	N/A	N/A	N/A	N/A	N/A	N/A	N/A	N/A
PvP01_07_v1	7362	15.9546	7	5873688	upstream_gene_variant	PVP01_0700100	-1737C>G		PvP01_07_v2:1..5,625(-)	conserved Plasmodium protein, unknown function	conserved Plasmodium protein, unknown function	N/A	N/A	N/A	N/A	N/A	N/A	N/A	N/A	N/A	N/A	N/A	N/A	N/A
PvP01_07_v1	7382	15.9546	7	5873708	upstream_gene_variant	PVP01_0700100	-1757G>T		PvP01_07_v2:1..5,625(-)	conserved Plasmodium protein, unknown function	conserved Plasmodium protein, unknown function	N/A	N/A	N/A	N/A	N/A	N/A	N/A	N/A	N/A	N/A	N/A	N/A	N/A
PvP01_07_v1	7537	15.9546	7	5873863	upstream_gene_variant	PVP01_0700100	-1912A>G		PvP01_07_v2:1..5,625(-)	conserved Plasmodium protein, unknown function	conserved Plasmodium protein, unknown function	N/A	N/A	N/A	N/A	N/A	N/A	N/A	N/A	N/A	N/A	N/A	N/A	N/A
PvP01_07_v1	7554	15.9546	7	5873880	upstream_gene_variant	PVP01_0700100	-1929G>T		PvP01_07_v2:1..5,625(-)	conserved Plasmodium protein, unknown function	conserved Plasmodium protein, unknown function	N/A	N/A	N/A	N/A	N/A	N/A	N/A	N/A	N/A	N/A	N/A	N/A	N/A
PvP01_07_v1	7555	15.9546	7	5873881	upstream_gene_variant	PVP01_0700100	-1930C>T		PvP01_07_v2:1..5,625(-)	conserved Plasmodium protein, unknown function	conserved Plasmodium protein, unknown function	N/A	N/A	N/A	N/A	N/A	N/A	N/A	N/A	N/A	N/A	N/A	N/A	N/A
PvP01_07_v1	9568	15.9546	7	5875894	upstream_gene_variant	PVP01_0700100	-3943G>C		PvP01_07_v2:1..5,625(-)	conserved Plasmodium protein, unknown function	conserved Plasmodium protein, unknown function	N/A	N/A	N/A	N/A	N/A	N/A	N/A	N/A	N/A	N/A	N/A	N/A	N/A
PvP01_07_v1	9585	15.9546	7	5875911	upstream_gene_variant	PVP01_0700100	-3960T>C		PvP01_07_v2:1..5,625(-)	conserved Plasmodium protein, unknown function	conserved Plasmodium protein, unknown function	N/A	N/A	N/A	N/A	N/A	N/A	N/A	N/A	N/A	N/A	N/A	N/A	N/A
PvP01_07_v1	9597	15.9546	7	5875923	upstream_gene_variant	PVP01_0700100	-3972T>A		PvP01_07_v2:1..5,625(-)	conserved Plasmodium protein, unknown function	conserved Plasmodium protein, unknown function	N/A	N/A	N/A	N/A	N/A	N/A	N/A	N/A	N/A	N/A	N/A	N/A	N/A
PvP01_07_v1	9600	15.9546	7	5875926	upstream_gene_variant	PVP01_0700100	-3975G>A		PvP01_07_v2:1..5,625(-)	conserved Plasmodium protein, unknown function	conserved Plasmodium protein, unknown function	N/A	N/A	N/A	N/A	N/A	N/A	N/A	N/A	N/A	N/A	N/A	N/A	N/A
PvP01_07_v1	9604	15.9546	7	5875930	upstream_gene_variant	PVP01_0700100	-3979A>G		PvP01_07_v2:1..5,625(-)	conserved Plasmodium protein, unknown function	conserved Plasmodium protein, unknown function	N/A	N/A	N/A	N/A	N/A	N/A	N/A	N/A	N/A	N/A	N/A	N/A	N/A
PvP01_07_v1	9605	15.9546	7	5875931	upstream_gene_variant	PVP01_0700100	-3980C>T		PvP01_07_v2:1..5,625(-)	conserved Plasmodium protein, unknown function	conserved Plasmodium protein, unknown function	N/A	N/A	N/A	N/A	N/A	N/A	N/A	N/A	N/A	N/A	N/A	N/A	N/A
PvP01_07_v1	122146	15.9546	7	5988472	upstream_gene_variant	PVP01_0701800	-4430C>T		PvP01_07_v2:109,672..119,448(-)	ATP-dependent RNA helicase DDX60, putative	DDX60									GO:0005524;GO:0003724;GO:0003676	ATP binding;RNA helicase activity;nucleic acid binding			NA	NA	NA	NA
PvP01_07_v1	129499	15.9546	7	5995825	missense_variant	PVP01_0702000	669G>T	Glu223Asp	PvP01_07_v2:127,206..134,621(+)	conserved protein, unknown function	conserved protein, unknown function	N/A	N/A	N/A	N/A	microneme	GO:0020009	N/A	N/A	N/A	N/A	N/A	N/A	N/A
PvP01_07_v1	132510	15.9546	7	5998836	upstream_gene_variant	PVP01_0702100	-2837G>A		PvP01_07_v2:134,647..138,221(+)	alpha tubulin 1, putative	alpha tubulin 1, putative	N/A	N/A	N/A	N/A	N/A	N/A	GO:0005874	microtubule	GO:0005525;GO:0003924;GO:0005200	GTP binding;GTPase activity;structural constituent of cytoskeleton	GO:0007017	microtubule-based process	5473867
PvP01_07_v1	133517	15.9546	7	5999843	upstream_gene_variant	PVP01_0702100	-1830C>T		PvP01_07_v2:134,647..138,221(+)	alpha tubulin 1, putative	alpha tubulin 1, putative	N/A	N/A	N/A	N/A	N/A	N/A	GO:0005874	microtubule	GO:0005525;GO:0003924;GO:0005200	GTP binding;GTPase activity;structural constituent of cytoskeleton	GO:0007017	microtubule-based process	5473867
PvP01_07_v1	136357	15.9546	7	6002683	synonymous_variant	PVP01_0702100	282A>T	Ser94Ser	PvP01_07_v2:134,647..138,221(+)	alpha tubulin 1, putative	alpha tubulin 1, putative	N/A	N/A	N/A	N/A	N/A	N/A	GO:0005874	microtubule	GO:0005525;GO:0003924;GO:0005200	GTP binding;GTPase activity;structural constituent of cytoskeleton	GO:0007017	microtubule-based process	5473867
PvP01_07_v1	136366	15.0515	7	6002692	synonymous_variant	PVP01_0702100	291A>G	Glu97Glu	PvP01_07_v2:134,647..138,221(+)	alpha tubulin 1, putative	alpha tubulin 1, putative	N/A	N/A	N/A	N/A	N/A	N/A	GO:0005874	microtubule	GO:0005525;GO:0003924;GO:0005200	GTP binding;GTPase activity;structural constituent of cytoskeleton	GO:0007017	microtubule-based process	5473867
PvP01_07_v1	136378	15.9546	7	6002704	synonymous_variant	PVP01_0702100	303C>T	Asn101Asn	PvP01_07_v2:134,647..138,221(+)	alpha tubulin 1, putative	alpha tubulin 1, putative	N/A	N/A	N/A	N/A	N/A	N/A	GO:0005874	microtubule	GO:0005525;GO:0003924;GO:0005200	GTP binding;GTPase activity;structural constituent of cytoskeleton	GO:0007017	microtubule-based process	5473867
PvP01_07_v1	136519	15.0515	7	6002845	synonymous_variant	PVP01_0702100	444T>A	Gly148Gly	PvP01_07_v2:134,647..138,221(+)	alpha tubulin 1, putative	alpha tubulin 1, putative	N/A	N/A	N/A	N/A	N/A	N/A	GO:0005874	microtubule	GO:0005525;GO:0003924;GO:0005200	GTP binding;GTPase activity;structural constituent of cytoskeleton	GO:0007017	microtubule-based process	5473867
PvP01_07_v1	136549	15.9546	7	6002875	synonymous_variant	PVP01_0702100	474A>C	Ser158Ser	PvP01_07_v2:134,647..138,221(+)	alpha tubulin 1, putative	alpha tubulin 1, putative	N/A	N/A	N/A	N/A	N/A	N/A	GO:0005874	microtubule	GO:0005525;GO:0003924;GO:0005200	GTP binding;GTPase activity;structural constituent of cytoskeleton	GO:0007017	microtubule-based process	5473867
PvP01_07_v1	136579	15.9546	7	6002905	synonymous_variant	PVP01_0702100	504C>T	Asn168Asn	PvP01_07_v2:134,647..138,221(+)	alpha tubulin 1, putative	alpha tubulin 1, putative	N/A	N/A	N/A	N/A	N/A	N/A	GO:0005874	microtubule	GO:0005525;GO:0003924;GO:0005200	GTP binding;GTPase activity;structural constituent of cytoskeleton	GO:0007017	microtubule-based process	5473867
PvP01_07_v1	136588	15.9546	7	6002914	synonymous_variant	PVP01_0702100	513C>T	Cys171Cys	PvP01_07_v2:134,647..138,221(+)	alpha tubulin 1, putative	alpha tubulin 1	N/A	N/A	N/A	N/A	N/A	N/A	GO:0005874	microtubule	GO:0005525;GO:0003924;GO:0005200	GTP binding;GTPase activity;structural constituent of cytoskeleton	GO:0007017	microtubule-based process	5473867
PvP01_07_v1	140129	15.9546	7	6006455	missense_variant	PVP01_0702200	1168G>A	Ala390Thr	PvP01_07_v2:138,587..144,132(+)	LCCL domain-containing protein	CCp4	N/A	N/A	N/A	N/A	N/A	N/A	N/A	N/A	N/A	N/A	N/A	N/A	N/A
PvP01_07_v1	141034	15.9546	7	6007360	synonymous_variant	PVP01_0702200	2073C>T	Tyr691Tyr	PvP01_07_v2:138,587..144,132(+)	LCCL domain-containing protein	CCp4	N/A	N/A	N/A	N/A	N/A	N/A	N/A	N/A	N/A	N/A	N/A	N/A	N/A
PvP01_07_v1	142331	15.9546	7	6008657	stop_gained	PVP01_0702200	3370G>T	Glu1124*	PvP01_07_v2:138,587..144,132(+)	LCCL domain-containing protein	CCp4	N/A	N/A	N/A	N/A	N/A	N/A	N/A	N/A	N/A	N/A	N/A	N/A	N/A
PvP01_07_v1	143364	15.9546	7	6009690	upstream_gene_variant	PVP01_0702300	-1658G>A		NA	NA		NA	NA	NA	NA	NA	NA	NA	NA	NA	NA	NA	NA	NA
PvP01_07_v1	173621	15.1764	7	6039947	upstream_gene_variant	PVP01_0702800	-4294A>G		NA	NA		NA	NA	NA	NA	NA	NA	NA	NA	NA	NA	NA	NA	NA
PvP01_07_v1	1299825	10.4643	7	7166151	missense_variant	PVP01_0730800	2767G>A	Ala923Thr	PvP01_07_v2:1,298,152..1,304,288(-)	protein MAM3, putative	MAM3							GO:0016021	integral component of membrane					NA
PvP01_07_v1	1303034	10.4643	7	7169360	upstream_gene_variant	PVP01_0730900	-3244T>C		PvP01_07_v2:1,305,381..1,308,592(+)	profilin, putative	PFN	cell motility;sequestering of actin monomers	GO:0048870;GO:0042989	actin binding;phospholipid binding;proline-rich region binding	GO:0003779;GO:0005543;GO:0070064	cytoplasm;cytosol;nucleus	GO:0005737;GO:0005829;GO:0005634	GO:0015629;GO:0005737	actin cytoskeleton;cytoplasm	GO:0003779;GO:0003785;GO:0005543	actin binding;actin monomer binding;phospholipid binding	GO:0030036;GO:0060327	actin cytoskeleton organization;cytoplasmic actin-based contraction involved in cell motility	NA
PvP01_08_v1	108589	15.9546	8	7440764	upstream_gene_variant	PVP01_0801900	-2404G>A		PvP01_08_v2:101,298..106,185(-)	28S ribosomal RNA	28S ribosomal RNA													NA	NA	NA	NA
PvP01_08_v1	111005	15.9546	8	7443180	upstream_gene_variant	PVP01_0801900	-4820C>T		NA	NA		NA	NA	NA	NA	NA	NA	NA	NA	NA	NA	NA	NA	NA
PvP01_08_v1	120749	15.9546	8	7452924	upstream_gene_variant	PVP01_0802400	-2139G>C		NA	NA		NA	NA	NA	NA	NA	NA	NA	NA	NA	NA	NA	NA	NA
PvP01_08_v1	122434	15.9546	8	7454609	upstream_gene_variant	PVP01_0802300	-812T>C		NA	NA		NA	NA	NA	NA	NA	NA	NA	NA	NA	NA	NA	NA	NA
PvP01_08_v1	124456	15.9546	8	7456631	upstream_gene_variant	PVP01_0802300	-2834C>T		NA	NA		NA	NA	NA	NA	NA	NA	NA	NA	NA	NA	NA	NA	NA
PvP01_08_v1	128260	15.9546	8	7460435	synonymous_variant	PVP01_0802500	2175C>T	Asn725Asn	PvP01_08_v2:125,309..129,828(+)	conserved Plasmodium protein, unknown function	conserved Plasmodium protein, unknown function	N/A	N/A	N/A	N/A	N/A	N/A	N/A	N/A	N/A	N/A	N/A	N/A	N/A
PvP01_08_v1	129057	15.9546	8	7461232	upstream_gene_variant	PVP01_0802600	-1237C>A		PvP01_08_v2:129,884..137,533(+)	DnaJ protein, putative	DnaJ protein, putative	N/A	N/A	N/A	N/A	N/A	N/A	GO:0016021	integral component of membrane	N/A	N/A	N/A	N/A	N/A
PvP01_08_v1	131062	15.9546	8	7463237	missense_variant	PVP01_0802600	628C>A	Arg210Ser	PvP01_08_v2:129,884..137,533(+)	DnaJ protein, putative	DnaJ protein, putative	N/A	N/A	N/A	N/A	N/A	N/A	GO:0016021	integral component of membrane	N/A	N/A	N/A	N/A	N/A
PvP01_08_v1	131329	15.9546	8	7463504	missense_variant	PVP01_0802600	895A>G	Ile299Val	PvP01_08_v2:129,884..137,533(+)	DnaJ protein, putative	DnaJ protein, putative	N/A	N/A	N/A	N/A	N/A	N/A	GO:0016021	integral component of membrane	N/A	N/A	N/A	N/A	N/A
PvP01_08_v1	131600	15.9546	8	7463775	missense_variant	PVP01_0802600	1166C>G	Ala389Gly	PvP01_08_v2:129,884..137,533(+)	DnaJ protein, putative	DnaJ protein, putative	N/A	N/A	N/A	N/A	N/A	N/A	GO:0016021	integral component of membrane	N/A	N/A	N/A	N/A	N/A
PvP01_08_v1	131772	15.9546	8	7463947	missense_variant	PVP01_0802600	1338G>C	Gln446His	PvP01_08_v2:129,884..137,533(+)	DnaJ protein, putative	DnaJ protein, putative	N/A	N/A	N/A	N/A	N/A	N/A	GO:0016021	integral component of membrane	N/A	N/A	N/A	N/A	N/A
PvP01_08_v1	131802	15.9546	8	7463977	synonymous_variant	PVP01_0802600	1368G>A	Gly456Gly	PvP01_08_v2:129,884..137,533(+)	DnaJ protein, putative	DnaJ protein, putative	N/A	N/A	N/A	N/A	N/A	N/A	GO:0016021	integral component of membrane	N/A	N/A	N/A	N/A	N/A
PvP01_08_v1	131803	15.9546	8	7463978	missense_variant	PVP01_0802600	1369G>A	Ala457Thr	PvP01_08_v2:129,884..137,533(+)	DnaJ protein, putative	DnaJ protein	N/A	N/A	N/A	N/A	N/A	N/A	GO:0016021	integral component of membrane	N/A	N/A	N/A	N/A	N/A
PvP01_08_v1	131808	15.9546	8	7463983	missense_variant	PVP01_0802600	1374T>A	His458Gln	PvP01_08_v2:129,884..137,533(+)	DnaJ protein, putative	DnaJ protein, putative	N/A	N/A	N/A	N/A	N/A	N/A	GO:0016021	integral component of membrane	N/A	N/A	N/A	N/A	N/A
PvP01_08_v1	131812	15.9546	8	7463987	missense_variant	PVP01_0802600	1378A>G	Ser460Gly	PvP01_08_v2:129,884..137,533(+)	DnaJ protein, putative	DnaJ protein, putative	N/A	N/A	N/A	N/A	N/A	N/A	GO:0016021	integral component of membrane	N/A	N/A	N/A	N/A	N/A
PvP01_08_v1	131868	15.9546	8	7464043	synonymous_variant	PVP01_0802600	1434A>C	Ser478Ser	PvP01_08_v2:129,884..137,533(+)	DnaJ protein, putative	DnaJ protein, putative	N/A	N/A	N/A	N/A	N/A	N/A	GO:0016021	integral component of membrane	N/A	N/A	N/A	N/A	N/A
PvP01_08_v1	132215	15.9546	8	7464390	missense_variant	PVP01_0802600	1781A>C	Gln594Pro	PvP01_08_v2:129,884..137,533(+)	DnaJ protein, putative	DnaJ protein, putative	N/A	N/A	N/A	N/A	N/A	N/A	GO:0016021	integral component of membrane	N/A	N/A	N/A	N/A	N/A
PvP01_08_v1	132542	15.9546	8	7464717	missense_variant	PVP01_0802600	2108A>T	Lys703Ile	PvP01_08_v2:129,884..137,533(+)	DnaJ protein, putative	DnaJ protein, putative	N/A	N/A	N/A	N/A	N/A	N/A	GO:0016021	integral component of membrane	N/A	N/A	N/A	N/A	N/A
PvP01_08_v1	132593	15.9546	8	7464768	missense_variant	PVP01_0802600	2159G>A	Ser720Asn	PvP01_08_v2:129,884..137,533(+)	DnaJ protein, putative	DnaJ protein, putative	N/A	N/A	N/A	N/A	N/A	N/A	GO:0016021	integral component of membrane	N/A	N/A	N/A	N/A	N/A
PvP01_08_v1	135333	15.9546	8	7467508	missense_variant	PVP01_0802600	4899A>T	Lys1633Asn	PvP01_08_v2:129,884..137,533(+)	DnaJ protein, putative	DnaJ protein, putative	N/A	N/A	N/A	N/A	N/A	N/A	GO:0016021	integral component of membrane	N/A	N/A	N/A	N/A	N/A
PvP01_08_v1	137839	15.9546	8	7470014	upstream_gene_variant	PVP01_0802700	-137C>T		PvP01_08_v2:137,541..139,596(+)	conserved Plasmodium protein, unknown function	conserved Plasmodium protein, unknown function	N/A	N/A	N/A	N/A	N/A	N/A	GO:0016021	integral component of membrane	N/A	N/A	N/A	N/A	5473627
PvP01_08_v1	138424	15.9546	8	7470599	synonymous_variant	PVP01_0802700	171C>T	His57His	PvP01_08_v2:137,541..139,596(+)	conserved Plasmodium protein, unknown function	conserved Plasmodium protein, unknown function	N/A	N/A	N/A	N/A	N/A	N/A	GO:0016021	integral component of membrane	N/A	N/A	N/A	N/A	5473627
PvP01_08_v1	139130	15.9546	8	7471305	upstream_gene_variant	PVP01_0802800	-2349G>A		PvP01_08_v2:140,519..146,039(+)	guanylate cyclase organizer UGO, putative	UGO	N/A	N/A	N/A	N/A	membrane;protein-containing complex	GO:0016020;GO:0032991	GO:0016021	integral component of membrane	N/A	N/A	N/A	N/A	N/A
PvP01_08_v1	142385	15.9546	8	7474560	missense_variant	PVP01_0802800	907C>A	Leu303Ile	PvP01_08_v2:140,519..146,039(+)	guanylate cyclase organizer UGO, putative	UGO	N/A	N/A	N/A	N/A	membrane;protein-containing complex	GO:0016020;GO:0032991	GO:0016021	integral component of membrane	N/A	N/A	N/A	N/A	N/A
PvP01_08_v1	143949	15.9546	8	7476124	missense_variant	PVP01_0802800	2471A>G	Lys824Arg	PvP01_08_v2:140,519..146,039(+)	guanylate cyclase organizer UGO, putative	UGO	N/A	N/A	N/A	N/A	membrane;protein-containing complex	GO:0016020;GO:0032991	GO:0016021	integral component of membrane	N/A	N/A	N/A	N/A	N/A
PvP01_08_v1	144607	15.9546	8	7476782	synonymous_variant	PVP01_0802800	3129C>T	Tyr1043Tyr	PvP01_08_v2:140,519..146,039(+)	guanylate cyclase organizer UGO, putative	UGO	N/A	N/A	N/A	N/A	membrane;protein-containing complex	GO:0016020;GO:0032991	GO:0016021	integral component of membrane	N/A	N/A	N/A	N/A	N/A
PvP01_08_v1	147247	15.9546	8	7479422	synonymous_variant	PVP01_0802900	30C>T	Tyr10Tyr	PvP01_08_v2:146,055..148,769(+)	respiratory chain complex 4 associated protein 3, putative	respiratory chain complex 4 associated protein 3, putative	N/A	N/A	N/A	N/A	respiratory chain complex IV	GO:0045277	GO:0016021	integral component of membrane	N/A	N/A	N/A	N/A	N/A
PvP01_08_v1	150606	15.9546	8	7482781	downstream_gene_variant	PVP01_0802900	*2868G>C		PvP01_08_v2:146,055..148,769(+)	respiratory chain complex 4 associated protein 3, putative	respiratory chain complex 4 associated protein 3, putative	N/A	N/A	N/A	N/A	respiratory chain complex IV	GO:0045277	GO:0016021	integral component of membrane	N/A	N/A	N/A	N/A	N/A
PvP01_08_v1	151609	15.9546	8	7483784	synonymous_variant	PVP01_0803100	114G>A	Ser38Ser	PvP01_08_v2:150,638..152,187(-)	N-terminal acetyltransferase A complex catalytic subunit ARD1, putative	ARD1	N-terminal protein amino acid acetylation	GO:0006474	peptide alpha-N-acetyltransferase activity	GO:0004596	NatA complex	GO:0031415	N/A	N/A	GO:0008080	N-acetyltransferase activity	N/A	N/A	5473630
PvP01_08_v1	152148	15.9546	8	7484323	upstream_gene_variant	PVP01_0803100	-426G>A		PvP01_08_v2:150,638..152,187(-)	N-terminal acetyltransferase A complex catalytic subunit ARD1, putative	ARD1	N-terminal protein amino acid acetylation	GO:0006474	peptide alpha-N-acetyltransferase activity	GO:0004596	NatA complex	GO:0031415	N/A	N/A	GO:0008080	N-acetyltransferase activity	N/A	N/A	5473630
PvP01_08_v1	154448	15.9546	8	7486623	missense_variant	PVP01_0803200	3850A>T	Thr1284Ser	PvP01_08_v2:152,204..159,486(-)	conserved Plasmodium protein, unknown function	conserved Plasmodium protein, unknown function	N/A	N/A	N/A	N/A	N/A	N/A	N/A	N/A	N/A	N/A	N/A	N/A	N/A
PvP01_08_v1	154570	15.9546	8	7486745	missense_variant	PVP01_0803200	3728C>T	Ser1243Phe	PvP01_08_v2:152,204..159,486(-)	conserved Plasmodium protein, unknown function	conserved Plasmodium protein, unknown function	N/A	N/A	N/A	N/A	N/A	N/A	N/A	N/A	N/A	N/A	N/A	N/A	N/A
PvP01_08_v1	155481	15.9546	8	7487656	synonymous_variant	PVP01_0803200	2817G>T	Leu939Leu	PvP01_08_v2:152,204..159,486(-)	conserved Plasmodium protein, unknown function	conserved Plasmodium protein, unknown function	N/A	N/A	N/A	N/A	N/A	N/A	N/A	N/A	N/A	N/A	N/A	N/A	N/A
PvP01_08_v1	159068	15.9546	8	7491243	upstream_gene_variant	PVP01_0803200	-771T>C		PvP01_08_v2:152,204..159,486(-)	conserved Plasmodium protein, unknown function	conserved Plasmodium protein, unknown function	N/A	N/A	N/A	N/A	N/A	N/A	N/A	N/A	N/A	N/A	N/A	N/A	N/A
PvP01_08_v1	162177	15.9546	8	7494352	upstream_gene_variant	PVP01_0803200	-3880C>A		PvP01_08_v2:152,204..159,486(-)	conserved Plasmodium protein, unknown function	conserved Plasmodium protein, unknown function	N/A	N/A	N/A	N/A	N/A	N/A	N/A	N/A	N/A	N/A	N/A	N/A	N/A
PvP01_08_v1	166032	15.9546	8	7498207	upstream_gene_variant	PVP01_0803300	-4398C>T		NA	NA	NA	NA	NA	NA	NA	NA	NA	NA	NA	NA	NA	NA	NA	NA
PvP01_08_v1	167117	15.9546	8	7499292	downstream_gene_variant	PVP01_0803400	*1112T>A		NA	NA	NA	NA	NA	NA	NA	NA	NA	NA	NA	NA	NA	NA	NA	NA
PvP01_08_v1	167174	15.9546	8	7499349	downstream_gene_variant	PVP01_0803400	*1169C>T		NA	NA	NA	NA	NA	NA	NA	NA	NA	NA	NA	NA	NA	NA	NA	NA
PvP01_08_v1	170708	15.9546	8	7502883	synonymous_variant	PVP01_0803500	327G>A	Arg109Arg	PvP01_08_v2:166,346..172,170(-)	MKT1 domain-containing protein, putative	MKT1 domain-containing protein, putative	N/A	N/A	N/A	N/A	N/A	N/A	N/A	N/A	GO:0004518	nuclease activity	N/A	N/A	N/A
PvP01_08_v1	172865	15.9546	8	7505040	upstream_gene_variant	PVP01_0803500	-1831G>T		PvP01_08_v2:166,346..172,170(-)	MKT1 domain-containing protein, putative	MKT1 domain-containing protein, putative	N/A	N/A	N/A	N/A	N/A	N/A	N/A	N/A	GO:0004518	nuclease activity	N/A	N/A	N/A
PvP01_08_v1	178743	15.9546	8	7510918	upstream_gene_variant	PVP01_0803600	-376C>T		NA	NA		NA	NA	NA	NA	NA	NA	NA	NA	NA	NA	NA	NA	NA
PvP01_08_v1	180242	15.1764	8	7512417	upstream_gene_variant	PVP01_0803600	-1875T>G		NA	NA		NA	NA	NA	NA	NA	NA	NA	NA	NA	NA	NA	NA	NA
PvP01_08_v1	182579	15.9546	8	7514754	upstream_gene_variant	PVP01_0803600	-4212A>G		NA	NA		NA	NA	NA	NA	NA	NA	NA	NA	NA	NA	NA	NA	NA
PvP01_08_v1	182601	15.9546	8	7514776	upstream_gene_variant	PVP01_0803600	-4234C>A		NA	NA		NA	NA	NA	NA	NA	NA	NA	NA	NA	NA	NA	NA	NA
PvP01_08_v1	182610	15.9546	8	7514785	upstream_gene_variant	PVP01_0803600	-4243T>G		NA	NA		NA	NA	NA	NA	NA	NA	NA	NA	NA	NA	NA	NA	NA
PvP01_08_v1	182614	15.9546	8	7514789	upstream_gene_variant	PVP01_0803600	-4247C>A		NA	NA		NA	NA	NA	NA	NA	NA	NA	NA	NA	NA	NA	NA	NA
PvP01_08_v1	182620	15.9546	8	7514795	upstream_gene_variant	PVP01_0803600	-4253G>T		NA	NA		NA	NA	NA	NA	NA	NA	NA	NA	NA	NA	NA	NA	NA
PvP01_08_v1	183655	15.9546	8	7515830	upstream_gene_variant	PVP01_0803800	-556G>A		NA	NA		NA	NA	NA	NA	NA	NA	NA	NA	NA	NA	NA	NA	NA
PvP01_08_v1	186989	15.9546	8	7519164	synonymous_variant	PVP01_0803900	7536G>A	Thr2512Thr	PvP01_08_v2:186,374..194,691(-)	WD repeat-containing protein, putative	WD repeat-containing protein, putative	N/A	N/A	N/A	N/A	N/A	N/A	GO:0016021	integral component of membrane	GO:0005515	protein binding	N/A	N/A	N/A
PvP01_08_v1	188073	15.1764	8	7520248	missense_variant	PVP01_0803900	6452G>A	Arg2151Lys	PvP01_08_v2:186,374..194,691(-)	WD repeat-containing protein, putative	WD repeat-containing protein, putative	N/A	N/A	N/A	N/A	N/A	N/A	GO:0016021	integral component of membrane	GO:0005515	protein binding	N/A	N/A	N/A
PvP01_08_v1	188687	15.9546	8	7520862	synonymous_variant	PVP01_0803900	5838T>C	Arg1946Arg	PvP01_08_v2:186,374..194,691(-)	WD repeat-containing protein, putative	WD repeat-containing protein, putative	N/A	N/A	N/A	N/A	N/A	N/A	GO:0016021	integral component of membrane	GO:0005515	protein binding	N/A	N/A	N/A
PvP01_08_v1	196194	15.9546	8	7528369	upstream_gene_variant	PVP01_0803900	-1503C>A		PvP01_08_v2:186,374..194,691(-)	WD repeat-containing protein, putative	WD repeat-containing protein, putative	N/A	N/A	N/A	N/A	N/A	N/A	GO:0016021	integral component of membrane	GO:0005515	protein binding	N/A	N/A	N/A
PvP01_08_v1	196304	15.9546	8	7528479	upstream_gene_variant	PVP01_0803900	-1613T>G		PvP01_08_v2:186,374..194,691(-)	WD repeat-containing protein, putative	WD repeat-containing protein, putative	N/A	N/A	N/A	N/A	N/A	N/A	GO:0016021	integral component of membrane	GO:0005515	protein binding	N/A	N/A	N/A
PvP01_08_v1	199311	15.9546	8	7531486	missense_variant	PVP01_0804000	1651G>C	Glu551Gln	PvP01_08_v2:197,057..201,371(-)	RING finger E3 ubiquitin-protein ligase, putative	RING finger E3 ubiquitin-protein ligase, putative	protein ubiquitination	GO:0016567	N/A	N/A	N/A	N/A	N/A	N/A	N/A	N/A	N/A	N/A	N/A
PvP01_08_v1	200218	15.9546	8	7532393	synonymous_variant	PVP01_0804000	744A>T	Gly248Gly	PvP01_08_v2:197,057..201,371(-)	RING finger E3 ubiquitin-protein ligase, putative	RING finger E3 ubiquitin-protein ligase, putative	protein ubiquitination	GO:0016567	N/A	N/A	N/A	N/A	N/A	N/A	N/A	N/A	N/A	N/A	N/A
PvP01_08_v1	200422	15.9546	8	7532597	synonymous_variant	PVP01_0804000	540T>C	Phe180Phe	PvP01_08_v2:197,057..201,371(-)	RING finger E3 ubiquitin-protein ligase, putative	RING finger E3 ubiquitin-protein ligase, putative	protein ubiquitination	GO:0016567	N/A	N/A	N/A	N/A	N/A	N/A	N/A	N/A	N/A	N/A	N/A
PvP01_08_v1	876945	15.9546	8	8209120	synonymous_variant	PVP01_0819800	8754G>A	Thr2918Thr	PvP01_08_v2:868,192..878,394(+)	oocyst capsule protein Cap380, putative	Cap380	N/A	N/A	N/A	N/A	cell surface	GO:0009986	N/A	N/A	N/A	N/A	N/A	N/A	N/A
PvP01_08_v1	879952	15.9546	8	8212127	missense_variant	PVP01_0819900	1255G>T	Ala419Ser	PvP01_08_v2:879,107..882,286(-)	T-complex protein 1 subunit epsilon, putative	CCT5	protein folding	GO:0006457	unfolded protein binding	GO:0051082	chaperonin-containing T-complex;cytosol	GO:0005832;GO:0005829	N/A	N/A	GO:0005524;GO:0051082	ATP binding;unfolded protein binding	GO:0006457	protein folding	5473799
PvP01_08_v1	880613	15.9546	8	8212788	synonymous_variant	PVP01_0819900	594C>T	Asp198Asp	PvP01_08_v2:879,107..882,286(-)	T-complex protein 1 subunit epsilon, putative	CCT5	protein folding	GO:0006457	unfolded protein binding	GO:0051082	chaperonin-containing T-complex;cytosol	GO:0005832;GO:0005829	N/A	N/A	GO:0005524;GO:0051082	ATP binding;unfolded protein binding	GO:0006457	protein folding	5473799
PvP01_08_v1	881673	15.9546	8	8213848	upstream_gene_variant	PVP01_0819900	-467A>C		PvP01_08_v2:879,107..882,286(-)	T-complex protein 1 subunit epsilon, putative	CCT5	protein folding	GO:0006457	unfolded protein binding	GO:0051082	chaperonin-containing T-complex;cytosol	GO:0005832;GO:0005829	N/A	N/A	GO:0005524;GO:0051082	ATP binding;unfolded protein binding	GO:0006457	protein folding	5473799
PvP01_08_v1	881994	15.9546	8	8214169	upstream_gene_variant	PVP01_0819900	-788G>A		PvP01_08_v2:879,107..882,286(-)	T-complex protein 1 subunit epsilon, putative	CCT5	protein folding	GO:0006457	unfolded protein binding	GO:0051082	chaperonin-containing T-complex;cytosol	GO:0005832;GO:0005829	N/A	N/A	GO:0005524;GO:0051082	ATP binding;unfolded protein binding	GO:0006457	protein folding	5473799
PvP01_08_v1	882069	15.9546	8	8214244	upstream_gene_variant	PVP01_0819900	-863G>A		PvP01_08_v2:879,107..882,286(-)	T-complex protein 1 subunit epsilon, putative	CCT5	protein folding	GO:0006457	unfolded protein binding	GO:0051082	chaperonin-containing T-complex;cytosol	GO:0005832;GO:0005829	N/A	N/A	GO:0005524;GO:0051082	ATP binding;unfolded protein binding	GO:0006457	protein folding	5473799
PvP01_08_v1	882356	15.9546	8	8214531	upstream_gene_variant	PVP01_0819900	-1150G>T		PvP01_08_v2:879,107..882,286(-)	T-complex protein 1 subunit epsilon, putative	CCT5	protein folding	GO:0006457	unfolded protein binding	GO:0051082	chaperonin-containing T-complex;cytosol	GO:0005832;GO:0005829	N/A	N/A	GO:0005524;GO:0051082	ATP binding;unfolded protein binding	GO:0006457	protein folding	5473799
PvP01_08_v1	882361	15.9546	8	8214536	upstream_gene_variant	PVP01_0819900	-1155T>C		PvP01_08_v2:879,107..882,286(-)	T-complex protein 1 subunit epsilon, putative	CCT5	protein folding	GO:0006457	unfolded protein binding	GO:0051082	chaperonin-containing T-complex;cytosol	GO:0005832;GO:0005829	N/A	N/A	GO:0005524;GO:0051082	ATP binding;unfolded protein binding	GO:0006457	protein folding	5473799
PvP01_08_v1	882412	15.9546	8	8214587	upstream_gene_variant	PVP01_0819900	-1206G>C		PvP01_08_v2:879,107..882,286(-)	T-complex protein 1 subunit epsilon, putative	CCT5	protein folding	GO:0006457	unfolded protein binding	GO:0051082	chaperonin-containing T-complex;cytosol	GO:0005832;GO:0005829	N/A	N/A	GO:0005524;GO:0051082	ATP binding;unfolded protein binding	GO:0006457	protein folding	5473799
PvP01_08_v1	882477	15.9546	8	8214652	upstream_gene_variant	PVP01_0819900	-1271C>T		PvP01_08_v2:879,107..882,286(-)	T-complex protein 1 subunit epsilon, putative	CCT5	protein folding	GO:0006457	unfolded protein binding	GO:0051082	chaperonin-containing T-complex;cytosol	GO:0005832;GO:0005829	N/A	N/A	GO:0005524;GO:0051082	ATP binding;unfolded protein binding	GO:0006457	protein folding	5473799
PvP01_08_v1	882479	15.9546	8	8214654	upstream_gene_variant	PVP01_0819900	-1273A>G		PvP01_08_v2:879,107..882,286(-)	T-complex protein 1 subunit epsilon, putative	CCT5	protein folding	GO:0006457	unfolded protein binding	GO:0051082	chaperonin-containing T-complex;cytosol	GO:0005832;GO:0005829	N/A	N/A	GO:0005524;GO:0051082	ATP binding;unfolded protein binding	GO:0006457	protein folding	5473799
PvP01_08_v1	882484	15.9546	8	8214659	upstream_gene_variant	PVP01_0819900	-1278G>C		PvP01_08_v2:879,107..882,286(-)	T-complex protein 1 subunit epsilon, putative	CCT5	protein folding	GO:0006457	unfolded protein binding	GO:0051082	chaperonin-containing T-complex;cytosol	GO:0005832;GO:0005829	N/A	N/A	GO:0005524;GO:0051082	ATP binding;unfolded protein binding	GO:0006457	protein folding	5473799
PvP01_08_v1	882487	15.9546	8	8214662	upstream_gene_variant	PVP01_0819900	-1281A>G		PvP01_08_v2:879,107..882,286(-)	T-complex protein 1 subunit epsilon, putative	CCT5	protein folding	GO:0006457	unfolded protein binding	GO:0051082	chaperonin-containing T-complex;cytosol	GO:0005832;GO:0005829	N/A	N/A	GO:0005524;GO:0051082	ATP binding;unfolded protein binding	GO:0006457	protein folding	5473799
PvP01_08_v1	882488	15.9546	8	8214663	upstream_gene_variant	PVP01_0819900	-1282A>G		PvP01_08_v2:879,107..882,286(-)	T-complex protein 1 subunit epsilon, putative	CCT5	protein folding	GO:0006457	unfolded protein binding	GO:0051082	chaperonin-containing T-complex;cytosol	GO:0005832;GO:0005829	N/A	N/A	GO:0005524;GO:0051082	ATP binding;unfolded protein binding	GO:0006457	protein folding	5473799
PvP01_08_v1	882507	15.9546	8	8214682	upstream_gene_variant	PVP01_0819900	-1301C>A		PvP01_08_v2:879,107..882,286(-)	T-complex protein 1 subunit epsilon, putative	CCT5	protein folding	GO:0006457	unfolded protein binding	GO:0051082	chaperonin-containing T-complex;cytosol	GO:0005832;GO:0005829	N/A	N/A	GO:0005524;GO:0051082	ATP binding;unfolded protein binding	GO:0006457	protein folding	5473799
PvP01_08_v1	882509	15.9546	8	8214684	upstream_gene_variant	PVP01_0819900	-1303C>G		PvP01_08_v2:879,107..882,286(-)	T-complex protein 1 subunit epsilon, putative	CCT5	protein folding	GO:0006457	unfolded protein binding	GO:0051082	chaperonin-containing T-complex;cytosol	GO:0005832;GO:0005829	N/A	N/A	GO:0005524;GO:0051082	ATP binding;unfolded protein binding	GO:0006457	protein folding	5473799
PvP01_08_v1	882511	15.9546	8	8214686	upstream_gene_variant	PVP01_0819900	-1305G>C		PvP01_08_v2:879,107..882,286(-)	T-complex protein 1 subunit epsilon, putative	CCT5	protein folding	GO:0006457	unfolded protein binding	GO:0051082	chaperonin-containing T-complex;cytosol	GO:0005832;GO:0005829	N/A	N/A	GO:0005524;GO:0051082	ATP binding;unfolded protein binding	GO:0006457	protein folding	5473799
PvP01_08_v1	882521	15.9546	8	8214696	upstream_gene_variant	PVP01_0819900	-1315T>G		PvP01_08_v2:879,107..882,286(-)	T-complex protein 1 subunit epsilon, putative	CCT5	protein folding	GO:0006457	unfolded protein binding	GO:0051082	chaperonin-containing T-complex;cytosol	GO:0005832;GO:0005829	N/A	N/A	GO:0005524;GO:0051082	ATP binding;unfolded protein binding	GO:0006457	protein folding	5473799
PvP01_08_v1	882523	15.9546	8	8214698	upstream_gene_variant	PVP01_0819900	-1317T>A		PvP01_08_v2:879,107..882,286(-)	T-complex protein 1 subunit epsilon, putative	CCT5	protein folding	GO:0006457	unfolded protein binding	GO:0051082	chaperonin-containing T-complex;cytosol	GO:0005832;GO:0005829	N/A	N/A	GO:0005524;GO:0051082	ATP binding;unfolded protein binding	GO:0006457	protein folding	5473799
PvP01_08_v1	882561	15.9546	8	8214736	upstream_gene_variant	PVP01_0819900	-1355G>T		PvP01_08_v2:879,107..882,286(-)	T-complex protein 1 subunit epsilon, putative	CCT5	protein folding	GO:0006457	unfolded protein binding	GO:0051082	chaperonin-containing T-complex;cytosol	GO:0005832;GO:0005829	N/A	N/A	GO:0005524;GO:0051082	ATP binding;unfolded protein binding	GO:0006457	protein folding	5473799
PvP01_08_v1	882596	15.9546	8	8214771	upstream_gene_variant	PVP01_0819900	-1390G>C		PvP01_08_v2:879,107..882,286(-)	T-complex protein 1 subunit epsilon, putative	CCT5	protein folding	GO:0006457	unfolded protein binding	GO:0051082	chaperonin-containing T-complex;cytosol	GO:0005832;GO:0005829	N/A	N/A	GO:0005524;GO:0051082	ATP binding;unfolded protein binding	GO:0006457	protein folding	5473799
PvP01_08_v1	883258	15.9546	8	8215433	missense_variant	PVP01_0820000	1073C>A	Ala358Glu	PvP01_08_v2:882,293..884,568(-)	CPW-WPC family protein	CPW-WPC family protein	N/A	N/A	N/A	N/A	N/A	N/A	N/A	N/A	N/A	N/A	N/A	N/A	N/A
PvP01_08_v1	886030	15.9546	8	8218205	upstream_gene_variant	PVP01_0819900	-4824T>A		PvP01_08_v2:879,107..882,286(-)	T-complex protein 1 subunit epsilon, putative	CCT5	protein folding	GO:0006457	unfolded protein binding	GO:0051082	chaperonin-containing T-complex;cytosol	GO:0005832;GO:0005829	N/A	N/A	GO:0005524;GO:0051082	ATP binding;unfolded protein binding	GO:0006457	protein folding	5473799
PvP01_08_v1	886716	15.9546	8	8218891	synonymous_variant	PVP01_0820100	18G>A	Leu6Leu	PvP01_08_v2:884,854..887,557(-)	protein transport protein SEC22, putative	SEC22	endoplasmic reticulum to Golgi vesicle-mediated transport	GO:0006888	SNAP receptor activity	GO:0005484	COPII-coated ER to Golgi transport vesicle;Golgi apparatus;SNARE complex;endoplasmic reticulum	GO:0030134;GO:0005794;GO:0031201;GO:0005783	GO:0016021	integral component of membrane	N/A	N/A	GO:0016192	vesicle-mediated transport	N/A
PvP01_08_v1	887212	15.9546	8	8219387	upstream_gene_variant	PVP01_0820000	-2882G>T		PvP01_08_v2:882,293..884,568(-)	CPW-WPC family protein	CPW-WPC family protein	N/A	N/A	N/A	N/A	N/A	N/A	N/A	N/A	N/A	N/A	N/A	N/A	N/A
PvP01_08_v1	887607	15.9546	8	8219782	upstream_gene_variant	PVP01_0820000	-3277T>A		PvP01_08_v2:882,293..884,568(-)	CPW-WPC family protein	CPW-WPC family protein	N/A	N/A	N/A	N/A	N/A	N/A	N/A	N/A	N/A	N/A	N/A	N/A	N/A
PvP01_08_v1	887670	15.9546	8	8219845	upstream_gene_variant	PVP01_0820000	-3340A>C		PvP01_08_v2:882,293..884,568(-)	CPW-WPC family protein	CPW-WPC family protein	N/A	N/A	N/A	N/A	N/A	N/A	N/A	N/A	N/A	N/A	N/A	N/A	N/A
PvP01_08_v1	887703	15.9546	8	8219878	upstream_gene_variant	PVP01_0820000	-3373G>C		PvP01_08_v2:882,293..884,568(-)	CPW-WPC family protein	CPW-WPC family protein	N/A	N/A	N/A	N/A	N/A	N/A	N/A	N/A	N/A	N/A	N/A	N/A	N/A
PvP01_08_v1	887737	15.9546	8	8219912	upstream_gene_variant	PVP01_0820000	-3407C>G		PvP01_08_v2:882,293..884,568(-)	CPW-WPC family protein	CPW-WPC family protein	N/A	N/A	N/A	N/A	N/A	N/A	N/A	N/A	N/A	N/A	N/A	N/A	N/A
PvP01_08_v1	888422	15.9546	8	8220597	upstream_gene_variant	PVP01_0820000	-4092G>A		PvP01_08_v2:882,293..884,568(-)	CPW-WPC family protein	CPW-WPC family protein	N/A	N/A	N/A	N/A	N/A	N/A	N/A	N/A	N/A	N/A	N/A	N/A	N/A
PvP01_08_v1	888474	15.9546	8	8220649	upstream_gene_variant	PVP01_0820000	-4144G>T		PvP01_08_v2:882,293..884,568(-)	CPW-WPC family protein	CPW-WPC family protein	N/A	N/A	N/A	N/A	N/A	N/A	N/A	N/A	N/A	N/A	N/A	N/A	N/A
PvP01_08_v1	888509	15.9546	8	8220684	upstream_gene_variant	PVP01_0820000	-4179G>T		PvP01_08_v2:882,293..884,568(-)	CPW-WPC family protein	CPW-WPC family protein	N/A	N/A	N/A	N/A	N/A	N/A	N/A	N/A	N/A	N/A	N/A	N/A	N/A
PvP01_08_v1	888512	15.9546	8	8220687	upstream_gene_variant	PVP01_0820000	-4182C>T		PvP01_08_v2:882,293..884,568(-)	CPW-WPC family protein	CPW-WPC family protein	N/A	N/A	N/A	N/A	N/A	N/A	N/A	N/A	N/A	N/A	N/A	N/A	N/A
PvP01_08_v1	888918	15.9546	8	8221093	upstream_gene_variant	PVP01_0820000	-4588G>A		PvP01_08_v2:882,293..884,568(-)	CPW-WPC family protein	CPW-WPC family protein	N/A	N/A	N/A	N/A	N/A	N/A	N/A	N/A	N/A	N/A	N/A	N/A	N/A
PvP01_08_v1	889710	15.9546	8	8221885	upstream_gene_variant	PVP01_0820100	-2977A>G		PvP01_08_v2:884,854..887,557(-)	protein transport protein SEC22, putative	SEC22	endoplasmic reticulum to Golgi vesicle-mediated transport	GO:0006888	SNAP receptor activity	GO:0005484	COPII-coated ER to Golgi transport vesicle;Golgi apparatus;SNARE complex;endoplasmic reticulum	GO:0030134;GO:0005794;GO:0031201;GO:0005783	GO:0016021	integral component of membrane	N/A	N/A	GO:0016192	vesicle-mediated transport	N/A
PvP01_08_v1	889835	15.9546	8	8222010	upstream_gene_variant	PVP01_0820100	-3102T>C		PvP01_08_v2:884,854..887,557(-)	protein transport protein SEC22, putative	SEC22	endoplasmic reticulum to Golgi vesicle-mediated transport	GO:0006888	SNAP receptor activity	GO:0005484	COPII-coated ER to Golgi transport vesicle;Golgi apparatus;SNARE complex;endoplasmic reticulum	GO:0030134;GO:0005794;GO:0031201;GO:0005783	GO:0016021	integral component of membrane	N/A	N/A	GO:0016192	vesicle-mediated transport	N/A
PvP01_08_v1	890075	15.9546	8	8222250	upstream_gene_variant	PVP01_0820100	-3342C>T		PvP01_08_v2:884,854..887,557(-)	protein transport protein SEC22, putative	SEC22	endoplasmic reticulum to Golgi vesicle-mediated transport	GO:0006888	SNAP receptor activity	GO:0005484	COPII-coated ER to Golgi transport vesicle;Golgi apparatus;SNARE complex;endoplasmic reticulum	GO:0030134;GO:0005794;GO:0031201;GO:0005783	GO:0016021	integral component of membrane	N/A	N/A	GO:0016192	vesicle-mediated transport	N/A
PvP01_08_v1	890363	15.9546	8	8222538	upstream_gene_variant	PVP01_0820100	-3630T>A		PvP01_08_v2:884,854..887,557(-)	protein transport protein SEC22, putative	SEC22	endoplasmic reticulum to Golgi vesicle-mediated transport	GO:0006888	SNAP receptor activity	GO:0005484	COPII-coated ER to Golgi transport vesicle;Golgi apparatus;SNARE complex;endoplasmic reticulum	GO:0030134;GO:0005794;GO:0031201;GO:0005783	GO:0016021	integral component of membrane	N/A	N/A	GO:0016192	vesicle-mediated transport	N/A
PvP01_08_v1	890751	15.9546	8	8222926	upstream_gene_variant	PVP01_0820100	-4018A>T		PvP01_08_v2:884,854..887,557(-)	protein transport protein SEC22, putative	SEC22	endoplasmic reticulum to Golgi vesicle-mediated transport	GO:0006888	SNAP receptor activity	GO:0005484	COPII-coated ER to Golgi transport vesicle;Golgi apparatus;SNARE complex;endoplasmic reticulum	GO:0030134;GO:0005794;GO:0031201;GO:0005783	GO:0016021	integral component of membrane	N/A	N/A	GO:0016192	vesicle-mediated transport	N/A
PvP01_08_v1	890889	15.9546	8	8223064	upstream_gene_variant	PVP01_0820100	-4156T>G		PvP01_08_v2:884,854..887,557(-)	protein transport protein SEC22, putative	SEC22	endoplasmic reticulum to Golgi vesicle-mediated transport	GO:0006888	SNAP receptor activity	GO:0005484	COPII-coated ER to Golgi transport vesicle;Golgi apparatus;SNARE complex;endoplasmic reticulum	GO:0030134;GO:0005794;GO:0031201;GO:0005783	GO:0016021	integral component of membrane	N/A	N/A	GO:0016192	vesicle-mediated transport	N/A
PvP01_08_v1	891687	15.9546	8	8223862	upstream_gene_variant	PVP01_0820100	-4954G>A		PvP01_08_v2:884,854..887,557(-)	protein transport protein SEC22, putative	SEC22	endoplasmic reticulum to Golgi vesicle-mediated transport	GO:0006888	SNAP receptor activity	GO:0005484	COPII-coated ER to Golgi transport vesicle;Golgi apparatus;SNARE complex;endoplasmic reticulum	GO:0030134;GO:0005794;GO:0031201;GO:0005783	GO:0016021	integral component of membrane	N/A	N/A	GO:0016192	vesicle-mediated transport	N/A
PvP01_08_v1	892066	15.9546	8	8224241	upstream_gene_variant	PVP01_0820200	-2165G>A		NA	NA		NA	NA	NA	NA	NA	NA	NA	NA	NA	NA	NA	NA	NA
PvP01_08_v1	892252	15.9546	8	8224427	upstream_gene_variant	PVP01_0820200	-2351G>C		NA	NA		NA	NA	NA	NA	NA	NA	NA	NA	NA	NA	NA	NA	NA
PvP01_08_v1	893435	15.9546	8	8225610	synonymous_variant	PVP01_0820300	360A>G	Gln120Gln	PvP01_08_v2:892,589..894,369(+)	conserved protein, unknown function	conserved protein, unknown function	N/A	N/A	N/A	N/A	N/A	N/A	N/A	N/A	N/A	N/A	N/A	N/A	5473803
PvP01_08_v1	893735	15.9546	8	8225910	missense_variant	PVP01_0820300	660G>T	Gln220His	PvP01_08_v2:892,589..894,369(+)	conserved protein, unknown function	conserved protein, unknown function	N/A	N/A	N/A	N/A	N/A	N/A	N/A	N/A	N/A	N/A	N/A	N/A	5473803
PvP01_08_v1	895097	15.9546	8	8227272	synonymous_variant	PVP01_0820400	168C>A	Ile56Ile	PvP01_08_v2:894,383..896,568(+)	conserved Plasmodium protein, unknown function	conserved Plasmodium protein, unknown function	N/A	N/A	N/A	N/A	N/A	N/A	N/A	N/A	N/A	N/A	N/A	N/A	N/A
PvP01_08_v1	895301	15.9546	8	8227476	missense_variant	PVP01_0820400	372G>T	Arg124Ser	PvP01_08_v2:894,383..896,568(+)	conserved Plasmodium protein, unknown function	conserved Plasmodium protein, unknown function	N/A	N/A	N/A	N/A	N/A	N/A	N/A	N/A	N/A	N/A	N/A	N/A	N/A
PvP01_08_v1	896066	15.9546	8	8228241	missense_variant	PVP01_0820400	1137G>T	Lys379Asn	PvP01_08_v2:894,383..896,568(+)	conserved Plasmodium protein, unknown function	conserved Plasmodium protein, unknown function	N/A	N/A	N/A	N/A	N/A	N/A	N/A	N/A	N/A	N/A	N/A	N/A	N/A
PvP01_08_v1	898837	15.9546	8	8231012	missense_variant	PVP01_0820500	5884C>A	Gln1962Lys	PvP01_08_v2:896,677..905,770(-)	ABC transporter I family member 1, putative	ABCI3	N/A	N/A	N/A	N/A	N/A	N/A	GO:0016021	integral component of membrane	GO:0005524;GO:0042626	ATP binding;ATPase-coupled transmembrane transporter activity	GO:0055085	transmembrane transport	N/A
PvP01_08_v1	899366	15.9546	8	8231541	missense_variant	PVP01_0820500	5355G>C	Leu1785Phe	PvP01_08_v2:896,677..905,770(-)	ABC transporter I family member 1, putative	ABCI3	N/A	N/A	N/A	N/A	N/A	N/A	GO:0016021	integral component of membrane	GO:0005524;GO:0042626	ATP binding;ATPase-coupled transmembrane transporter activity	GO:0055085	transmembrane transport	N/A
PvP01_08_v1	899507	15.9546	8	8231682	synonymous_variant	PVP01_0820500	5214C>T	Phe1738Phe	PvP01_08_v2:896,677..905,770(-)	ABC transporter I family member 1, putative	ABCI3	N/A	N/A	N/A	N/A	N/A	N/A	GO:0016021	integral component of membrane	GO:0005524;GO:0042626	ATP binding;ATPase-coupled transmembrane transporter activity	GO:0055085	transmembrane transport	N/A
PvP01_08_v1	899933	15.9546	8	8232108	synonymous_variant	PVP01_0820500	4788A>C	Pro1596Pro	PvP01_08_v2:896,677..905,770(-)	ABC transporter I family member 1, putative	ABCI3	N/A	N/A	N/A	N/A	N/A	N/A	GO:0016021	integral component of membrane	GO:0005524;GO:0042626	ATP binding;ATPase-coupled transmembrane transporter activity	GO:0055085	transmembrane transport	N/A
PvP01_08_v1	900293	15.9546	8	8232468	synonymous_variant	PVP01_0820500	4428C>A	Ile1476Ile	PvP01_08_v2:896,677..905,770(-)	ABC transporter I family member 1, putative	ABCI3	N/A	N/A	N/A	N/A	N/A	N/A	GO:0016021	integral component of membrane	GO:0005524;GO:0042626	ATP binding;ATPase-coupled transmembrane transporter activity	GO:0055085	transmembrane transport	N/A
PvP01_08_v1	903333	15.9546	8	8235508	missense_variant	PVP01_0820500	1388G>A	Arg463His	PvP01_08_v2:896,677..905,770(-)	ABC transporter I family member 1, putative	ABCI3	N/A	N/A	N/A	N/A	N/A	N/A	GO:0016021	integral component of membrane	GO:0005524;GO:0042626	ATP binding;ATPase-coupled transmembrane transporter activity	GO:0055085	transmembrane transport	N/A
PvP01_08_v1	903652	15.9546	8	8235827	missense_variant	PVP01_0820500	1069C>A	Gln357Lys	PvP01_08_v2:896,677..905,770(-)	ABC transporter I family member 1, putative	ABCI3	N/A	N/A	N/A	N/A	N/A	N/A	GO:0016021	integral component of membrane	GO:0005524;GO:0042626	ATP binding;ATPase-coupled transmembrane transporter activity	GO:0055085	transmembrane transport	N/A
PvP01_08_v1	904241	15.9546	8	8236416	synonymous_variant	PVP01_0820500	480C>T	Gly160Gly	PvP01_08_v2:896,677..905,770(-)	ABC transporter I family member 1, putative	ABCI3	N/A	N/A	N/A	N/A	N/A	N/A	GO:0016021	integral component of membrane	GO:0005524;GO:0042626	ATP binding;ATPase-coupled transmembrane transporter activity	GO:0055085	transmembrane transport	N/A
PvP01_08_v1	904296	15.9546	8	8236471	missense_variant	PVP01_0820500	425C>T	Ala142Val	PvP01_08_v2:896,677..905,770(-)	ABC transporter I family member 1, putative	ABCI3	N/A	N/A	N/A	N/A	N/A	N/A	GO:0016021	integral component of membrane	GO:0005524;GO:0042626	ATP binding;ATPase-coupled transmembrane transporter activity	GO:0055085	transmembrane transport	N/A
PvP01_08_v1	904536	15.9546	8	8236711	downstream_gene_variant	PVP01_0820600	*2545A>G		NA	NA		NA	NA	NA	NA	NA	NA	NA	NA	NA	NA	NA	NA	NA
PvP01_08_v1	904842	15.9546	8	8237017	downstream_gene_variant	PVP01_0820600	*2239C>G		NA	NA		NA	NA	NA	NA	NA	NA	NA	NA	NA	NA	NA	NA	NA
PvP01_08_v1	904846	15.9546	8	8237021	downstream_gene_variant	PVP01_0820600	*2235T>C		NA	NA		NA	NA	NA	NA	NA	NA	NA	NA	NA	NA	NA	NA	NA
PvP01_08_v1	905364	15.9546	8	8237539	upstream_gene_variant	PVP01_0820500	-344G>C		PvP01_08_v2:896,677..905,770(-)	ABC transporter I family member 1, putative	ABCI3	N/A	N/A	N/A	N/A	N/A	N/A	GO:0016021	integral component of membrane	GO:0005524;GO:0042626	ATP binding;ATPase-coupled transmembrane transporter activity	GO:0055085	transmembrane transport	N/A
PvP01_08_v1	905385	15.9546	8	8237560	upstream_gene_variant	PVP01_0820500	-365C>A		PvP01_08_v2:896,677..905,770(-)	ABC transporter I family member 1, putative	ABCI3	N/A	N/A	N/A	N/A	N/A	N/A	GO:0016021	integral component of membrane	GO:0005524;GO:0042626	ATP binding;ATPase-coupled transmembrane transporter activity	GO:0055085	transmembrane transport	N/A
PvP01_08_v1	905449	15.9546	8	8237624	upstream_gene_variant	PVP01_0820500	-429T>C		PvP01_08_v2:896,677..905,770(-)	ABC transporter I family member 1, putative	ABCI3	N/A	N/A	N/A	N/A	N/A	N/A	GO:0016021	integral component of membrane	GO:0005524;GO:0042626	ATP binding;ATPase-coupled transmembrane transporter activity	GO:0055085	transmembrane transport	N/A
PvP01_08_v1	905453	15.9546	8	8237628	upstream_gene_variant	PVP01_0820500	-433C>T		PvP01_08_v2:896,677..905,770(-)	ABC transporter I family member 1, putative	ABCI3	N/A	N/A	N/A	N/A	N/A	N/A	GO:0016021	integral component of membrane	GO:0005524;GO:0042626	ATP binding;ATPase-coupled transmembrane transporter activity	GO:0055085	transmembrane transport	N/A
PvP01_08_v1	906443	15.9546	8	8238618	upstream_gene_variant	PVP01_0820500	-1423C>G		PvP01_08_v2:896,677..905,770(-)	ABC transporter I family member 1, putative	ABCI3	N/A	N/A	N/A	N/A	N/A	N/A	GO:0016021	integral component of membrane	GO:0005524;GO:0042626	ATP binding;ATPase-coupled transmembrane transporter activity	GO:0055085	transmembrane transport	N/A
PvP01_08_v1	906445	15.9546	8	8238620	upstream_gene_variant	PVP01_0820500	-1425T>G		PvP01_08_v2:896,677..905,770(-)	ABC transporter I family member 1, putative	ABCI3	N/A	N/A	N/A	N/A	N/A	N/A	GO:0016021	integral component of membrane	GO:0005524;GO:0042626	ATP binding;ATPase-coupled transmembrane transporter activity	GO:0055085	transmembrane transport	N/A
PvP01_08_v1	906751	15.9546	8	8238926	upstream_gene_variant	PVP01_0820500	-1731T>A		PvP01_08_v2:896,677..905,770(-)	ABC transporter I family member 1, putative	ABCI3	N/A	N/A	N/A	N/A	N/A	N/A	GO:0016021	integral component of membrane	GO:0005524;GO:0042626	ATP binding;ATPase-coupled transmembrane transporter activity	GO:0055085	transmembrane transport	N/A
PvP01_08_v1	907380	15.9546	8	8239555	upstream_gene_variant	PVP01_0820500	-2360A>T		PvP01_08_v2:896,677..905,770(-)	ABC transporter I family member 1, putative	ABCI3	N/A	N/A	N/A	N/A	N/A	N/A	GO:0016021	integral component of membrane	GO:0005524;GO:0042626	ATP binding;ATPase-coupled transmembrane transporter activity	GO:0055085	transmembrane transport	N/A
PvP01_08_v1	908451	15.9546	8	8240626	upstream_gene_variant	PVP01_0820500	-3431G>A		PvP01_08_v2:896,677..905,770(-)	ABC transporter I family member 1, putative	ABCI3	N/A	N/A	N/A	N/A	N/A	N/A	GO:0016021	integral component of membrane	GO:0005524;GO:0042626	ATP binding;ATPase-coupled transmembrane transporter activity	GO:0055085	transmembrane transport	N/A
PvP01_08_v1	911049	15.9546	8	8243224	upstream_gene_variant	PVP01_0820600	-3075A>G		NA	NA		NA	NA	NA	NA	NA	NA	NA	NA	NA	NA	NA	NA	NA
PvP01_08_v1	912334	15.9546	8	8244509	missense_variant	PVP01_0820800	3356C>G	Ala1119Gly	PvP01_08_v2:910,977..916,859(-)	kinesin-8X, putative	kinesin-8X, putative	microtubule depolymerization	GO:0007019	ATP hydrolysis activity	GO:0016887	microtubule;mitotic spindle;nucleus	GO:0005874;GO:0072686;GO:0005634	N/A	N/A	GO:0005524;GO:0008017;GO:0003777	ATP binding;microtubule binding;microtubule motor activity	GO:0007018	microtubule-based movement	N/A
PvP01_08_v1	912571	15.9546	8	8244746	missense_variant	PVP01_0820800	3119C>T	Pro1040Leu	PvP01_08_v2:910,977..916,859(-)	kinesin-8X, putative	kinesin-8X, putative	microtubule depolymerization	GO:0007019	ATP hydrolysis activity	GO:0016887	microtubule;mitotic spindle;nucleus	GO:0005874;GO:0072686;GO:0005634	N/A	N/A	GO:0005524;GO:0008017;GO:0003777	ATP binding;microtubule binding;microtubule motor activity	GO:0007018	microtubule-based movement	N/A
PvP01_08_v1	914210	15.9546	8	8246385	missense_variant	PVP01_0820800	1480G>A	Ala494Thr	PvP01_08_v2:910,977..916,859(-)	kinesin-8X, putative	kinesin-8X, putative	microtubule depolymerization	GO:0007019	ATP hydrolysis activity	GO:0016887	microtubule;mitotic spindle;nucleus	GO:0005874;GO:0072686;GO:0005634	N/A	N/A	GO:0005524;GO:0008017;GO:0003777	ATP binding;microtubule binding;microtubule motor activity	GO:0007018	microtubule-based movement	N/A
PvP01_08_v1	914227	15.9546	8	8246402	missense_variant	PVP01_0820800	1463G>C	Ser488Thr	PvP01_08_v2:910,977..916,859(-)	kinesin-8X, putative	kinesin-8X, putative	microtubule depolymerization	GO:0007019	ATP hydrolysis activity	GO:0016887	microtubule;mitotic spindle;nucleus	GO:0005874;GO:0072686;GO:0005634	N/A	N/A	GO:0005524;GO:0008017;GO:0003777	ATP binding;microtubule binding;microtubule motor activity	GO:0007018	microtubule-based movement	N/A
PvP01_08_v1	915544	15.9546	8	8247719	missense_variant	PVP01_0820800	146C>T	Ala49Val	PvP01_08_v2:910,977..916,859(-)	kinesin-8X, putative	kinesin-8X, putative	microtubule depolymerization	GO:0007019	ATP hydrolysis activity	GO:0016887	microtubule;mitotic spindle;nucleus	GO:0005874;GO:0072686;GO:0005634	N/A	N/A	GO:0005524;GO:0008017;GO:0003777	ATP binding;microtubule binding;microtubule motor activity	GO:0007018	microtubule-based movement	N/A
PvP01_08_v1	916893	15.9546	8	8249068	upstream_gene_variant	PVP01_0820800	-1204G>A		PvP01_08_v2:910,977..916,859(-)	kinesin-8X, putative	kinesin-8X, putative	microtubule depolymerization	GO:0007019	ATP hydrolysis activity	GO:0016887	microtubule;mitotic spindle;nucleus	GO:0005874;GO:0072686;GO:0005634	N/A	N/A	GO:0005524;GO:0008017;GO:0003777	ATP binding;microtubule binding;microtubule motor activity	GO:0007018	microtubule-based movement	N/A
PvP01_08_v1	919176	15.9546	8	8251351	upstream_gene_variant	PVP01_0820800	-3487T>G		PvP01_08_v2:910,977..916,859(-)	kinesin-8X, putative	kinesin-8X, putative	microtubule depolymerization	GO:0007019	ATP hydrolysis activity	GO:0016887	microtubule;mitotic spindle;nucleus	GO:0005874;GO:0072686;GO:0005634	N/A	N/A	GO:0005524;GO:0008017;GO:0003777	ATP binding;microtubule binding;microtubule motor activity	GO:0007018	microtubule-based movement	N/A
PvP01_08_v1	919947	15.9546	8	8252122	missense_variant	PVP01_0821000	494C>T	Pro165Leu	PvP01_08_v2:919,097..922,370(+)	CCR4 domain-containing protein 4, putative	CCR4-4	N/A	N/A	nuclease activity	GO:0004518	nucleus	GO:0005634	N/A	N/A	GO:0004519;GO:0004527	endonuclease activity;exonuclease activity	N/A	N/A	N/A
PvP01_08_v1	920392	15.1095	8	8252567	missense_variant	PVP01_0821000	939T>G	Asp313Glu	PvP01_08_v2:919,097..922,370(+)	CCR4 domain-containing protein 4, putative	CCR4-4	N/A	N/A	nuclease activity	GO:0004518	nucleus	GO:0005634	N/A	N/A	GO:0004519;GO:0004527	endonuclease activity;exonuclease activity	N/A	N/A	N/A
PvP01_08_v1	921558	15.9546	8	8253733	missense_variant	PVP01_0821000	2105C>T	Ser702Leu	PvP01_08_v2:919,097..922,370(+)	CCR4 domain-containing protein 4, putative	CCR4-4	N/A	N/A	nuclease activity	GO:0004518	nucleus	GO:0005634	N/A	N/A	GO:0004519;GO:0004527	endonuclease activity;exonuclease activity	N/A	N/A	N/A
PvP01_08_v1	922058	15.9546	8	8254233	upstream_gene_variant	PVP01_0820900	-3506A>G		NA	NA		NA	NA	NA	NA	NA	NA	NA	NA	NA	NA	NA	NA	NA
PvP01_08_v1	922850	15.9546	8	8255025	upstream_gene_variant	PVP01_0820900	-4298G>T		NA	NA		NA	NA	NA	NA	NA	NA	NA	NA	NA	NA	NA	NA	NA
PvP01_08_v1	923945	15.9546	8	8256120	downstream_gene_variant	PVP01_0821000	*2026C>A		PvP01_08_v2:919,097..922,370(+)	CCR4 domain-containing protein 4, putative	CCR4-4	N/A	N/A	nuclease activity	GO:0004518	nucleus	GO:0005634	N/A	N/A	GO:0004519;GO:0004527	endonuclease activity;exonuclease activity	N/A	N/A	N/A
PvP01_08_v1	924707	15.9546	8	8256882	missense_variant	PVP01_0821200	4875G>A	Met1625Ile	PvP01_08_v2:923,927..931,157(-)	P4-type ATPase ATP7, putative	ATPase7	N/A	N/A	phosphatidylcholine flippase activity	GO:0140345	cytoplasm;plasma membrane	GO:0005737;GO:0005886	GO:0016021	integral component of membrane	GO:0005524;GO:0140326;GO:0016787;GO:0000287;GO:0000166	ATP binding;ATPase-coupled intramembrane lipid transporter activity;hydrolase activity;magnesium ion binding;nucleotide binding	GO:0015914	phospholipid transport	N/A
PvP01_08_v1	926690	15.9546	8	8258865	synonymous_variant	PVP01_0821200	2892C>A	Leu964Leu	PvP01_08_v2:923,927..931,157(-)	P4-type ATPase ATP7, putative	ATPase7	N/A	N/A	phosphatidylcholine flippase activity	GO:0140345	cytoplasm;plasma membrane	GO:0005737;GO:0005886	GO:0016021	integral component of membrane	GO:0005524;GO:0140326;GO:0016787;GO:0000287;GO:0000166	ATP binding;ATPase-coupled intramembrane lipid transporter activity;hydrolase activity;magnesium ion binding;nucleotide binding	GO:0015914	phospholipid transport	N/A
PvP01_08_v1	928544	15.9546	8	8260719	synonymous_variant	PVP01_0821200	1038C>T	Asn346Asn	PvP01_08_v2:923,927..931,157(-)	P4-type ATPase ATP7, putative	ATPase7	N/A	N/A	phosphatidylcholine flippase activity	GO:0140345	cytoplasm;plasma membrane	GO:0005737;GO:0005886	GO:0016021	integral component of membrane	GO:0005524;GO:0140326;GO:0016787;GO:0000287;GO:0000166	ATP binding;ATPase-coupled intramembrane lipid transporter activity;hydrolase activity;magnesium ion binding;nucleotide binding	GO:0015914	phospholipid transport	N/A
PvP01_08_v1	929663	15.9546	8	8261838	upstream_gene_variant	PVP01_0821200	-82A>C		PvP01_08_v2:923,927..931,157(-)	P4-type ATPase ATP7, putative	ATPase7	N/A	N/A	phosphatidylcholine flippase activity	GO:0140345	cytoplasm;plasma membrane	GO:0005737;GO:0005886	GO:0016021	integral component of membrane	GO:0005524;GO:0140326;GO:0016787;GO:0000287;GO:0000166	ATP binding;ATPase-coupled intramembrane lipid transporter activity;hydrolase activity;magnesium ion binding;nucleotide binding	GO:0015914	phospholipid transport	N/A
PvP01_08_v1	930099	15.9546	8	8262274	upstream_gene_variant	PVP01_0821200	-518C>T		PvP01_08_v2:923,927..931,157(-)	P4-type ATPase ATP7, putative	ATPase7	N/A	N/A	phosphatidylcholine flippase activity	GO:0140345	cytoplasm;plasma membrane	GO:0005737;GO:0005886	GO:0016021	integral component of membrane	GO:0005524;GO:0140326;GO:0016787;GO:0000287;GO:0000166	ATP binding;ATPase-coupled intramembrane lipid transporter activity;hydrolase activity;magnesium ion binding;nucleotide binding	GO:0015914	phospholipid transport	N/A
PvP01_08_v1	931614	15.9546	8	8263789	upstream_gene_variant	PVP01_0821200	-2033G>T		PvP01_08_v2:923,927..931,157(-)	P4-type ATPase ATP7, putative	ATPase7	N/A	N/A	phosphatidylcholine flippase activity	GO:0140345	cytoplasm;plasma membrane	GO:0005737;GO:0005886	GO:0016021	integral component of membrane	GO:0005524;GO:0140326;GO:0016787;GO:0000287;GO:0000166	ATP binding;ATPase-coupled intramembrane lipid transporter activity;hydrolase activity;magnesium ion binding;nucleotide binding	GO:0015914	phospholipid transport	N/A
PvP01_08_v1	932490	15.9546	8	8264665	missense_variant	PVP01_0821300	178G>A	Ala60Thr	PvP01_08_v2:930,707..934,093(+)	conserved protein, unknown function	conserved protein, unknown function	N/A	N/A	N/A	N/A	N/A	N/A	GO:0016021	integral component of membrane	N/A	N/A	N/A	N/A	5473813
PvP01_08_v1	932573	15.9546	8	8264748	synonymous_variant	PVP01_0821300	261A>G	Ala87Ala	PvP01_08_v2:930,707..934,093(+)	conserved protein, unknown function	conserved protein, unknown function	N/A	N/A	N/A	N/A	N/A	N/A	GO:0016021	integral component of membrane	N/A	N/A	N/A	N/A	5473813
PvP01_08_v1	932582	15.9546	8	8264757	missense_variant	PVP01_0821300	270C>G	Asn90Lys	PvP01_08_v2:930,707..934,093(+)	conserved protein, unknown function	conserved protein, unknown function	N/A	N/A	N/A	N/A	N/A	N/A	GO:0016021	integral component of membrane	N/A	N/A	N/A	N/A	5473813
PvP01_08_v1	933182	15.9546	8	8265357	synonymous_variant	PVP01_0821300	870G>A	Arg290Arg	PvP01_08_v2:930,707..934,093(+)	conserved protein, unknown function	conserved protein, unknown function	N/A	N/A	N/A	N/A	N/A	N/A	GO:0016021	integral component of membrane	N/A	N/A	N/A	N/A	5473813
PvP01_08_v1	933647	15.9546	8	8265822	upstream_gene_variant	PVP01_0821200	-4066T>C		PvP01_08_v2:923,927..931,157(-)	P4-type ATPase ATP7, putative	ATPase7	N/A	N/A	phosphatidylcholine flippase activity	GO:0140345	cytoplasm;plasma membrane	GO:0005737;GO:0005886	GO:0016021	integral component of membrane	GO:0005524;GO:0140326;GO:0016787;GO:0000287;GO:0000166	ATP binding;ATPase-coupled intramembrane lipid transporter activity;hydrolase activity;magnesium ion binding;nucleotide binding	GO:0015914	phospholipid transport	N/A
PvP01_08_v1	933648	15.9546	8	8265823	upstream_gene_variant	PVP01_0821200	-4067C>T		PvP01_08_v2:923,927..931,157(-)	P4-type ATPase ATP7, putative	ATPase7	N/A	N/A	phosphatidylcholine flippase activity	GO:0140345	cytoplasm;plasma membrane	GO:0005737;GO:0005886	GO:0016021	integral component of membrane	GO:0005524;GO:0140326;GO:0016787;GO:0000287;GO:0000166	ATP binding;ATPase-coupled intramembrane lipid transporter activity;hydrolase activity;magnesium ion binding;nucleotide binding	GO:0015914	phospholipid transport	N/A
PvP01_08_v1	939006	15.9546	8	8271181	upstream_gene_variant	PVP01_0821400	-3205C>A		NA	NA		NA	NA	NA	NA	NA	NA	NA	NA	NA	NA	NA	NA	NA
PvP01_08_v1	939703	15.9546	8	8271878	synonymous_variant	PVP01_0821500	288G>A	Lys96Lys	PvP01_08_v2:938,777..942,429(+)	cleavage and polyadenylation specificity factor, putative	cleavage and polyadenylation specificity factor, putative	N/A	N/A	N/A	N/A	N/A	N/A	N/A	N/A	N/A	N/A	N/A	N/A	N/A
PvP01_08_v1	940944	15.9546	8	8273119	missense_variant	PVP01_0821500	1529C>A	Ser510Tyr	PvP01_08_v2:938,777..942,429(+)	cleavage and polyadenylation specificity factor, putative	cleavage and polyadenylation specificity factor, putative	N/A	N/A	N/A	N/A	N/A	N/A	N/A	N/A	N/A	N/A	N/A	N/A	N/A
PvP01_08_v1	941444	15.9546	8	8273619	missense_variant	PVP01_0821500	2029T>A	Leu677Met	PvP01_08_v2:938,777..942,429(+)	cleavage and polyadenylation specificity factor, putative	cleavage and polyadenylation specificity factor, putative	N/A	N/A	N/A	N/A	N/A	N/A	N/A	N/A	N/A	N/A	N/A	N/A	N/A
PvP01_08_v1	942111	15.9546	8	8274286	missense_variant	PVP01_0821500	2696A>C	Gln899Pro	PvP01_08_v2:938,777..942,429(+)	cleavage and polyadenylation specificity factor, putative	cleavage and polyadenylation specificity factor, putative	N/A	N/A	N/A	N/A	N/A	N/A	N/A	N/A	N/A	N/A	N/A	N/A	N/A
PvP01_08_v1	942215	15.9546	8	8274390	downstream_gene_variant	PVP01_0821500	*64G>A		PvP01_08_v2:938,777..942,429(+)	cleavage and polyadenylation specificity factor, putative	cleavage and polyadenylation specificity factor, putative	N/A	N/A	N/A	N/A	N/A	N/A	N/A	N/A	N/A	N/A	N/A	N/A	N/A
PvP01_08_v1	942854	15.9546	8	8275029	synonymous_variant	PVP01_0821600	13644G>A	Val4548Val	PvP01_08_v2:938,921..957,338(-)	conserved Plasmodium protein, unknown function	conserved Plasmodium protein, unknown function	N/A	N/A	N/A	N/A	N/A	N/A	N/A	N/A	N/A	N/A	N/A	N/A	N/A
PvP01_08_v1	945851	15.9546	8	8278026	synonymous_variant	PVP01_0821600	10647C>T	Ile3549Ile	PvP01_08_v2:938,921..957,338(-)	conserved Plasmodium protein, unknown function	conserved Plasmodium protein, unknown function	N/A	N/A	N/A	N/A	N/A	N/A	N/A	N/A	N/A	N/A	N/A	N/A	N/A
PvP01_08_v1	946075	15.9546	8	8278250	missense_variant	PVP01_0821600	10423C>A	Leu3475Ile	PvP01_08_v2:938,921..957,338(-)	conserved Plasmodium protein, unknown function	conserved Plasmodium protein, unknown function	N/A	N/A	N/A	N/A	N/A	N/A	N/A	N/A	N/A	N/A	N/A	N/A	N/A
PvP01_08_v1	946081	15.9546	8	8278256	missense_variant	PVP01_0821600	10417G>C	Ala3473Pro	PvP01_08_v2:938,921..957,338(-)	conserved Plasmodium protein, unknown function	conserved Plasmodium protein, unknown function	N/A	N/A	N/A	N/A	N/A	N/A	N/A	N/A	N/A	N/A	N/A	N/A	N/A
PvP01_08_v1	946129	15.9546	8	8278304	missense_variant	PVP01_0821600	10369T>G	Ser3457Ala	PvP01_08_v2:938,921..957,338(-)	conserved Plasmodium protein, unknown function	conserved Plasmodium protein, unknown function	N/A	N/A	N/A	N/A	N/A	N/A	N/A	N/A	N/A	N/A	N/A	N/A	N/A
PvP01_08_v1	946452	15.9546	8	8278627	missense_variant	PVP01_0821600	10046C>G	Ala3349Gly	PvP01_08_v2:938,921..957,338(-)	conserved Plasmodium protein, unknown function	conserved Plasmodium protein, unknown function	N/A	N/A	N/A	N/A	N/A	N/A	N/A	N/A	N/A	N/A	N/A	N/A	N/A
PvP01_08_v1	947297	15.9546	8	8279472	synonymous_variant	PVP01_0821600	9201T>C	Thr3067Thr	PvP01_08_v2:938,921..957,338(-)	conserved Plasmodium protein, unknown function	conserved Plasmodium protein, unknown function	N/A	N/A	N/A	N/A	N/A	N/A	N/A	N/A	N/A	N/A	N/A	N/A	N/A
PvP01_08_v1	947495	15.9546	8	8279670	synonymous_variant	PVP01_0821600	9003C>T	Arg3001Arg	PvP01_08_v2:938,921..957,338(-)	conserved Plasmodium protein, unknown function	conserved Plasmodium protein, unknown function	N/A	N/A	N/A	N/A	N/A	N/A	N/A	N/A	N/A	N/A	N/A	N/A	N/A
PvP01_08_v1	949085	15.9546	8	8281260	synonymous_variant	PVP01_0821600	7413C>T	Asn2471Asn	PvP01_08_v2:938,921..957,338(-)	conserved Plasmodium protein, unknown function	conserved Plasmodium protein, unknown function	N/A	N/A	N/A	N/A	N/A	N/A	N/A	N/A	N/A	N/A	N/A	N/A	N/A
PvP01_08_v1	949170	15.9546	8	8281345	missense_variant	PVP01_0821600	7328C>G	Ala2443Gly	PvP01_08_v2:938,921..957,338(-)	conserved Plasmodium protein, unknown function	conserved Plasmodium protein, unknown function	N/A	N/A	N/A	N/A	N/A	N/A	N/A	N/A	N/A	N/A	N/A	N/A	N/A
PvP01_08_v1	952060	15.9546	8	8284235	missense_variant	PVP01_0821600	4438A>G	Ser1480Gly	PvP01_08_v2:938,921..957,338(-)	conserved Plasmodium protein, unknown function	conserved Plasmodium protein, unknown function	N/A	N/A	N/A	N/A	N/A	N/A	N/A	N/A	N/A	N/A	N/A	N/A	N/A
PvP01_08_v1	953201	15.9546	8	8285376	synonymous_variant	PVP01_0821600	3297T>C	Phe1099Phe	PvP01_08_v2:938,921..957,338(-)	conserved Plasmodium protein, unknown function	conserved Plasmodium protein, unknown function	N/A	N/A	N/A	N/A	N/A	N/A	N/A	N/A	N/A	N/A	N/A	N/A	N/A
PvP01_08_v1	953349	15.9546	8	8285524	missense_variant	PVP01_0821600	3149G>A	Gly1050Glu	PvP01_08_v2:938,921..957,338(-)	conserved Plasmodium protein, unknown function	PVP01_0821600	N/A	N/A	N/A	N/A	N/A	N/A	N/A	N/A	N/A	N/A	N/A	N/A	N/A
PvP01_08_v1	953351	15.9546	8	8285526	synonymous_variant	PVP01_0821600	3147T>C	Ser1049Ser	PvP01_08_v2:938,921..957,338(-)	conserved Plasmodium protein, unknown function	conserved Plasmodium protein, unknown function	N/A	N/A	N/A	N/A	N/A	N/A	N/A	N/A	N/A	N/A	N/A	N/A	N/A
PvP01_09_v1	241076	15.9546	9	9198165	downstream_gene_variant	PVP01_0903700	*1105A>G		NA	hypothetical protein	PVP01_0903700	NA	NA	NA	NA	NA	NA	NA	NA	NA	NA	NA	NA	NA
PvP01_09_v1	241085	15.9546	9	9198174	downstream_gene_variant	PVP01_0903700	*1114G>A		NA	hypothetical protein	hypothetical protein	NA	NA	NA	NA	NA	NA	NA	NA	NA	NA	NA	NA	NA
PvP01_09_v1	242110	15.9546	9	9199199	downstream_gene_variant	PVP01_0903700	*2139G>T		NA	hypothetical protein	hypothetical protein	NA	NA	NA	NA	NA	NA	NA	NA	NA	NA	NA	NA	NA
PvP01_09_v1	242149	15.9546	9	9199238	downstream_gene_variant	PVP01_0903700	*2178G>A		NA	hypothetical protein	hypothetical protein	NA	NA	NA	NA	NA	NA	NA	NA	NA	NA	NA	NA	NA
PvP01_09_v1	242178	15.9546	9	9199267	downstream_gene_variant	PVP01_0903700	*2207C>T		NA	hypothetical protein	hypothetical protein	NA	NA	NA	NA	NA	NA	NA	NA	NA	NA	NA	NA	NA
PvP01_09_v1	242763	15.9546	9	9199852	downstream_gene_variant	PVP01_0903700	*2792C>A		NA	hypothetical protein	hypothetical protein	NA	NA	NA	NA	NA	NA	NA	NA	NA	NA	NA	NA	NA
PvP01_09_v1	243404	15.9546	9	9200493	downstream_gene_variant	PVP01_0903700	*3433T>C		NA	hypothetical protein	hypothetical protein	NA	NA	NA	NA	NA	NA	NA	NA	NA	NA	NA	NA	NA
PvP01_09_v1	243410	15.9546	9	9200499	downstream_gene_variant	PVP01_0903700	*3439G>A		NA	hypothetical protein	hypothetical protein	NA	NA	NA	NA	NA	NA	NA	NA	NA	NA	NA	NA	NA
PvP01_09_v1	243458	15.9546	9	9200547	downstream_gene_variant	PVP01_0903700	*3487G>A		NA	hypothetical protein	hypothetical protein	NA	NA	NA	NA	NA	NA	NA	NA	NA	NA	NA	NA	NA
PvP01_09_v1	243489	15.9546	9	9200578	downstream_gene_variant	PVP01_0903700	*3518C>T		NA	hypothetical protein	hypothetical protein	NA	NA	NA	NA	NA	NA	NA	NA	NA	NA	NA	NA	NA
PvP01_09_v1	243676	15.9546	9	9200765	downstream_gene_variant	PVP01_0903700	*3705A>G		NA	hypothetical protein	hypothetical protein	NA	NA	NA	NA	NA	NA	NA	NA	NA	NA	NA	NA	NA
PvP01_09_v1	243723	15.9546	9	9200812	downstream_gene_variant	PVP01_0903700	*3752T>G		NA	hypothetical protein	hypothetical protein	NA	NA	NA	NA	NA	NA	NA	NA	NA	NA	NA	NA	NA
PvP01_09_v1	243747	15.9546	9	9200836	downstream_gene_variant	PVP01_0903700	*3776C>T		NA	hypothetical protein	hypothetical protein	NA	NA	NA	NA	NA	NA	NA	NA	NA	NA	NA	NA	NA
PvP01_09_v1	243791	15.9546	9	9200880	downstream_gene_variant	PVP01_0903700	*3820T>A		NA	hypothetical protein	hypothetical protein	NA	NA	NA	NA	NA	NA	NA	NA	NA	NA	NA	NA	NA
PvP01_09_v1	243795	15.9546	9	9200884	downstream_gene_variant	PVP01_0903700	*3824A>G		NA	hypothetical protein	hypothetical protein	NA	NA	NA	NA	NA	NA	NA	NA	NA	NA	NA	NA	NA
PvP01_09_v1	246384	15.9546	9	9203473	intergenic_region	PVP01_0903700-PVP01_0903800	246384A>T		NA	NA		NA	NA	NA	NA	NA	NA	NA	NA	NA	NA	NA	NA	NA
PvP01_09_v1	246578	15.9546	9	9203667	intergenic_region	PVP01_0903700-PVP01_0903800	246578G>A		NA	NA		NA	NA	NA	NA	NA	NA	NA	NA	NA	NA	NA	NA	NA
PvP01_09_v1	246632	15.9546	9	9203721	intergenic_region	PVP01_0903700-PVP01_0903800	246632G>A		NA	NA		NA	NA	NA	NA	NA	NA	NA	NA	NA	NA	NA	NA	NA
PvP01_09_v1	246806	15.9546	9	9203895	intergenic_region	PVP01_0903700-PVP01_0903800	246806G>T		NA	NA		NA	NA	NA	NA	NA	NA	NA	NA	NA	NA	NA	NA	NA
PvP01_09_v1	246947	15.9546	9	9204036	intergenic_region	PVP01_0903700-PVP01_0903800	246947A>G		NA	NA		NA	NA	NA	NA	NA	NA	NA	NA	NA	NA	NA	NA	NA
PvP01_09_v1	247335	15.9546	9	9204424	upstream_gene_variant	PVP01_0903800	-4872G>C		PvP01_09_v2:251,452..255,333(+)	conserved Plasmodium protein, unknown function	conserved Plasmodium protein, unknown function	N/A	N/A	N/A	N/A	N/A	N/A	N/A	N/A	N/A	N/A	N/A	N/A	N/A
PvP01_09_v1	247336	15.9546	9	9204425	upstream_gene_variant	PVP01_0903800	-4871C>T		PvP01_09_v2:251,452..255,333(+)	conserved Plasmodium protein, unknown function	conserved Plasmodium protein, unknown function	N/A	N/A	N/A	N/A	N/A	N/A	N/A	N/A	N/A	N/A	N/A	N/A	N/A
PvP01_09_v1	247361	15.9546	9	9204450	upstream_gene_variant	PVP01_0903800	-4846A>T		PvP01_09_v2:251,452..255,333(+)	conserved Plasmodium protein, unknown function	conserved Plasmodium protein, unknown function	N/A	N/A	N/A	N/A	N/A	N/A	N/A	N/A	N/A	N/A	N/A	N/A	N/A
PvP01_09_v1	247712	15.9546	9	9204801	upstream_gene_variant	PVP01_0903800	-4495A>T		PvP01_09_v2:251,452..255,333(+)	conserved Plasmodium protein, unknown function	conserved Plasmodium protein, unknown function	N/A	N/A	N/A	N/A	N/A	N/A	N/A	N/A	N/A	N/A	N/A	N/A	N/A
PvP01_09_v1	247714	15.9546	9	9204803	upstream_gene_variant	PVP01_0903800	-4493A>G		PvP01_09_v2:251,452..255,333(+)	conserved Plasmodium protein, unknown function	conserved Plasmodium protein, unknown function	N/A	N/A	N/A	N/A	N/A	N/A	N/A	N/A	N/A	N/A	N/A	N/A	N/A
PvP01_09_v1	247929	15.9546	9	9205018	upstream_gene_variant	PVP01_0903800	-4278A>G		PvP01_09_v2:251,452..255,333(+)	conserved Plasmodium protein, unknown function	conserved Plasmodium protein, unknown function	N/A	N/A	N/A	N/A	N/A	N/A	N/A	N/A	N/A	N/A	N/A	N/A	N/A
PvP01_09_v1	247933	15.9546	9	9205022	upstream_gene_variant	PVP01_0903800	-4274A>G		PvP01_09_v2:251,452..255,333(+)	conserved Plasmodium protein, unknown function	conserved Plasmodium protein, unknown function	N/A	N/A	N/A	N/A	N/A	N/A	N/A	N/A	N/A	N/A	N/A	N/A	N/A
PvP01_09_v1	247977	15.9546	9	9205066	upstream_gene_variant	PVP01_0903800	-4230G>A		PvP01_09_v2:251,452..255,333(+)	conserved Plasmodium protein, unknown function	conserved Plasmodium protein, unknown function	N/A	N/A	N/A	N/A	N/A	N/A	N/A	N/A	N/A	N/A	N/A	N/A	N/A
PvP01_09_v1	247983	15.9546	9	9205072	upstream_gene_variant	PVP01_0903800	-4224C>T		PvP01_09_v2:251,452..255,333(+)	conserved Plasmodium protein, unknown function	conserved Plasmodium protein, unknown function	N/A	N/A	N/A	N/A	N/A	N/A	N/A	N/A	N/A	N/A	N/A	N/A	N/A
PvP01_09_v1	247995	15.9546	9	9205084	upstream_gene_variant	PVP01_0903800	-4212C>T		PvP01_09_v2:251,452..255,333(+)	conserved Plasmodium protein, unknown function	conserved Plasmodium protein, unknown function	N/A	N/A	N/A	N/A	N/A	N/A	N/A	N/A	N/A	N/A	N/A	N/A	N/A
PvP01_09_v1	248184	15.9546	9	9205273	upstream_gene_variant	PVP01_0903800	-4023T>C		PvP01_09_v2:251,452..255,333(+)	conserved Plasmodium protein, unknown function	conserved Plasmodium protein, unknown function	N/A	N/A	N/A	N/A	N/A	N/A	N/A	N/A	N/A	N/A	N/A	N/A	N/A
PvP01_09_v1	248287	15.9546	9	9205376	upstream_gene_variant	PVP01_0903800	-3920A>G		PvP01_09_v2:251,452..255,333(+)	conserved Plasmodium protein, unknown function	conserved Plasmodium protein, unknown function	N/A	N/A	N/A	N/A	N/A	N/A	N/A	N/A	N/A	N/A	N/A	N/A	N/A
PvP01_09_v1	248326	15.9546	9	9205415	upstream_gene_variant	PVP01_0903800	-3881A>T		PvP01_09_v2:251,452..255,333(+)	conserved Plasmodium protein, unknown function	conserved Plasmodium protein, unknown function	N/A	N/A	N/A	N/A	N/A	N/A	N/A	N/A	N/A	N/A	N/A	N/A	N/A
PvP01_09_v1	248457	15.9546	9	9205546	upstream_gene_variant	PVP01_0903800	-3750C>A		PvP01_09_v2:251,452..255,333(+)	conserved Plasmodium protein, unknown function	conserved Plasmodium protein, unknown function	N/A	N/A	N/A	N/A	N/A	N/A	N/A	N/A	N/A	N/A	N/A	N/A	N/A
PvP01_09_v1	248515	15.9546	9	9205604	upstream_gene_variant	PVP01_0903800	-3692G>A		PvP01_09_v2:251,452..255,333(+)	conserved Plasmodium protein, unknown function	conserved Plasmodium protein, unknown function	N/A	N/A	N/A	N/A	N/A	N/A	N/A	N/A	N/A	N/A	N/A	N/A	N/A
PvP01_09_v1	248553	15.9546	9	9205642	upstream_gene_variant	PVP01_0903800	-3654C>A		PvP01_09_v2:251,452..255,333(+)	conserved Plasmodium protein, unknown function	conserved Plasmodium protein, unknown function	N/A	N/A	N/A	N/A	N/A	N/A	N/A	N/A	N/A	N/A	N/A	N/A	N/A
PvP01_09_v1	248710	15.9546	9	9205799	upstream_gene_variant	PVP01_0903800	-3497G>A		PvP01_09_v2:251,452..255,333(+)	conserved Plasmodium protein, unknown function	conserved Plasmodium protein, unknown function	N/A	N/A	N/A	N/A	N/A	N/A	N/A	N/A	N/A	N/A	N/A	N/A	N/A
PvP01_09_v1	248734	15.9546	9	9205823	upstream_gene_variant	PVP01_0903800	-3473A>G		PvP01_09_v2:251,452..255,333(+)	conserved Plasmodium protein, unknown function	conserved Plasmodium protein, unknown function	N/A	N/A	N/A	N/A	N/A	N/A	N/A	N/A	N/A	N/A	N/A	N/A	N/A
PvP01_09_v1	248746	15.9546	9	9205835	upstream_gene_variant	PVP01_0903800	-3461C>T		PvP01_09_v2:251,452..255,333(+)	conserved Plasmodium protein, unknown function	conserved Plasmodium protein, unknown function	N/A	N/A	N/A	N/A	N/A	N/A	N/A	N/A	N/A	N/A	N/A	N/A	N/A
PvP01_09_v1	248761	15.9546	9	9205850	upstream_gene_variant	PVP01_0903800	-3446A>T		PvP01_09_v2:251,452..255,333(+)	conserved Plasmodium protein, unknown function	conserved Plasmodium protein, unknown function	N/A	N/A	N/A	N/A	N/A	N/A	N/A	N/A	N/A	N/A	N/A	N/A	N/A
PvP01_09_v1	248883	15.9546	9	9205972	upstream_gene_variant	PVP01_0903800	-3324A>T		PvP01_09_v2:251,452..255,333(+)	conserved Plasmodium protein, unknown function	conserved Plasmodium protein, unknown function	N/A	N/A	N/A	N/A	N/A	N/A	N/A	N/A	N/A	N/A	N/A	N/A	N/A
PvP01_09_v1	248902	15.9546	9	9205991	upstream_gene_variant	PVP01_0903800	-3305C>T		PvP01_09_v2:251,452..255,333(+)	conserved Plasmodium protein, unknown function	conserved Plasmodium protein, unknown function	N/A	N/A	N/A	N/A	N/A	N/A	N/A	N/A	N/A	N/A	N/A	N/A	N/A
PvP01_09_v1	249076	15.9546	9	9206165	upstream_gene_variant	PVP01_0903800	-3131T>C		PvP01_09_v2:251,452..255,333(+)	conserved Plasmodium protein, unknown function	conserved Plasmodium protein, unknown function	N/A	N/A	N/A	N/A	N/A	N/A	N/A	N/A	N/A	N/A	N/A	N/A	N/A
PvP01_09_v1	249172	15.9546	9	9206261	upstream_gene_variant	PVP01_0903800	-3035G>T		PvP01_09_v2:251,452..255,333(+)	conserved Plasmodium protein, unknown function	conserved Plasmodium protein, unknown function	N/A	N/A	N/A	N/A	N/A	N/A	N/A	N/A	N/A	N/A	N/A	N/A	N/A
PvP01_09_v1	249206	15.2556	9	9206295	upstream_gene_variant	PVP01_0903800	-3001C>G		PvP01_09_v2:251,452..255,333(+)	conserved Plasmodium protein, unknown function	conserved Plasmodium protein, unknown function	N/A	N/A	N/A	N/A	N/A	N/A	N/A	N/A	N/A	N/A	N/A	N/A	N/A
PvP01_09_v1	249258	15.9546	9	9206347	upstream_gene_variant	PVP01_0903800	-2949G>T		PvP01_09_v2:251,452..255,333(+)	conserved Plasmodium protein, unknown function	conserved Plasmodium protein, unknown function	N/A	N/A	N/A	N/A	N/A	N/A	N/A	N/A	N/A	N/A	N/A	N/A	N/A
PvP01_09_v1	249275	15.9546	9	9206364	upstream_gene_variant	PVP01_0903800	-2932G>A		PvP01_09_v2:251,452..255,333(+)	conserved Plasmodium protein, unknown function	conserved Plasmodium protein, unknown function	N/A	N/A	N/A	N/A	N/A	N/A	N/A	N/A	N/A	N/A	N/A	N/A	N/A
PvP01_09_v1	249287	15.9546	9	9206376	upstream_gene_variant	PVP01_0903800	-2920T>C		PvP01_09_v2:251,452..255,333(+)	conserved Plasmodium protein, unknown function	conserved Plasmodium protein, unknown function	N/A	N/A	N/A	N/A	N/A	N/A	N/A	N/A	N/A	N/A	N/A	N/A	N/A
PvP01_09_v1	249302	15.9546	9	9206391	upstream_gene_variant	PVP01_0903800	-2905C>G		PvP01_09_v2:251,452..255,333(+)	conserved Plasmodium protein, unknown function	conserved Plasmodium protein, unknown function	N/A	N/A	N/A	N/A	N/A	N/A	N/A	N/A	N/A	N/A	N/A	N/A	N/A
PvP01_09_v1	249307	15.9546	9	9206396	upstream_gene_variant	PVP01_0903800	-2900A>T		PvP01_09_v2:251,452..255,333(+)	conserved Plasmodium protein, unknown function	conserved Plasmodium protein, unknown function	N/A	N/A	N/A	N/A	N/A	N/A	N/A	N/A	N/A	N/A	N/A	N/A	N/A
PvP01_09_v1	249341	15.9546	9	9206430	upstream_gene_variant	PVP01_0903800	-2866A>G		PvP01_09_v2:251,452..255,333(+)	conserved Plasmodium protein, unknown function	conserved Plasmodium protein, unknown function	N/A	N/A	N/A	N/A	N/A	N/A	N/A	N/A	N/A	N/A	N/A	N/A	N/A
PvP01_09_v1	249351	15.9546	9	9206440	upstream_gene_variant	PVP01_0903800	-2856G>A		PvP01_09_v2:251,452..255,333(+)	conserved Plasmodium protein, unknown function	conserved Plasmodium protein, unknown function	N/A	N/A	N/A	N/A	N/A	N/A	N/A	N/A	N/A	N/A	N/A	N/A	N/A
PvP01_09_v1	249863	15.9546	9	9206952	upstream_gene_variant	PVP01_0903800	-2344C>T		PvP01_09_v2:251,452..255,333(+)	conserved Plasmodium protein, unknown function	conserved Plasmodium protein, unknown function	N/A	N/A	N/A	N/A	N/A	N/A	N/A	N/A	N/A	N/A	N/A	N/A	N/A
PvP01_09_v1	249881	15.9546	9	9206970	upstream_gene_variant	PVP01_0903800	-2326C>A		PvP01_09_v2:251,452..255,333(+)	conserved Plasmodium protein, unknown function	conserved Plasmodium protein, unknown function	N/A	N/A	N/A	N/A	N/A	N/A	N/A	N/A	N/A	N/A	N/A	N/A	N/A
PvP01_09_v1	249973	15.9546	9	9207062	upstream_gene_variant	PVP01_0903800	-2234C>T		PvP01_09_v2:251,452..255,333(+)	conserved Plasmodium protein, unknown function	conserved Plasmodium protein, unknown function	N/A	N/A	N/A	N/A	N/A	N/A	N/A	N/A	N/A	N/A	N/A	N/A	N/A
PvP01_09_v1	250064	15.9546	9	9207153	upstream_gene_variant	PVP01_0903800	-2143G>A		PvP01_09_v2:251,452..255,333(+)	conserved Plasmodium protein, unknown function	conserved Plasmodium protein, unknown function	N/A	N/A	N/A	N/A	N/A	N/A	N/A	N/A	N/A	N/A	N/A	N/A	N/A
PvP01_09_v1	250096	15.9546	9	9207185	upstream_gene_variant	PVP01_0903800	-2111A>T		PvP01_09_v2:251,452..255,333(+)	conserved Plasmodium protein, unknown function	conserved Plasmodium protein, unknown function	N/A	N/A	N/A	N/A	N/A	N/A	N/A	N/A	N/A	N/A	N/A	N/A	N/A
PvP01_09_v1	250123	15.9546	9	9207212	upstream_gene_variant	PVP01_0903800	-2084A>G		PvP01_09_v2:251,452..255,333(+)	conserved Plasmodium protein, unknown function	conserved Plasmodium protein, unknown function	N/A	N/A	N/A	N/A	N/A	N/A	N/A	N/A	N/A	N/A	N/A	N/A	N/A
PvP01_09_v1	250165	15.9546	9	9207254	upstream_gene_variant	PVP01_0903800	-2042C>A		PvP01_09_v2:251,452..255,333(+)	conserved Plasmodium protein, unknown function	conserved Plasmodium protein, unknown function	N/A	N/A	N/A	N/A	N/A	N/A	N/A	N/A	N/A	N/A	N/A	N/A	N/A
PvP01_09_v1	250227	15.9546	9	9207316	upstream_gene_variant	PVP01_0903800	-1980C>T		PvP01_09_v2:251,452..255,333(+)	conserved Plasmodium protein, unknown function	conserved Plasmodium protein, unknown function	N/A	N/A	N/A	N/A	N/A	N/A	N/A	N/A	N/A	N/A	N/A	N/A	N/A
PvP01_09_v1	250310	15.9546	9	9207399	upstream_gene_variant	PVP01_0903800	-1897T>C		PvP01_09_v2:251,452..255,333(+)	conserved Plasmodium protein, unknown function	conserved Plasmodium protein, unknown function	N/A	N/A	N/A	N/A	N/A	N/A	N/A	N/A	N/A	N/A	N/A	N/A	N/A
PvP01_09_v1	252228	15.9546	9	9209317	missense_variant	PVP01_0903800	22C>A	Pro8Thr	PvP01_09_v2:251,452..255,333(+)	conserved Plasmodium protein, unknown function	conserved Plasmodium protein, unknown function	N/A	N/A	N/A	N/A	N/A	N/A	N/A	N/A	N/A	N/A	N/A	N/A	N/A
PvP01_09_v1	252716	15.9546	9	9209805	synonymous_variant	PVP01_0903800	330C>T	Arg110Arg	PvP01_09_v2:251,452..255,333(+)	conserved Plasmodium protein, unknown function	conserved Plasmodium protein, unknown function	N/A	N/A	N/A	N/A	N/A	N/A	N/A	N/A	N/A	N/A	N/A	N/A	N/A
PvP01_09_v1	253277	15.9546	9	9210366	missense_variant	PVP01_0903800	891G>T	Glu297Asp	PvP01_09_v2:251,452..255,333(+)	conserved Plasmodium protein, unknown function	conserved Plasmodium protein, unknown function	N/A	N/A	N/A	N/A	N/A	N/A	N/A	N/A	N/A	N/A	N/A	N/A	N/A
PvP01_09_v1	253394	15.9546	9	9210483	missense_variant	PVP01_0903800	1008A>C	Glu336Asp	PvP01_09_v2:251,452..255,333(+)	conserved Plasmodium protein, unknown function	conserved Plasmodium protein, unknown function	N/A	N/A	N/A	N/A	N/A	N/A	N/A	N/A	N/A	N/A	N/A	N/A	N/A
PvP01_09_v1	254703	15.9546	9	9211792	upstream_gene_variant	PVP01_0904000	-4888A>T		NA	NA		NA	NA	NA	NA	NA	NA	NA	NA	NA	NA	NA	NA	NA
PvP01_09_v1	269413	15.9546	9	9226502	upstream_gene_variant	PVP01_0904400	-3892A>G		NA	NA		NA	NA	NA	NA	NA	NA	NA	NA	NA	NA	NA	NA	NA
PvP01_09_v1	689317	12.3622	9	9646406	upstream_gene_variant	PVP01_0915100	-789T>G		PvP01_09_v2:685,797..688,964(-)	RAP protein, putative	RAP protein					mitochondrion	GO:0005739							NA
PvP01_09_v1	1010712	15.9546	9	9967801	downstream_gene_variant	PVP01_0923100	*3120G>A		NA	protein KIC10, putative	KIC10	NA	NA	NA	NA	NA	NA	NA	NA	NA	NA	NA	NA	NA
PvP01_09_v1	1011649	15.9546	9	9968738	downstream_gene_variant	PVP01_0923100	*4057A>C		NA	protein KIC10, putative	KIC10	NA	NA	NA	NA	NA	NA	NA	NA	NA	NA	NA	NA	NA
PvP01_09_v1	1012087	15.9546	9	9969176	synonymous_variant	PVP01_0923200	2847G>A	Leu949Leu	PvP01_09_v2:1,008,055..1,017,697(+)	conserved Plasmodium protein, unknown function	conserved Plasmodium protein, unknown function	N/A	N/A	N/A	N/A	N/A	N/A	GO:0016021	integral component of membrane	N/A	N/A	N/A	N/A	N/A
PvP01_09_v1	1012307	15.4775	9	9969396	missense_variant	PVP01_0923200	3067G>A	Val1023Met	PvP01_09_v2:1,008,055..1,017,697(+)	conserved Plasmodium protein, unknown function	conserved Plasmodium protein, unknown function	N/A	N/A	N/A	N/A	N/A	N/A	GO:0016021	integral component of membrane	N/A	N/A	N/A	N/A	N/A
PvP01_09_v1	1013663	15.9546	9	9970752	downstream_gene_variant	PVP01_0923300	*3395T>A		NA	NA		NA	NA	NA	NA	NA	NA	NA	NA	NA	NA	NA	NA	NA
PvP01_09_v1	1013872	15.9546	9	9970961	synonymous_variant	PVP01_0923200	3858G>A	Lys1286Lys	PvP01_09_v2:1,008,055..1,017,697(+)	conserved Plasmodium protein, unknown function	conserved Plasmodium protein, unknown function	N/A	N/A	N/A	N/A	N/A	N/A	GO:0016021	integral component of membrane	N/A	N/A	N/A	N/A	N/A
PvP01_09_v1	1040756	15.9546	9	9997845	synonymous_variant	PVP01_0923500	12315G>A	Ala4105Ala	PvP01_09_v2:1,028,442..1,044,763(+)	dynein heavy chain, putative	dynein heavy chain, putative	N/A	N/A	N/A	N/A	N/A	N/A	GO:0005737;GO:0030286;GO:0005874	cytoplasm;dynein complex;microtubule	GO:0005524;GO:0016887;GO:0008569;GO:0005515	ATP binding;ATP hydrolysis activity;minus-end-directed microtubule motor activity;protein binding	GO:0007018	microtubule-based movement	N/A
PvP01_09_v1	1041216	15.9546	9	9998305	missense_variant	PVP01_0923500	12775G>A	Ala4259Thr	PvP01_09_v2:1,028,442..1,044,763(+)	dynein heavy chain, putative	dynein heavy chain, putative	N/A	N/A	N/A	N/A	N/A	N/A	GO:0005737;GO:0030286;GO:0005874	cytoplasm;dynein complex;microtubule	GO:0005524;GO:0016887;GO:0008569;GO:0005515	ATP binding;ATP hydrolysis activity;minus-end-directed microtubule motor activity;protein binding	GO:0007018	microtubule-based movement	N/A
PvP01_09_v1	1042481	15.9546	9	9999570	synonymous_variant	PVP01_0923500	14040C>A	Thr4680Thr	PvP01_09_v2:1,028,442..1,044,763(+)	dynein heavy chain, putative	dynein heavy chain, putative	N/A	N/A	N/A	N/A	N/A	N/A	GO:0005737;GO:0030286;GO:0005874	cytoplasm;dynein complex;microtubule	GO:0005524;GO:0016887;GO:0008569;GO:0005515	ATP binding;ATP hydrolysis activity;minus-end-directed microtubule motor activity;protein binding	GO:0007018	microtubule-based movement	N/A
PvP01_09_v1	1049485	15.9546	9	10006574	missense_variant	PVP01_0923600	2452G>A	Asp818Asn	PvP01_09_v2:1,044,967..1,053,848(-)	conserved Plasmodium protein, unknown function	conserved Plasmodium protein, unknown function	N/A	N/A	N/A	N/A	N/A	N/A	N/A	N/A	N/A	N/A	N/A	N/A	N/A
PvP01_09_v1	1050341	15.9546	9	10007430	synonymous_variant	PVP01_0923600	1596C>A	Arg532Arg	PvP01_09_v2:1,044,967..1,053,848(-)	conserved Plasmodium protein, unknown function	conserved Plasmodium protein, unknown function	N/A	N/A	N/A	N/A	N/A	N/A	N/A	N/A	N/A	N/A	N/A	N/A	N/A
PvP01_09_v1	1050863	15.9546	9	10007952	synonymous_variant	PVP01_0923600	1074G>A	Pro358Pro	PvP01_09_v2:1,044,967..1,053,848(-)	conserved Plasmodium protein, unknown function	conserved Plasmodium protein, unknown function	N/A	N/A	N/A	N/A	N/A	N/A	N/A	N/A	N/A	N/A	N/A	N/A	N/A
PvP01_09_v1	1051307	15.9546	9	10008396	synonymous_variant	PVP01_0923600	630G>A	Pro210Pro	PvP01_09_v2:1,044,967..1,053,848(-)	conserved Plasmodium protein, unknown function	conserved Plasmodium protein, unknown function	N/A	N/A	N/A	N/A	N/A	N/A	N/A	N/A	N/A	N/A	N/A	N/A	N/A
PvP01_09_v1	1051613	15.9546	9	10008702	synonymous_variant	PVP01_0923600	324C>T	Phe108Phe	PvP01_09_v2:1,044,967..1,053,848(-)	conserved Plasmodium protein, unknown function	conserved Plasmodium protein, unknown function	N/A	N/A	N/A	N/A	N/A	N/A	N/A	N/A	N/A	N/A	N/A	N/A	N/A
PvP01_09_v1	1053600	15.9546	9	10010689	upstream_gene_variant	PVP01_0923600	-1664G>A		PvP01_09_v2:1,044,967..1,053,848(-)	conserved Plasmodium protein, unknown function	conserved Plasmodium protein, unknown function	N/A	N/A	N/A	N/A	N/A	N/A	N/A	N/A	N/A	N/A	N/A	N/A	N/A
PvP01_09_v1	1053606	15.9546	9	10010695	upstream_gene_variant	PVP01_0923600	-1670G>T		PvP01_09_v2:1,044,967..1,053,848(-)	conserved Plasmodium protein, unknown function	conserved Plasmodium protein, unknown function	N/A	N/A	N/A	N/A	N/A	N/A	N/A	N/A	N/A	N/A	N/A	N/A	N/A
PvP01_09_v1	1058167	15.9546	9	10015256	upstream_gene_variant	PVP01_0923700	-348G>T		NA	NA		NA	NA	NA	NA	NA	NA	NA	NA	NA	NA	NA	NA	NA
PvP01_10_v1	139332	15.9546	10	11227799	synonymous_variant	PVP01_1002500	753C>T	Tyr251Tyr	PvP01_10_v2:137,631..140,876(-)	conserved Plasmodium protein, unknown function	conserved Plasmodium protein, unknown function	N/A	N/A	N/A	N/A	N/A	N/A	N/A	N/A	N/A	N/A	N/A	N/A	5472926
PvP01_10_v1	139971	15.9546	10	11228438	missense_variant	PVP01_1002500	114G>T	Arg38Ser	PvP01_10_v2:137,631..140,876(-)	conserved Plasmodium protein, unknown function	conserved Plasmodium protein, unknown function	N/A	N/A	N/A	N/A	N/A	N/A	N/A	N/A	N/A	N/A	N/A	N/A	5472926
PvP01_10_v1	140070	15.9546	10	11228537	upstream_gene_variant	PVP01_1002600	-919G>A		NA	NA		NA	NA	NA	NA	NA	NA	NA	NA	NA	NA	NA	NA	NA
PvP01_10_v1	140085	15.9546	10	11228552	upstream_gene_variant	PVP01_1002600	-904G>A		NA	NA		NA	NA	NA	NA	NA	NA	NA	NA	NA	NA	NA	NA	NA
PvP01_10_v1	140454	15.9546	10	11228921	upstream_gene_variant	PVP01_1002500	-228C>A		PvP01_10_v2:137,631..140,876(-)	conserved Plasmodium protein, unknown function	conserved Plasmodium protein, unknown function	N/A	N/A	N/A	N/A	N/A	N/A	N/A	N/A	N/A	N/A	N/A	N/A	5472926
PvP01_10_v1	140682	15.9546	10	11229149	upstream_gene_variant	PVP01_1002500	-456G>T		PvP01_10_v2:137,631..140,876(-)	conserved Plasmodium protein, unknown function	conserved Plasmodium protein, unknown function	N/A	N/A	N/A	N/A	N/A	N/A	N/A	N/A	N/A	N/A	N/A	N/A	5472926
PvP01_10_v1	141672	15.9546	10	11230139	upstream_gene_variant	PVP01_1002500	-1446C>A		PvP01_10_v2:137,631..140,876(-)	conserved Plasmodium protein, unknown function	conserved Plasmodium protein, unknown function	N/A	N/A	N/A	N/A	N/A	N/A	N/A	N/A	N/A	N/A	N/A	N/A	5472926
PvP01_10_v1	141718	15.9546	10	11230185	upstream_gene_variant	PVP01_1002500	-1492C>G		PvP01_10_v2:137,631..140,876(-)	conserved Plasmodium protein, unknown function	conserved Plasmodium protein, unknown function	N/A	N/A	N/A	N/A	N/A	N/A	N/A	N/A	N/A	N/A	N/A	N/A	5472926
PvP01_10_v1	141726	15.9546	10	11230193	upstream_gene_variant	PVP01_1002500	-1500G>T		PvP01_10_v2:137,631..140,876(-)	conserved Plasmodium protein, unknown function	conserved Plasmodium protein, unknown function	N/A	N/A	N/A	N/A	N/A	N/A	N/A	N/A	N/A	N/A	N/A	N/A	5472926
PvP01_10_v1	142331	15.9546	10	11230798	upstream_gene_variant	PVP01_1002500	-2105G>A		PvP01_10_v2:137,631..140,876(-)	conserved Plasmodium protein, unknown function	conserved Plasmodium protein, unknown function	N/A	N/A	N/A	N/A	N/A	N/A	N/A	N/A	N/A	N/A	N/A	N/A	5472926
PvP01_10_v1	142334	15.9546	10	11230801	upstream_gene_variant	PVP01_1002500	-2108T>C		PvP01_10_v2:137,631..140,876(-)	conserved Plasmodium protein, unknown function	conserved Plasmodium protein, unknown function	N/A	N/A	N/A	N/A	N/A	N/A	N/A	N/A	N/A	N/A	N/A	N/A	5472926
PvP01_10_v1	142560	15.9546	10	11231027	upstream_gene_variant	PVP01_1002500	-2334G>A		PvP01_10_v2:137,631..140,876(-)	conserved Plasmodium protein, unknown function	conserved Plasmodium protein, unknown function	N/A	N/A	N/A	N/A	N/A	N/A	N/A	N/A	N/A	N/A	N/A	N/A	5472926
PvP01_10_v1	142760	15.9546	10	11231227	upstream_gene_variant	PVP01_1002500	-2534T>G		PvP01_10_v2:137,631..140,876(-)	conserved Plasmodium protein, unknown function	conserved Plasmodium protein, unknown function	N/A	N/A	N/A	N/A	N/A	N/A	N/A	N/A	N/A	N/A	N/A	N/A	5472926
PvP01_10_v1	142783	15.9546	10	11231250	upstream_gene_variant	PVP01_1002500	-2557G>A		PvP01_10_v2:137,631..140,876(-)	conserved Plasmodium protein, unknown function	conserved Plasmodium protein, unknown function	N/A	N/A	N/A	N/A	N/A	N/A	N/A	N/A	N/A	N/A	N/A	N/A	5472926
PvP01_10_v1	142801	15.9546	10	11231268	upstream_gene_variant	PVP01_1002500	-2575C>T		PvP01_10_v2:137,631..140,876(-)	conserved Plasmodium protein, unknown function	conserved Plasmodium protein, unknown function	N/A	N/A	N/A	N/A	N/A	N/A	N/A	N/A	N/A	N/A	N/A	N/A	5472926
PvP01_10_v1	142807	15.9546	10	11231274	upstream_gene_variant	PVP01_1002500	-2581G>T		PvP01_10_v2:137,631..140,876(-)	conserved Plasmodium protein, unknown function	conserved Plasmodium protein, unknown function	N/A	N/A	N/A	N/A	N/A	N/A	N/A	N/A	N/A	N/A	N/A	N/A	5472926
PvP01_10_v1	142816	15.9546	10	11231283	upstream_gene_variant	PVP01_1002500	-2590G>A		PvP01_10_v2:137,631..140,876(-)	conserved Plasmodium protein, unknown function	conserved Plasmodium protein, unknown function	N/A	N/A	N/A	N/A	N/A	N/A	N/A	N/A	N/A	N/A	N/A	N/A	5472926
PvP01_10_v1	142940	15.9546	10	11231407	upstream_gene_variant	PVP01_1002500	-2714G>A		PvP01_10_v2:137,631..140,876(-)	conserved Plasmodium protein, unknown function	conserved Plasmodium protein, unknown function	N/A	N/A	N/A	N/A	N/A	N/A	N/A	N/A	N/A	N/A	N/A	N/A	5472926
PvP01_10_v1	143048	15.9546	10	11231515	missense_variant	PVP01_1002700	8G>A	Ser3Asn	PvP01_10_v2:142,404..151,653(+)	conserved Plasmodium protein, unknown function	PVP01_1002700	N/A	N/A	N/A	N/A	N/A	N/A	N/A	N/A	N/A	N/A	N/A	N/A	N/A
PvP01_10_v1	143362	15.9546	10	11231829	missense_variant	PVP01_1002700	322C>A	Gln108Lys	PvP01_10_v2:142,404..151,653(+)	conserved Plasmodium protein, unknown function	conserved Plasmodium protein, unknown function	N/A	N/A	N/A	N/A	N/A	N/A	N/A	N/A	N/A	N/A	N/A	N/A	N/A
PvP01_10_v1	143411	15.9546	10	11231878	missense_variant	PVP01_1002700	371C>A	Thr124Asn	PvP01_10_v2:142,404..151,653(+)	conserved Plasmodium protein, unknown function	conserved Plasmodium protein, unknown function	N/A	N/A	N/A	N/A	N/A	N/A	N/A	N/A	N/A	N/A	N/A	N/A	N/A
PvP01_10_v1	143424	15.9546	10	11231891	synonymous_variant	PVP01_1002700	384C>T	His128His	PvP01_10_v2:142,404..151,653(+)	conserved Plasmodium protein, unknown function	conserved Plasmodium protein, unknown function	N/A	N/A	N/A	N/A	N/A	N/A	N/A	N/A	N/A	N/A	N/A	N/A	N/A
PvP01_10_v1	143590	15.9546	10	11232057	missense_variant	PVP01_1002700	550G>A	Glu184Lys	PvP01_10_v2:142,404..151,653(+)	conserved Plasmodium protein, unknown function	conserved Plasmodium protein, unknown function	N/A	N/A	N/A	N/A	N/A	N/A	N/A	N/A	N/A	N/A	N/A	N/A	N/A
PvP01_10_v1	143718	15.9546	10	11232185	synonymous_variant	PVP01_1002700	678T>C	Tyr226Tyr	PvP01_10_v2:142,404..151,653(+)	conserved Plasmodium protein, unknown function	conserved Plasmodium protein, unknown function	N/A	N/A	N/A	N/A	N/A	N/A	N/A	N/A	N/A	N/A	N/A	N/A	N/A
PvP01_10_v1	143762	15.9546	10	11232229	missense_variant	PVP01_1002700	722G>A	Gly241Glu	PvP01_10_v2:142,404..151,653(+)	conserved Plasmodium protein, unknown function	conserved Plasmodium protein, unknown function	N/A	N/A	N/A	N/A	N/A	N/A	N/A	N/A	N/A	N/A	N/A	N/A	N/A
PvP01_10_v1	143772	15.9546	10	11232239	missense_variant	PVP01_1002700	732A>C	Arg244Ser	PvP01_10_v2:142,404..151,653(+)	conserved Plasmodium protein, unknown function	conserved Plasmodium protein, unknown function	N/A	N/A	N/A	N/A	N/A	N/A	N/A	N/A	N/A	N/A	N/A	N/A	N/A
PvP01_10_v1	143949	15.9546	10	11232416	missense_variant	PVP01_1002700	909C>A	Ser303Arg	PvP01_10_v2:142,404..151,653(+)	conserved Plasmodium protein, unknown function	conserved Plasmodium protein, unknown function	N/A	N/A	N/A	N/A	N/A	N/A	N/A	N/A	N/A	N/A	N/A	N/A	N/A
PvP01_10_v1	143977	15.9546	10	11232444	missense_variant	PVP01_1002700	937A>G	Lys313Glu	PvP01_10_v2:142,404..151,653(+)	conserved Plasmodium protein, unknown function	conserved Plasmodium protein, unknown function	N/A	N/A	N/A	N/A	N/A	N/A	N/A	N/A	N/A	N/A	N/A	N/A	N/A
PvP01_10_v1	144120	15.9546	10	11232587	synonymous_variant	PVP01_1002700	1080T>C	Gly360Gly	PvP01_10_v2:142,404..151,653(+)	conserved Plasmodium protein, unknown function	conserved Plasmodium protein, unknown function	N/A	N/A	N/A	N/A	N/A	N/A	N/A	N/A	N/A	N/A	N/A	N/A	N/A
PvP01_10_v1	144125	15.9546	10	11232592	missense_variant	PVP01_1002700	1085C>A	Ala362Asp	PvP01_10_v2:142,404..151,653(+)	conserved Plasmodium protein, unknown function	conserved Plasmodium protein, unknown function	N/A	N/A	N/A	N/A	N/A	N/A	N/A	N/A	N/A	N/A	N/A	N/A	N/A
PvP01_10_v1	144263	15.9546	10	11232730	missense_variant	PVP01_1002700	1223C>G	Ala408Gly	PvP01_10_v2:142,404..151,653(+)	conserved Plasmodium protein, unknown function	conserved Plasmodium protein, unknown function	N/A	N/A	N/A	N/A	N/A	N/A	N/A	N/A	N/A	N/A	N/A	N/A	N/A
PvP01_10_v1	144301	15.9546	10	11232768	missense_variant	PVP01_1002700	1261A>C	Lys421Gln	PvP01_10_v2:142,404..151,653(+)	conserved Plasmodium protein, unknown function	conserved Plasmodium protein, unknown function	N/A	N/A	N/A	N/A	N/A	N/A	N/A	N/A	N/A	N/A	N/A	N/A	N/A
PvP01_10_v1	144382	15.9546	10	11232849	missense_variant	PVP01_1002700	1342A>C	Lys448Gln	PvP01_10_v2:142,404..151,653(+)	conserved Plasmodium protein, unknown function	conserved Plasmodium protein, unknown function	N/A	N/A	N/A	N/A	N/A	N/A	N/A	N/A	N/A	N/A	N/A	N/A	N/A
PvP01_10_v1	144428	15.9546	10	11232895	missense_variant	PVP01_1002700	1388C>A	Pro463Gln	PvP01_10_v2:142,404..151,653(+)	conserved Plasmodium protein, unknown function	conserved Plasmodium protein, unknown function	N/A	N/A	N/A	N/A	N/A	N/A	N/A	N/A	N/A	N/A	N/A	N/A	N/A
PvP01_10_v1	144574	15.9546	10	11233041	missense_variant	PVP01_1002700	1534G>C	Val512Leu	PvP01_10_v2:142,404..151,653(+)	conserved Plasmodium protein, unknown function	conserved Plasmodium protein, unknown function	N/A	N/A	N/A	N/A	N/A	N/A	N/A	N/A	N/A	N/A	N/A	N/A	N/A
PvP01_10_v1	145285	15.9546	10	11233752	missense_variant	PVP01_1002700	2245G>C	Asp749His	PvP01_10_v2:142,404..151,653(+)	conserved Plasmodium protein, unknown function	conserved Plasmodium protein, unknown function	N/A	N/A	N/A	N/A	N/A	N/A	N/A	N/A	N/A	N/A	N/A	N/A	N/A
PvP01_10_v1	145710	15.9546	10	11234177	missense_variant	PVP01_1002700	2670A>C	Lys890Asn	PvP01_10_v2:142,404..151,653(+)	conserved Plasmodium protein, unknown function	conserved Plasmodium protein, unknown function	N/A	N/A	N/A	N/A	N/A	N/A	N/A	N/A	N/A	N/A	N/A	N/A	N/A
PvP01_10_v1	145848	15.9546	10	11234315	synonymous_variant	PVP01_1002700	2808C>T	Ala936Ala	PvP01_10_v2:142,404..151,653(+)	conserved Plasmodium protein, unknown function	conserved Plasmodium protein, unknown function	N/A	N/A	N/A	N/A	N/A	N/A	N/A	N/A	N/A	N/A	N/A	N/A	N/A
PvP01_10_v1	145862	15.9546	10	11234329	missense_variant	PVP01_1002700	2822G>A	Cys941Tyr	PvP01_10_v2:142,404..151,653(+)	conserved Plasmodium protein, unknown function	conserved Plasmodium protein, unknown function	N/A	N/A	N/A	N/A	N/A	N/A	N/A	N/A	N/A	N/A	N/A	N/A	N/A
PvP01_10_v1	145917	15.9546	10	11234384	synonymous_variant	PVP01_1002700	2877G>A	Gln959Gln	PvP01_10_v2:142,404..151,653(+)	conserved Plasmodium protein, unknown function	conserved Plasmodium protein, unknown function	N/A	N/A	N/A	N/A	N/A	N/A	N/A	N/A	N/A	N/A	N/A	N/A	N/A
PvP01_10_v1	145951	15.9546	10	11234418	missense_variant	PVP01_1002700	2911T>A	Phe971Ile	PvP01_10_v2:142,404..151,653(+)	conserved Plasmodium protein, unknown function	conserved Plasmodium protein, unknown function	N/A	N/A	N/A	N/A	N/A	N/A	N/A	N/A	N/A	N/A	N/A	N/A	N/A
PvP01_10_v1	146154	15.9546	10	11234621	synonymous_variant	PVP01_1002700	3114G>A	Glu1038Glu	PvP01_10_v2:142,404..151,653(+)	conserved Plasmodium protein, unknown function	conserved Plasmodium protein, unknown function	N/A	N/A	N/A	N/A	N/A	N/A	N/A	N/A	N/A	N/A	N/A	N/A	N/A
PvP01_10_v1	146360	15.9546	10	11234827	missense_variant	PVP01_1002700	3320G>C	Cys1107Ser	PvP01_10_v2:142,404..151,653(+)	conserved Plasmodium protein, unknown function	conserved Plasmodium protein, unknown function	N/A	N/A	N/A	N/A	N/A	N/A	N/A	N/A	N/A	N/A	N/A	N/A	N/A
PvP01_10_v1	146362	15.9546	10	11234829	missense_variant	PVP01_1002700	3322G>A	Asp1108Asn	PvP01_10_v2:142,404..151,653(+)	conserved Plasmodium protein, unknown function	conserved Plasmodium protein, unknown function	N/A	N/A	N/A	N/A	N/A	N/A	N/A	N/A	N/A	N/A	N/A	N/A	N/A
PvP01_10_v1	146484	15.9546	10	11234951	synonymous_variant	PVP01_1002700	3444G>A	Glu1148Glu	PvP01_10_v2:142,404..151,653(+)	conserved Plasmodium protein, unknown function	conserved Plasmodium protein, unknown function	N/A	N/A	N/A	N/A	N/A	N/A	N/A	N/A	N/A	N/A	N/A	N/A	N/A
PvP01_10_v1	146816	15.9546	10	11235283	missense_variant	PVP01_1002700	3776A>T	Asp1259Val	PvP01_10_v2:142,404..151,653(+)	conserved Plasmodium protein, unknown function	conserved Plasmodium protein, unknown function	N/A	N/A	N/A	N/A	N/A	N/A	N/A	N/A	N/A	N/A	N/A	N/A	N/A
PvP01_10_v1	146972	15.9546	10	11235439	missense_variant	PVP01_1002700	3932G>A	Gly1311Asp	PvP01_10_v2:142,404..151,653(+)	conserved Plasmodium protein, unknown function	conserved Plasmodium protein, unknown function	N/A	N/A	N/A	N/A	N/A	N/A	N/A	N/A	N/A	N/A	N/A	N/A	N/A
PvP01_10_v1	147063	15.9546	10	11235530	missense_variant	PVP01_1002700	4023C>A	Asn1341Lys	PvP01_10_v2:142,404..151,653(+)	conserved Plasmodium protein, unknown function	conserved Plasmodium protein, unknown function	N/A	N/A	N/A	N/A	N/A	N/A	N/A	N/A	N/A	N/A	N/A	N/A	N/A
PvP01_10_v1	147613	15.9546	10	11236080	missense_variant	PVP01_1002700	4573A>G	Lys1525Glu	PvP01_10_v2:142,404..151,653(+)	conserved Plasmodium protein, unknown function	conserved Plasmodium protein, unknown function	N/A	N/A	N/A	N/A	N/A	N/A	N/A	N/A	N/A	N/A	N/A	N/A	N/A
PvP01_10_v1	147726	15.9546	10	11236193	missense_variant	PVP01_1002700	4686G>A	Met1562Ile	PvP01_10_v2:142,404..151,653(+)	conserved Plasmodium protein, unknown function	conserved Plasmodium protein, unknown function	N/A	N/A	N/A	N/A	N/A	N/A	N/A	N/A	N/A	N/A	N/A	N/A	N/A
PvP01_10_v1	147862	15.9546	10	11236329	missense_variant	PVP01_1002700	4822C>G	Leu1608Val	PvP01_10_v2:142,404..151,653(+)	conserved Plasmodium protein, unknown function	conserved Plasmodium protein, unknown function	N/A	N/A	N/A	N/A	N/A	N/A	N/A	N/A	N/A	N/A	N/A	N/A	N/A
PvP01_10_v1	148010	15.9546	10	11236477	missense_variant	PVP01_1002700	4970G>C	Gly1657Ala	PvP01_10_v2:142,404..151,653(+)	conserved Plasmodium protein, unknown function	conserved Plasmodium protein, unknown function	N/A	N/A	N/A	N/A	N/A	N/A	N/A	N/A	N/A	N/A	N/A	N/A	N/A
PvP01_10_v1	148012	15.9546	10	11236479	missense_variant	PVP01_1002700	4972G>T	Asp1658Tyr	PvP01_10_v2:142,404..151,653(+)	conserved Plasmodium protein, unknown function	conserved Plasmodium protein, unknown function	N/A	N/A	N/A	N/A	N/A	N/A	N/A	N/A	N/A	N/A	N/A	N/A	N/A
PvP01_10_v1	148016	15.9546	10	11236483	missense_variant	PVP01_1002700	4976C>T	Ser1659Phe	PvP01_10_v2:142,404..151,653(+)	conserved Plasmodium protein, unknown function	conserved Plasmodium protein, unknown function	N/A	N/A	N/A	N/A	N/A	N/A	N/A	N/A	N/A	N/A	N/A	N/A	N/A
PvP01_10_v1	148023	15.9546	10	11236490	synonymous_variant	PVP01_1002700	4983C>T	Asp1661Asp	PvP01_10_v2:142,404..151,653(+)	conserved Plasmodium protein, unknown function	conserved Plasmodium protein, unknown function	N/A	N/A	N/A	N/A	N/A	N/A	N/A	N/A	N/A	N/A	N/A	N/A	N/A
PvP01_10_v1	148115	15.9546	10	11236582	missense_variant	PVP01_1002700	5075G>C	Gly1692Ala	PvP01_10_v2:142,404..151,653(+)	conserved Plasmodium protein, unknown function	conserved Plasmodium protein, unknown function	N/A	N/A	N/A	N/A	N/A	N/A	N/A	N/A	N/A	N/A	N/A	N/A	N/A
PvP01_10_v1	148125	15.9546	10	11236592	synonymous_variant	PVP01_1002700	5085C>T	Tyr1695Tyr	PvP01_10_v2:142,404..151,653(+)	conserved Plasmodium protein, unknown function	conserved Plasmodium protein, unknown function	N/A	N/A	N/A	N/A	N/A	N/A	N/A	N/A	N/A	N/A	N/A	N/A	N/A
PvP01_10_v1	148278	15.9546	10	11236745	synonymous_variant	PVP01_1002700	5238T>C	Tyr1746Tyr	PvP01_10_v2:142,404..151,653(+)	conserved Plasmodium protein, unknown function	conserved Plasmodium protein, unknown function	N/A	N/A	N/A	N/A	N/A	N/A	N/A	N/A	N/A	N/A	N/A	N/A	N/A
PvP01_10_v1	148557	15.9546	10	11237024	synonymous_variant	PVP01_1002700	5517G>T	Val1839Val	PvP01_10_v2:142,404..151,653(+)	conserved Plasmodium protein, unknown function	conserved Plasmodium protein, unknown function	N/A	N/A	N/A	N/A	N/A	N/A	N/A	N/A	N/A	N/A	N/A	N/A	N/A
PvP01_10_v1	148747	15.9546	10	11237214	missense_variant	PVP01_1002700	5707A>G	Thr1903Ala	PvP01_10_v2:142,404..151,653(+)	conserved Plasmodium protein, unknown function	conserved Plasmodium protein, unknown function	N/A	N/A	N/A	N/A	N/A	N/A	N/A	N/A	N/A	N/A	N/A	N/A	N/A
PvP01_10_v1	148770	15.9546	10	11237237	synonymous_variant	PVP01_1002700	5730C>T	Cys1910Cys	PvP01_10_v2:142,404..151,653(+)	conserved Plasmodium protein, unknown function	conserved Plasmodium protein, unknown function	N/A	N/A	N/A	N/A	N/A	N/A	N/A	N/A	N/A	N/A	N/A	N/A	N/A
PvP01_10_v1	148803	15.9546	10	11237270	synonymous_variant	PVP01_1002700	5763T>C	Asp1921Asp	PvP01_10_v2:142,404..151,653(+)	conserved Plasmodium protein, unknown function	conserved Plasmodium protein, unknown function	N/A	N/A	N/A	N/A	N/A	N/A	N/A	N/A	N/A	N/A	N/A	N/A	N/A
PvP01_10_v1	148933	15.9546	10	11237400	missense_variant	PVP01_1002700	5893T>A	Tyr1965Asn	PvP01_10_v2:142,404..151,653(+)	conserved Plasmodium protein, unknown function	conserved Plasmodium protein, unknown function	N/A	N/A	N/A	N/A	N/A	N/A	N/A	N/A	N/A	N/A	N/A	N/A	N/A
PvP01_10_v1	149079	15.9546	10	11237546	synonymous_variant	PVP01_1002700	6039T>C	Asp2013Asp	PvP01_10_v2:142,404..151,653(+)	conserved Plasmodium protein, unknown function	conserved Plasmodium protein, unknown function	N/A	N/A	N/A	N/A	N/A	N/A	N/A	N/A	N/A	N/A	N/A	N/A	N/A
PvP01_10_v1	149232	15.9546	10	11237699	synonymous_variant	PVP01_1002700	6192A>C	Ala2064Ala	PvP01_10_v2:142,404..151,653(+)	conserved Plasmodium protein, unknown function	conserved Plasmodium protein, unknown function	N/A	N/A	N/A	N/A	N/A	N/A	N/A	N/A	N/A	N/A	N/A	N/A	N/A
PvP01_10_v1	149245	15.9546	10	11237712	missense_variant	PVP01_1002700	6205T>G	Leu2069Val	PvP01_10_v2:142,404..151,653(+)	conserved Plasmodium protein, unknown function	conserved Plasmodium protein, unknown function	N/A	N/A	N/A	N/A	N/A	N/A	N/A	N/A	N/A	N/A	N/A	N/A	N/A
PvP01_10_v1	149319	15.9546	10	11237786	synonymous_variant	PVP01_1002700	6279A>G	Val2093Val	PvP01_10_v2:142,404..151,653(+)	conserved Plasmodium protein, unknown function	conserved Plasmodium protein, unknown function	N/A	N/A	N/A	N/A	N/A	N/A	N/A	N/A	N/A	N/A	N/A	N/A	N/A
PvP01_10_v1	149350	15.9546	10	11237817	missense_variant	PVP01_1002700	6310G>T	Val2104Leu	PvP01_10_v2:142,404..151,653(+)	conserved Plasmodium protein, unknown function	conserved Plasmodium protein, unknown function	N/A	N/A	N/A	N/A	N/A	N/A	N/A	N/A	N/A	N/A	N/A	N/A	N/A
PvP01_10_v1	149538	15.9546	10	11238005	missense_variant	PVP01_1002700	6498G>T	Trp2166Cys	PvP01_10_v2:142,404..151,653(+)	conserved Plasmodium protein, unknown function	conserved Plasmodium protein, unknown function	N/A	N/A	N/A	N/A	N/A	N/A	N/A	N/A	N/A	N/A	N/A	N/A	N/A
PvP01_10_v1	149667	15.9546	10	11238134	missense_variant	PVP01_1002700	6627G>C	Lys2209Asn	PvP01_10_v2:142,404..151,653(+)	conserved Plasmodium protein, unknown function	conserved Plasmodium protein, unknown function	N/A	N/A	N/A	N/A	N/A	N/A	N/A	N/A	N/A	N/A	N/A	N/A	N/A
PvP01_10_v1	149672	15.3525	10	11238139	missense_variant	PVP01_1002700	6632A>T	Lys2211Ile	PvP01_10_v2:142,404..151,653(+)	conserved Plasmodium protein, unknown function	conserved Plasmodium protein, unknown function	N/A	N/A	N/A	N/A	N/A	N/A	N/A	N/A	N/A	N/A	N/A	N/A	N/A
PvP01_10_v1	149905	15.9546	10	11238372	missense_variant	PVP01_1002700	6865C>T	Arg2289Cys	PvP01_10_v2:142,404..151,653(+)	conserved Plasmodium protein, unknown function	conserved Plasmodium protein, unknown function	N/A	N/A	N/A	N/A	N/A	N/A	N/A	N/A	N/A	N/A	N/A	N/A	N/A
PvP01_10_v1	150049	15.9546	10	11238516	missense_variant	PVP01_1002700	7009A>G	Lys2337Glu	PvP01_10_v2:142,404..151,653(+)	conserved Plasmodium protein, unknown function	conserved Plasmodium protein, unknown function	N/A	N/A	N/A	N/A	N/A	N/A	N/A	N/A	N/A	N/A	N/A	N/A	N/A
PvP01_10_v1	150073	15.9546	10	11238540	missense_variant	PVP01_1002700	7033G>A	Val2345Ile	PvP01_10_v2:142,404..151,653(+)	conserved Plasmodium protein, unknown function	conserved Plasmodium protein, unknown function	N/A	N/A	N/A	N/A	N/A	N/A	N/A	N/A	N/A	N/A	N/A	N/A	N/A
PvP01_10_v1	150701	15.9546	10	11239168	missense_variant	PVP01_1002700	7661T>A	Leu2554Gln	PvP01_10_v2:142,404..151,653(+)	conserved Plasmodium protein, unknown function	conserved Plasmodium protein, unknown function	N/A	N/A	N/A	N/A	N/A	N/A	N/A	N/A	N/A	N/A	N/A	N/A	N/A
PvP01_10_v1	150809	15.9546	10	11239276	missense_variant	PVP01_1002700	7769C>T	Ser2590Phe	PvP01_10_v2:142,404..151,653(+)	conserved Plasmodium protein, unknown function	conserved Plasmodium protein, unknown function	N/A	N/A	N/A	N/A	N/A	N/A	N/A	N/A	N/A	N/A	N/A	N/A	N/A
PvP01_10_v1	150810	15.9546	10	11239277	synonymous_variant	PVP01_1002700	7770C>T	Ser2590Ser	PvP01_10_v2:142,404..151,653(+)	conserved Plasmodium protein, unknown function	conserved Plasmodium protein, unknown function	N/A	N/A	N/A	N/A	N/A	N/A	N/A	N/A	N/A	N/A	N/A	N/A	N/A
PvP01_10_v1	150860	15.9546	10	11239327	upstream_gene_variant	PVP01_1002900	-4528T>A		PvP01_10_v2:154,856..165,488(+)	formin 1, putative	FRM1	N/A	N/A	N/A	N/A	N/A	N/A	N/A	N/A	GO:0005515	protein binding	N/A	N/A	N/A
PvP01_10_v1	150901	15.9546	10	11239368	upstream_gene_variant	PVP01_1002900	-4487C>G		PvP01_10_v2:154,856..165,488(+)	formin 1, putative	FRM1	N/A	N/A	N/A	N/A	N/A	N/A	N/A	N/A	GO:0005515	protein binding	N/A	N/A	N/A
PvP01_10_v1	151074	15.9546	10	11239541	upstream_gene_variant	PVP01_1002900	-4314G>T		PvP01_10_v2:154,856..165,488(+)	formin 1, putative	FRM1	N/A	N/A	N/A	N/A	N/A	N/A	N/A	N/A	GO:0005515	protein binding	N/A	N/A	N/A
PvP01_10_v1	151084	15.9546	10	11239551	upstream_gene_variant	PVP01_1002900	-4304A>G		PvP01_10_v2:154,856..165,488(+)	formin 1, putative	FRM1	N/A	N/A	N/A	N/A	N/A	N/A	N/A	N/A	GO:0005515	protein binding	N/A	N/A	N/A
PvP01_10_v1	151130	15.9546	10	11239597	upstream_gene_variant	PVP01_1002900	-4258T>G		PvP01_10_v2:154,856..165,488(+)	formin 1, putative	FRM1	N/A	N/A	N/A	N/A	N/A	N/A	N/A	N/A	GO:0005515	protein binding	N/A	N/A	N/A
PvP01_10_v1	151180	15.9546	10	11239647	upstream_gene_variant	PVP01_1002900	-4208G>C		PvP01_10_v2:154,856..165,488(+)	formin 1, putative	FRM1	N/A	N/A	N/A	N/A	N/A	N/A	N/A	N/A	GO:0005515	protein binding	N/A	N/A	N/A
PvP01_10_v1	151219	15.9546	10	11239686	upstream_gene_variant	PVP01_1002900	-4169T>C		PvP01_10_v2:154,856..165,488(+)	formin 1, putative	FRM1	N/A	N/A	N/A	N/A	N/A	N/A	N/A	N/A	GO:0005515	protein binding	N/A	N/A	N/A
PvP01_10_v1	151260	15.9546	10	11239727	upstream_gene_variant	PVP01_1002900	-4128T>A		PvP01_10_v2:154,856..165,488(+)	formin 1, putative	FRM1	N/A	N/A	N/A	N/A	N/A	N/A	N/A	N/A	GO:0005515	protein binding	N/A	N/A	N/A
PvP01_10_v1	151392	15.9546	10	11239859	upstream_gene_variant	PVP01_1002900	-3996T>A		PvP01_10_v2:154,856..165,488(+)	formin 1, putative	FRM1	N/A	N/A	N/A	N/A	N/A	N/A	N/A	N/A	GO:0005515	protein binding	N/A	N/A	N/A
PvP01_10_v1	151682	15.9546	10	11240149	upstream_gene_variant	PVP01_1002900	-3706A>C		PvP01_10_v2:154,856..165,488(+)	formin 1, putative	FRM1	N/A	N/A	N/A	N/A	N/A	N/A	N/A	N/A	GO:0005515	protein binding	N/A	N/A	N/A
PvP01_10_v1	152009	15.9546	10	11240476	synonymous_variant	PVP01_1002800	1947G>T	Ser649Ser	PvP01_10_v2:151,961..153,955(-)	SURF1 domain-containing protein, putative	SURF1 domain-containing protein, putative	N/A	N/A	N/A	N/A	N/A	N/A	GO:0016021;GO:0016020;GO:0005743	integral component of membrane;membrane;mitochondrial inner membrane	N/A	N/A	N/A	N/A	N/A
PvP01_10_v1	152294	15.9546	10	11240761	synonymous_variant	PVP01_1002800	1662C>A	Thr554Thr	PvP01_10_v2:151,961..153,955(-)	SURF1 domain-containing protein, putative	SURF1 domain-containing protein, putative	N/A	N/A	N/A	N/A	N/A	N/A	GO:0016021;GO:0016020;GO:0005743	integral component of membrane;membrane;mitochondrial inner membrane	N/A	N/A	N/A	N/A	N/A
PvP01_10_v1	152823	15.9546	10	11241290	missense_variant	PVP01_1002800	1133G>T	Cys378Phe	PvP01_10_v2:151,961..153,955(-)	SURF1 domain-containing protein, putative	SURF1 domain-containing protein, putative	N/A	N/A	N/A	N/A	N/A	N/A	GO:0016021;GO:0016020;GO:0005743	integral component of membrane;membrane;mitochondrial inner membrane	N/A	N/A	N/A	N/A	N/A
PvP01_10_v1	153339	15.9546	10	11241806	missense_variant	PVP01_1002800	617G>A	Arg206Lys	PvP01_10_v2:151,961..153,955(-)	SURF1 domain-containing protein, putative	SURF1 domain-containing protein, putative	N/A	N/A	N/A	N/A	N/A	N/A	GO:0016021;GO:0016020;GO:0005743	integral component of membrane;membrane;mitochondrial inner membrane	N/A	N/A	N/A	N/A	N/A
PvP01_10_v1	153725	15.9546	10	11242192	synonymous_variant	PVP01_1002800	231G>A	Arg77Arg	PvP01_10_v2:151,961..153,955(-)	SURF1 domain-containing protein, putative	SURF1 domain-containing protein, putative	N/A	N/A	N/A	N/A	N/A	N/A	GO:0016021;GO:0016020;GO:0005743	integral component of membrane;membrane;mitochondrial inner membrane	N/A	N/A	N/A	N/A	N/A
PvP01_10_v1	153798	15.9546	10	11242265	missense_variant	PVP01_1002800	158G>A	Arg53Lys	PvP01_10_v2:151,961..153,955(-)	SURF1 domain-containing protein, putative	SURF1 domain-containing protein, putative	N/A	N/A	N/A	N/A	N/A	N/A	GO:0016021;GO:0016020;GO:0005743	integral component of membrane;membrane;mitochondrial inner membrane	N/A	N/A	N/A	N/A	N/A
PvP01_10_v1	153846	15.9546	10	11242313	missense_variant	PVP01_1002800	110G>A	Arg37Gln	PvP01_10_v2:151,961..153,955(-)	SURF1 domain-containing protein, putative	SURF1 domain-containing protein, putative	N/A	N/A	N/A	N/A	N/A	N/A	GO:0016021;GO:0016020;GO:0005743	integral component of membrane;membrane;mitochondrial inner membrane	N/A	N/A	N/A	N/A	N/A
PvP01_10_v1	153994	15.9546	10	11242461	upstream_gene_variant	PVP01_1002800	-39C>A		PvP01_10_v2:151,961..153,955(-)	SURF1 domain-containing protein, putative	SURF1 domain-containing protein, putative	N/A	N/A	N/A	N/A	N/A	N/A	GO:0016021;GO:0016020;GO:0005743	integral component of membrane;membrane;mitochondrial inner membrane	N/A	N/A	N/A	N/A	N/A
PvP01_10_v1	154399	15.9546	10	11242866	upstream_gene_variant	PVP01_1002800	-444C>G		PvP01_10_v2:151,961..153,955(-)	SURF1 domain-containing protein, putative	SURF1 domain-containing protein, putative	N/A	N/A	N/A	N/A	N/A	N/A	GO:0016021;GO:0016020;GO:0005743	integral component of membrane;membrane;mitochondrial inner membrane	N/A	N/A	N/A	N/A	N/A
PvP01_10_v1	154451	15.9546	10	11242918	upstream_gene_variant	PVP01_1002800	-496A>G		PvP01_10_v2:151,961..153,955(-)	SURF1 domain-containing protein, putative	SURF1 domain-containing protein, putative	N/A	N/A	N/A	N/A	N/A	N/A	GO:0016021;GO:0016020;GO:0005743	integral component of membrane;membrane;mitochondrial inner membrane	N/A	N/A	N/A	N/A	N/A
PvP01_10_v1	154631	15.9546	10	11243098	upstream_gene_variant	PVP01_1002800	-676G>C		PvP01_10_v2:151,961..153,955(-)	SURF1 domain-containing protein, putative	SURF1 domain-containing protein, putative	N/A	N/A	N/A	N/A	N/A	N/A	GO:0016021;GO:0016020;GO:0005743	integral component of membrane;membrane;mitochondrial inner membrane	N/A	N/A	N/A	N/A	N/A
PvP01_10_v1	154632	15.9546	10	11243099	upstream_gene_variant	PVP01_1002800	-677C>G		PvP01_10_v2:151,961..153,955(-)	SURF1 domain-containing protein, putative	SURF1 domain-containing protein, putative	N/A	N/A	N/A	N/A	N/A	N/A	GO:0016021;GO:0016020;GO:0005743	integral component of membrane;membrane;mitochondrial inner membrane	N/A	N/A	N/A	N/A	N/A
PvP01_10_v1	154639	15.9546	10	11243106	upstream_gene_variant	PVP01_1002800	-684C>A		PvP01_10_v2:151,961..153,955(-)	SURF1 domain-containing protein, putative	SURF1 domain-containing protein, putative	N/A	N/A	N/A	N/A	N/A	N/A	GO:0016021;GO:0016020;GO:0005743	integral component of membrane;membrane;mitochondrial inner membrane	N/A	N/A	N/A	N/A	N/A
PvP01_10_v1	156486	15.9546	10	11244953	missense_variant	PVP01_1002900	1099C>A	Leu367Ile	PvP01_10_v2:154,856..165,488(+)	formin 1, putative	FRM1	N/A	N/A	N/A	N/A	N/A	N/A	N/A	N/A	GO:0005515	protein binding	N/A	N/A	N/A
PvP01_10_v1	159605	15.9546	10	11248072	missense_variant	PVP01_1002900	4218A>G	Ile1406Met	PvP01_10_v2:154,856..165,488(+)	formin 1, putative	FRM1	N/A	N/A	N/A	N/A	N/A	N/A	N/A	N/A	GO:0005515	protein binding	N/A	N/A	N/A
PvP01_10_v1	160618	15.9546	10	11249085	missense_variant	PVP01_1002900	5231G>A	Ser1744Asn	PvP01_10_v2:154,856..165,488(+)	formin 1, putative	FRM1	N/A	N/A	N/A	N/A	N/A	N/A	N/A	N/A	GO:0005515	protein binding	N/A	N/A	N/A
PvP01_10_v1	160756	15.9546	10	11249223	missense_variant	PVP01_1002900	5369A>G	Lys1790Arg	PvP01_10_v2:154,856..165,488(+)	formin 1, putative	FRM1	N/A	N/A	N/A	N/A	N/A	N/A	N/A	N/A	GO:0005515	protein binding	N/A	N/A	N/A
PvP01_10_v1	160851	15.9546	10	11249318	missense_variant	PVP01_1002900	5464C>T	Leu1822Phe	PvP01_10_v2:154,856..165,488(+)	formin 1, putative	FRM1	N/A	N/A	N/A	N/A	N/A	N/A	N/A	N/A	GO:0005515	protein binding	N/A	N/A	N/A
PvP01_10_v1	160967	15.9546	10	11249434	synonymous_variant	PVP01_1002900	5580G>A	Ser1860Ser	PvP01_10_v2:154,856..165,488(+)	formin 1, putative	FRM1	N/A	N/A	N/A	N/A	N/A	N/A	N/A	N/A	GO:0005515	protein binding	N/A	N/A	N/A
PvP01_10_v1	161926	15.9546	10	11250393	missense_variant	PVP01_1002900	6539C>T	Ala2180Val	PvP01_10_v2:154,856..165,488(+)	formin 1, putative	FRM1	N/A	N/A	N/A	N/A	N/A	N/A	N/A	N/A	GO:0005515	protein binding	N/A	N/A	N/A
PvP01_10_v1	162457	15.9546	10	11250924	missense_variant	PVP01_1002900	7070C>G	Thr2357Ser	PvP01_10_v2:154,856..165,488(+)	formin 1, putative	FRM1	N/A	N/A	N/A	N/A	N/A	N/A	N/A	N/A	GO:0005515	protein binding	N/A	N/A	N/A
PvP01_10_v1	163172	15.9546	10	11251639	missense_variant	PVP01_1002900	7785G>T	Lys2595Asn	PvP01_10_v2:154,856..165,488(+)	formin 1, putative	FRM1	N/A	N/A	N/A	N/A	N/A	N/A	N/A	N/A	GO:0005515	protein binding	N/A	N/A	N/A
PvP01_10_v1	163314	15.9546	10	11251781	upstream_gene_variant	PVP01_1003100	-3031T>C		NA	NA		NA	NA	NA	NA	NA	NA	NA	NA	NA	NA	NA	NA	NA
PvP01_10_v1	164199	15.9546	10	11252666	synonymous_variant	PVP01_1003000	552G>A	Glu184Glu	PvP01_10_v2:163,238..166,209(-)	CPW-WPC family protein	CPW-WPC family protein	N/A	N/A	N/A	N/A	N/A	N/A	N/A	N/A	N/A	N/A	N/A	N/A	5472922
PvP01_10_v1	164532	15.9546	10	11252999	synonymous_variant	PVP01_1003000	405C>A	Leu135Leu	PvP01_10_v2:163,238..166,209(-)	CPW-WPC family protein	CPW-WPC family protein	N/A	N/A	N/A	N/A	N/A	N/A	N/A	N/A	N/A	N/A	N/A	N/A	5472922
PvP01_10_v1	164550	15.9546	10	11253017	synonymous_variant	PVP01_1003000	387A>T	Pro129Pro	PvP01_10_v2:163,238..166,209(-)	CPW-WPC family protein	CPW-WPC family protein	N/A	N/A	N/A	N/A	N/A	N/A	N/A	N/A	N/A	N/A	N/A	N/A	5472922
PvP01_10_v1	164887	15.9546	10	11253354	missense_variant	PVP01_1003000	272A>T	Asp91Val	PvP01_10_v2:163,238..166,209(-)	CPW-WPC family protein	CPW-WPC family protein	N/A	N/A	N/A	N/A	N/A	N/A	N/A	N/A	N/A	N/A	N/A	N/A	5472922
PvP01_10_v1	165040	15.9546	10	11253507	synonymous_variant	PVP01_1003000	228G>T	Pro76Pro	PvP01_10_v2:163,238..166,209(-)	CPW-WPC family protein	CPW-WPC family protein	N/A	N/A	N/A	N/A	N/A	N/A	N/A	N/A	N/A	N/A	N/A	N/A	5472922
PvP01_10_v1	165134	15.9546	10	11253601	upstream_gene_variant	PVP01_1003100	-1211C>A		NA	NA		NA	NA	NA	NA	NA	NA	NA	NA	NA	NA	NA	NA	NA
PvP01_10_v1	165750	15.9546	10	11254217	upstream_gene_variant	PVP01_1003100	-595T>A		NA	NA		NA	NA	NA	NA	NA	NA	NA	NA	NA	NA	NA	NA	NA
PvP01_10_v1	165779	15.9546	10	11254246	upstream_gene_variant	PVP01_1003100	-566T>C		NA	NA		NA	NA	NA	NA	NA	NA	NA	NA	NA	NA	NA	NA	NA
PvP01_10_v1	167170	15.9546	10	11255637	synonymous_variant	PVP01_1003200	2721G>A	Gly907Gly	PvP01_10_v2:166,750..170,628(-)	conserved Plasmodium protein, unknown function	conserved Plasmodium protein, unknown function	N/A	N/A	N/A	N/A	N/A	N/A	N/A	N/A	N/A	N/A	N/A	N/A	N/A
PvP01_10_v1	167305	15.9546	10	11255772	synonymous_variant	PVP01_1003200	2586C>T	Asn862Asn	PvP01_10_v2:166,750..170,628(-)	conserved Plasmodium protein, unknown function	conserved Plasmodium protein, unknown function	N/A	N/A	N/A	N/A	N/A	N/A	N/A	N/A	N/A	N/A	N/A	N/A	N/A
PvP01_10_v1	167413	15.9546	10	11255880	synonymous_variant	PVP01_1003200	2478G>T	Thr826Thr	PvP01_10_v2:166,750..170,628(-)	conserved Plasmodium protein, unknown function	conserved Plasmodium protein, unknown function	N/A	N/A	N/A	N/A	N/A	N/A	N/A	N/A	N/A	N/A	N/A	N/A	N/A
PvP01_10_v1	167962	15.9546	10	11256429	synonymous_variant	PVP01_1003200	1929C>A	Ile643Ile	PvP01_10_v2:166,750..170,628(-)	conserved Plasmodium protein, unknown function	conserved Plasmodium protein, unknown function	N/A	N/A	N/A	N/A	N/A	N/A	N/A	N/A	N/A	N/A	N/A	N/A	N/A
PvP01_10_v1	168132	15.9546	10	11256599	missense_variant	PVP01_1003200	1759G>T	Asp587Tyr	PvP01_10_v2:166,750..170,628(-)	conserved Plasmodium protein, unknown function	conserved Plasmodium protein, unknown function	N/A	N/A	N/A	N/A	N/A	N/A	N/A	N/A	N/A	N/A	N/A	N/A	N/A
PvP01_10_v1	170605	15.9546	10	11259072	upstream_gene_variant	PVP01_1003000	-4737C>A		PvP01_10_v2:163,238..166,209(-)	CPW-WPC family protein	CPW-WPC family protein	N/A	N/A	N/A	N/A	N/A	N/A	N/A	N/A	N/A	N/A	N/A	N/A	5472922
PvP01_10_v1	171512	15.9546	10	11259979	missense_variant	PVP01_1003300	572C>G	Ser191Trp	PvP01_10_v2:170,492..173,349(+)	XAP-5 DNA binding protein, putative	XAP-5 DNA binding protein, putative	N/A	N/A	N/A	N/A	N/A	N/A	GO:0005634	nucleus	N/A	N/A	N/A	N/A	N/A
PvP01_10_v1	172070	15.9546	10	11260537	upstream_gene_variant	PVP01_1003200	-2007T>A		PvP01_10_v2:166,750..170,628(-)	conserved Plasmodium protein, unknown function	conserved Plasmodium protein, unknown function	N/A	N/A	N/A	N/A	N/A	N/A	N/A	N/A	N/A	N/A	N/A	N/A	N/A
PvP01_10_v1	172075	15.9546	10	11260542	upstream_gene_variant	PVP01_1003200	-2012T>C		PvP01_10_v2:166,750..170,628(-)	conserved Plasmodium protein, unknown function	conserved Plasmodium protein, unknown function	N/A	N/A	N/A	N/A	N/A	N/A	N/A	N/A	N/A	N/A	N/A	N/A	N/A
PvP01_10_v1	172623	15.9546	10	11261090	upstream_gene_variant	PVP01_1003200	-2560G>A		PvP01_10_v2:166,750..170,628(-)	conserved Plasmodium protein, unknown function	conserved Plasmodium protein, unknown function	N/A	N/A	N/A	N/A	N/A	N/A	N/A	N/A	N/A	N/A	N/A	N/A	N/A
PvP01_10_v1	172679	15.9546	10	11261146	upstream_gene_variant	PVP01_1003200	-2616G>A		PvP01_10_v2:166,750..170,628(-)	conserved Plasmodium protein, unknown function	conserved Plasmodium protein, unknown function	N/A	N/A	N/A	N/A	N/A	N/A	N/A	N/A	N/A	N/A	N/A	N/A	N/A
PvP01_10_v1	174053	15.9546	10	11262520	missense_variant	PVP01_1003400	1993G>A	Val665Met	PvP01_10_v2:172,424..176,045(-)	conserved Plasmodium protein, unknown function	conserved Plasmodium protein, unknown function	N/A	N/A	N/A	N/A	N/A	N/A	GO:0016021	integral component of membrane	N/A	N/A	N/A	N/A	N/A
PvP01_10_v1	174112	15.9546	10	11262579	missense_variant	PVP01_1003400	1934A>T	Tyr645Phe	PvP01_10_v2:172,424..176,045(-)	conserved Plasmodium protein, unknown function	conserved Plasmodium protein, unknown function	N/A	N/A	N/A	N/A	N/A	N/A	GO:0016021	integral component of membrane	N/A	N/A	N/A	N/A	N/A
PvP01_10_v1	174468	15.9546	10	11262935	synonymous_variant	PVP01_1003400	1578G>A	Pro526Pro	PvP01_10_v2:172,424..176,045(-)	conserved Plasmodium protein, unknown function	conserved Plasmodium protein, unknown function	N/A	N/A	N/A	N/A	N/A	N/A	GO:0016021	integral component of membrane	N/A	N/A	N/A	N/A	N/A
PvP01_10_v1	174502	15.9546	10	11262969	missense_variant	PVP01_1003400	1544A>C	Tyr515Ser	PvP01_10_v2:172,424..176,045(-)	conserved Plasmodium protein, unknown function	conserved Plasmodium protein, unknown function	N/A	N/A	N/A	N/A	N/A	N/A	GO:0016021	integral component of membrane	N/A	N/A	N/A	N/A	N/A
PvP01_10_v1	177584	15.9546	10	11266051	synonymous_variant	PVP01_1003500	642G>T	Val214Val	PvP01_10_v2:176,943..181,553(+)	conserved Plasmodium protein, unknown function	conserved Plasmodium protein, unknown function	N/A	N/A	N/A	N/A	N/A	N/A	N/A	N/A	N/A	N/A	N/A	N/A	N/A
PvP01_10_v1	178145	15.9546	10	11266612	missense_variant	PVP01_1003500	1203G>T	Lys401Asn	PvP01_10_v2:176,943..181,553(+)	conserved Plasmodium protein, unknown function	conserved Plasmodium protein, unknown function	N/A	N/A	N/A	N/A	N/A	N/A	N/A	N/A	N/A	N/A	N/A	N/A	N/A
PvP01_10_v1	184492	15.9546	10	11272959	missense_variant	PVP01_1003600	1495G>T	Asp499Tyr	PvP01_10_v2:181,358..187,684(-)	PhIL1-interacting candidate PIC6, putative	PIC6	N/A	N/A	N/A	N/A	inner membrane pellicle complex	GO:0070258	GO:0016021	integral component of membrane	N/A	N/A	N/A	N/A	N/A
PvP01_10_v1	184730	15.9546	10	11273197	missense_variant	PVP01_1003600	1257G>T	Leu419Phe	PvP01_10_v2:181,358..187,684(-)	PhIL1-interacting candidate PIC6, putative	PIC6	N/A	N/A	N/A	N/A	inner membrane pellicle complex	GO:0070258	GO:0016021	integral component of membrane	N/A	N/A	N/A	N/A	N/A
PvP01_10_v1	185146	15.9546	10	11273613	missense_variant	PVP01_1003600	841C>A	His281Asn	PvP01_10_v2:181,358..187,684(-)	PhIL1-interacting candidate PIC6, putative	PIC6	N/A	N/A	N/A	N/A	inner membrane pellicle complex	GO:0070258	GO:0016021	integral component of membrane	N/A	N/A	N/A	N/A	N/A
PvP01_10_v1	186394	15.9546	10	11274861	upstream_gene_variant	PVP01_1003600	-408G>T		PvP01_10_v2:181,358..187,684(-)	PhIL1-interacting candidate PIC6, putative	PIC6	N/A	N/A	N/A	N/A	inner membrane pellicle complex	GO:0070258	GO:0016021	integral component of membrane	N/A	N/A	N/A	N/A	N/A
PvP01_10_v1	194213	15.9546	10	11282680	upstream_gene_variant	PVP01_1003800	-1478G>T		NA	NA		NA	NA	NA	NA	NA	NA	NA	NA	NA	NA	NA	NA	NA
PvP01_10_v1	199051	15.4775	10	11287518	upstream_gene_variant	PVP01_1004000	-591C>T		NA	NA		NA	NA	NA	NA	NA	NA	NA	NA	NA	NA	NA	NA	NA
PvP01_10_v1	200424	15.4775	10	11288891	downstream_gene_variant	PVP01_1003900	*4642G>T		NA	NA		NA	NA	NA	NA	NA	NA	NA	NA	NA	NA	NA	NA	NA
PvP01_10_v1	282079	15.9546	10	11370546	upstream_gene_variant	PVP01_1006300	-536G>A		NA	NA		NA	NA	NA	NA	NA	NA	NA	NA	NA	NA	NA	NA	NA
PvP01_10_v1	288711	15.9546	10	11377178	synonymous_variant	PVP01_1006500	165C>T	His55His	PvP01_10_v2:286,898..290,224(+)	methionine aminopeptidase 1a, putative	METAP1a	N/A	N/A	mRNA binding;metalloaminopeptidase activity	GO:0003729;GO:0070006	N/A	N/A	N/A	N/A	GO:0046872;GO:0070006	metal ion binding;metalloaminopeptidase activity	GO:0070084;GO:0006508	protein initiator methionine removal;proteolysis	N/A
PvP01_10_v1	290513	15.9546	10	11378980	upstream_gene_variant	PVP01_1006600	-899T>C		NA	NA		NA	NA	NA	NA	NA	NA	NA	NA	NA	NA	NA	NA	NA
PvP01_10_v1	301652	15.9546	10	11390119	upstream_gene_variant	PVP01_1007000	-3356C>T		NA	NA		NA	NA	NA	NA	NA	NA	NA	NA	NA	NA	NA	NA	NA
PvP01_10_v1	302618	15.9546	10	11391085	synonymous_variant	PVP01_1006900	217C>A	Arg73Arg	PvP01_10_v2:301,427..304,388(-)	transmembrane emp24 domain-containing protein, putative	transmembrane emp24 domain-containing protein, putative	N/A	N/A	N/A	N/A	N/A	N/A	GO:0016021	integral component of membrane	N/A	N/A	N/A	N/A	N/A
PvP01_10_v1	306557	15.9546	10	11395024	upstream_gene_variant	PVP01_1006900	-3445A>G		PvP01_10_v2:301,427..304,388(-)	transmembrane emp24 domain-containing protein, putative	transmembrane emp24 domain-containing protein, putative	N/A	N/A	N/A	N/A	N/A	N/A	GO:0016021	integral component of membrane	N/A	N/A	N/A	N/A	N/A
PvP01_10_v1	1035936	13.1504	10	12124403	upstream_gene_variant	PVP01_1023800	-3890A>G		PvP01_10_v2:1,029,145..1,034,421(-)	peptidyl-prolyl cis-trans isomerase, putative	CYP87									GO:0003755;GO:0005515	peptidyl-prolyl cis-trans isomerase activity;protein binding	GO:0006457;GO:0000413	protein folding;protein peptidyl-prolyl isomerization	NA
PvP01_10_v1	1054750	10.8689	10	12143217	missense_variant	PVP01_1024200	3718A>T	Asn1240Tyr	PvP01_10_v2:1,052,801..1,059,351(-)	phosphatidylinositol 4-kinase beta, putative	PI4KB	phosphatidylinositol biosynthetic process	GO:0006661	1-phosphatidylinositol 4-kinase activity	GO:0004430					GO:0016301	kinase activity	GO:0046854;GO:0048015	phosphatidylinositol phosphate biosynthetic process;phosphatidylinositol-mediated signaling	NA
PvP01_10_v1	1343536	15.9546	10	12432003	synonymous_variant	PVP01_1031200	96A>G	Glu32Glu	PvP01_10_v2:1,340,308..1,343,631(-)	merozoite surface protein 3	MSP3.9	N/A	N/A	N/A	N/A	N/A	N/A	N/A	N/A	N/A	N/A	N/A	N/A	N/A
PvP01_10_v1	1343719	15.9546	10	12432186	upstream_gene_variant	PVP01_1031200	-88A>G		PvP01_10_v2:1,340,308..1,343,631(-)	merozoite surface protein 3	MSP3.9	N/A	N/A	N/A	N/A	N/A	N/A	N/A	N/A	N/A	N/A	N/A	N/A	N/A
PvP01_10_v1	1343867	15.9546	10	12432334	upstream_gene_variant	PVP01_1031200	-236C>G		PvP01_10_v2:1,340,308..1,343,631(-)	merozoite surface protein 3	MSP3.9	N/A	N/A	N/A	N/A	N/A	N/A	N/A	N/A	N/A	N/A	N/A	N/A	N/A
PvP01_10_v1	1344475	15.9546	10	12432942	upstream_gene_variant	PVP01_1031200	-844C>G		PvP01_10_v2:1,340,308..1,343,631(-)	merozoite surface protein 3	MSP3.9	N/A	N/A	N/A	N/A	N/A	N/A	N/A	N/A	N/A	N/A	N/A	N/A	N/A
PvP01_10_v1	1344497	15.9546	10	12432964	upstream_gene_variant	PVP01_1031200	-866T>A		PvP01_10_v2:1,340,308..1,343,631(-)	merozoite surface protein 3	MSP3.9	N/A	N/A	N/A	N/A	N/A	N/A	N/A	N/A	N/A	N/A	N/A	N/A	N/A
PvP01_10_v1	1344749	15.9546	10	12433216	upstream_gene_variant	PVP01_1031200	-1118A>G		PvP01_10_v2:1,340,308..1,343,631(-)	merozoite surface protein 3	MSP3.9	N/A	N/A	N/A	N/A	N/A	N/A	N/A	N/A	N/A	N/A	N/A	N/A	N/A
PvP01_10_v1	1345004	15.9546	10	12433471	upstream_gene_variant	PVP01_1031200	-1373T>G		PvP01_10_v2:1,340,308..1,343,631(-)	merozoite surface protein 3	MSP3.9	N/A	N/A	N/A	N/A	N/A	N/A	N/A	N/A	N/A	N/A	N/A	N/A	N/A
PvP01_10_v1	1345022	15.9546	10	12433489	stop_gained	PVP01_1031300	2694G>A	Trp898*	PvP01_10_v2:1,345,019..1,347,715(-)	merozoite surface protein 3	MSP3.8	N/A	N/A	N/A	N/A	N/A	N/A	N/A	N/A	N/A	N/A	N/A	N/A	N/A
PvP01_10_v1	1346355	15.9546	10	12434822	missense_variant	PVP01_1031300	1361C>A	Ala454Asp	PvP01_10_v2:1,345,019..1,347,715(-)	merozoite surface protein 3	MSP3.8	N/A	N/A	N/A	N/A	N/A	N/A	N/A	N/A	N/A	N/A	N/A	N/A	N/A
PvP01_10_v1	1346579	15.9546	10	12435046	missense_variant	PVP01_1031300	1137A>T	Lys379Asn	PvP01_10_v2:1,345,019..1,347,715(-)	merozoite surface protein 3	MSP3.8	N/A	N/A	N/A	N/A	N/A	N/A	N/A	N/A	N/A	N/A	N/A	N/A	N/A
PvP01_10_v1	1346621	15.9546	10	12435088	synonymous_variant	PVP01_1031300	1095T>C	Thr365Thr	PvP01_10_v2:1,345,019..1,347,715(-)	merozoite surface protein 3	MSP3.8	N/A	N/A	N/A	N/A	N/A	N/A	N/A	N/A	N/A	N/A	N/A	N/A	N/A
PvP01_11_v1	98856	15.9546	11	12623110	upstream_gene_variant	PVP01_1102200	-4257A>T		NA	tRNA Arginine	tRNA Arginine	NA	NA	NA	NA	NA	NA	NA	NA	NA	NA	NA	NA	NA
PvP01_11_v1	99938	15.9546	11	12624192	missense_variant	PVP01_1102400	917A>T	Lys306Met	PvP01_11_v2:98,163..102,571(+)	conserved Plasmodium protein, unknown function	conserved Plasmodium protein, unknown function	N/A	N/A	N/A	N/A	N/A	N/A	N/A	N/A	N/A	N/A	N/A	N/A	5475777
PvP01_11_v1	124205	15.9546	11	12648459	missense_variant	PVP01_1102800	2141C>A	Pro714His	PvP01_11_v2:119,204..126,836(-)	conserved Plasmodium protein, unknown function	conserved Plasmodium protein, unknown function	N/A	N/A	N/A	N/A	N/A	N/A	N/A	N/A	N/A	N/A	N/A	N/A	N/A
PvP01_11_v1	127637	15.9546	11	12651891	upstream_gene_variant	PVP01_1102800	-1292C>T		PvP01_11_v2:119,204..126,836(-)	conserved Plasmodium protein, unknown function	conserved Plasmodium protein, unknown function	N/A	N/A	N/A	N/A	N/A	N/A	N/A	N/A	N/A	N/A	N/A	N/A	N/A
PvP01_11_v1	132362	15.9546	11	12656616	missense_variant	PVP01_1103000	400A>G	Met134Val	PvP01_11_v2:129,971..133,357(-)	glycosylphosphatidylinositol anchor attachment 1 protein, putative	GPAA1	N/A	N/A	N/A	N/A	N/A	N/A	GO:0042765;GO:0016021	GPI-anchor transamidase complex;integral component of membrane	N/A	N/A	N/A	N/A	N/A
PvP01_11_v1	681616	15.9546	11	13205870	missense_variant	PVP01_1115900	4027G>A	Gly1343Arg	PvP01_11_v2:680,970..686,438(-)	conserved Plasmodium protein, unknown function	PVP01_1115900	N/A	N/A	N/A	N/A	N/A	N/A	N/A	N/A	N/A	N/A	N/A	N/A	N/A
PvP01_11_v1	700125	13.1714	11	13224379	synonymous_variant	PVP01_1116200	2733C>T	Gly911Gly	PvP01_11_v2:693,270..702,670(+)	NLI interacting factor-like phosphatase, putative	NIF3							GO:0005634	nucleus	GO:0008420	RNA polymerase II CTD heptapeptide repeat phosphatase activity	GO:0070940	dephosphorylation of RNA polymerase II C-terminal domain	NA
PvP01_12_v1	60878	15.0003	12	14600451	upstream_gene_variant	PVP01_1201400	-4872A>G		NA	NA		NA	NA	NA	NA	NA	NA	NA	NA	NA	NA	NA	NA	NA
PvP01_12_v1	64647	15.9546	12	14604220	upstream_gene_variant	PVP01_1201600	-2574T>C		NA	NA		NA	NA	NA	NA	NA	NA	NA	NA	NA	NA	NA	NA	NA
PvP01_12_v1	68644	15.9546	12	14608217	upstream_gene_variant	PVP01_1201800	-2400T>C		PvP01_12_v2:70,740..74,903(+)	tryptophan-rich protein	TRAG20	N/A	N/A	N/A	N/A	N/A	N/A	N/A	N/A	N/A	N/A	N/A	N/A	N/A
PvP01_12_v1	68785	15.9546	12	14608358	upstream_gene_variant	PVP01_1201800	-2259C>T		PvP01_12_v2:70,740..74,903(+)	tryptophan-rich protein	TRAG20	N/A	N/A	N/A	N/A	N/A	N/A	N/A	N/A	N/A	N/A	N/A	N/A	N/A
PvP01_12_v1	68875	15.9546	12	14608448	upstream_gene_variant	PVP01_1201800	-2169G>A		PvP01_12_v2:70,740..74,903(+)	tryptophan-rich protein	TRAG20	N/A	N/A	N/A	N/A	N/A	N/A	N/A	N/A	N/A	N/A	N/A	N/A	N/A
PvP01_12_v1	69603	15.9546	12	14609176	upstream_gene_variant	PVP01_1201800	-1441T>C		PvP01_12_v2:70,740..74,903(+)	tryptophan-rich protein	TRAG20	N/A	N/A	N/A	N/A	N/A	N/A	N/A	N/A	N/A	N/A	N/A	N/A	N/A
PvP01_12_v1	70952	15.9546	12	14610525	upstream_gene_variant	PVP01_1201800	-92C>T		PvP01_12_v2:70,740..74,903(+)	tryptophan-rich protein	TRAG20	N/A	N/A	N/A	N/A	N/A	N/A	N/A	N/A	N/A	N/A	N/A	N/A	N/A
PvP01_12_v1	71050	15.9546	12	14610623	missense_variant	PVP01_1201800	7G>A	Val3Ile	PvP01_12_v2:70,740..74,903(+)	tryptophan-rich protein	TRAG20	N/A	N/A	N/A	N/A	N/A	N/A	N/A	N/A	N/A	N/A	N/A	N/A	N/A
PvP01_12_v1	71158	15.9546	12	14610731	missense_variant	PVP01_1201800	115G>A	Ala39Thr	PvP01_12_v2:70,740..74,903(+)	tryptophan-rich protein	TRAG20	N/A	N/A	N/A	N/A	N/A	N/A	N/A	N/A	N/A	N/A	N/A	N/A	N/A
PvP01_12_v1	71986	15.9546	12	14611559	missense_variant	PVP01_1201800	784G>T	Asp262Tyr	PvP01_12_v2:70,740..74,903(+)	tryptophan-rich protein	TRAG20	N/A	N/A	N/A	N/A	N/A	N/A	N/A	N/A	N/A	N/A	N/A	N/A	N/A
PvP01_12_v1	72123	15.9546	12	14611696	synonymous_variant	PVP01_1201800	921T>C	Asn307Asn	PvP01_12_v2:70,740..74,903(+)	tryptophan-rich protein	TRAG20	N/A	N/A	N/A	N/A	N/A	N/A	N/A	N/A	N/A	N/A	N/A	N/A	N/A
PvP01_12_v1	72280	15.9546	12	14611853	missense_variant	PVP01_1201800	1078G>A	Glu360Lys	PvP01_12_v2:70,740..74,903(+)	tryptophan-rich protein	TRAG20	N/A	N/A	N/A	N/A	N/A	N/A	N/A	N/A	N/A	N/A	N/A	N/A	N/A
PvP01_12_v1	73228	15.9546	12	14612801	upstream_gene_variant	PVP01_1201900	-2930T>C		NA	NA		NA	NA	NA	NA	NA	NA	NA	NA	NA	NA	NA	NA	NA
PvP01_12_v1	73875	15.9546	12	14613448	upstream_gene_variant	PVP01_1201900	-2283G>A		NA	NA		NA	NA	NA	NA	NA	NA	NA	NA	NA	NA	NA	NA	NA
PvP01_12_v1	74581	15.9546	12	14614154	upstream_gene_variant	PVP01_1201900	-1577T>C		NA	NA		NA	NA	NA	NA	NA	NA	NA	NA	NA	NA	NA	NA	NA
PvP01_12_v1	74932	15.9546	12	14614505	upstream_gene_variant	PVP01_1201900	-1226C>T		NA	NA		NA	NA	NA	NA	NA	NA	NA	NA	NA	NA	NA	NA	NA
PvP01_12_v1	79129	15.9546	12	14618702	downstream_gene_variant	PVP01_1201900	*856G>T		NA	NA		NA	NA	NA	NA	NA	NA	NA	NA	NA	NA	NA	NA	NA
PvP01_12_v1	79271	15.9546	12	14618844	downstream_gene_variant	PVP01_1201900	*998C>T		NA	NA		NA	NA	NA	NA	NA	NA	NA	NA	NA	NA	NA	NA	NA
PvP01_12_v1	79283	15.1095	12	14618856	downstream_gene_variant	PVP01_1201900	*1010G>A		NA	NA		NA	NA	NA	NA	NA	NA	NA	NA	NA	NA	NA	NA	NA
PvP01_12_v1	79343	15.9546	12	14618916	downstream_gene_variant	PVP01_1201900	*1070C>T		NA	NA		NA	NA	NA	NA	NA	NA	NA	NA	NA	NA	NA	NA	NA
PvP01_12_v1	79348	15.9546	12	14618921	downstream_gene_variant	PVP01_1201900	*1075C>T		NA	NA		NA	NA	NA	NA	NA	NA	NA	NA	NA	NA	NA	NA	NA
PvP01_12_v1	79349	15.9546	12	14618922	downstream_gene_variant	PVP01_1201900	*1076A>G		NA	NA		NA	NA	NA	NA	NA	NA	NA	NA	NA	NA	NA	NA	NA
PvP01_12_v1	79916	15.9546	12	14619489	downstream_gene_variant	PVP01_1201900	*1643G>A		NA	NA		NA	NA	NA	NA	NA	NA	NA	NA	NA	NA	NA	NA	NA
PvP01_12_v1	81470	15.9546	12	14621043	missense_variant	PVP01_1202000	1028G>T	Gly343Val	PvP01_12_v2:78,939..82,671(-)	vacuolar fusion protein MON1, putative	MON1	positive regulation of GTPase activity	GO:0043547	guanyl-nucleotide exchange factor activity;phosphatidylinositol-3-phosphate binding;phosphatidylinositol-5-phosphate binding;phosphatidylserine binding	GO:0005085;GO:0032266;GO:0010314;GO:0001786	cytosol	GO:0005829	N/A	N/A	N/A	N/A	GO:0006623;GO:0016192	protein targeting to vacuole;vesicle-mediated transport	N/A
PvP01_12_v1	81966	15.9546	12	14621539	missense_variant	PVP01_1202000	532G>T	Gly178Trp	PvP01_12_v2:78,939..82,671(-)	vacuolar fusion protein MON1, putative	MON1	positive regulation of GTPase activity	GO:0043547	guanyl-nucleotide exchange factor activity;phosphatidylinositol-3-phosphate binding;phosphatidylinositol-5-phosphate binding;phosphatidylserine binding	GO:0005085;GO:0032266;GO:0010314;GO:0001786	cytosol	GO:0005829	N/A	N/A	N/A	N/A	GO:0006623;GO:0016192	protein targeting to vacuole;vesicle-mediated transport	N/A
PvP01_12_v1	82183	15.9546	12	14621756	synonymous_variant	PVP01_1202000	315G>C	Gly105Gly	PvP01_12_v2:78,939..82,671(-)	vacuolar fusion protein MON1, putative	MON1	positive regulation of GTPase activity	GO:0043547	guanyl-nucleotide exchange factor activity;phosphatidylinositol-3-phosphate binding;phosphatidylinositol-5-phosphate binding;phosphatidylserine binding	GO:0005085;GO:0032266;GO:0010314;GO:0001786	cytosol	GO:0005829	N/A	N/A	N/A	N/A	GO:0006623;GO:0016192	protein targeting to vacuole;vesicle-mediated transport	N/A
PvP01_12_v1	82976	15.9546	12	14622549	upstream_gene_variant	PVP01_1202000	-479G>T		PvP01_12_v2:78,939..82,671(-)	vacuolar fusion protein MON1, putative	MON1	positive regulation of GTPase activity	GO:0043547	guanyl-nucleotide exchange factor activity;phosphatidylinositol-3-phosphate binding;phosphatidylinositol-5-phosphate binding;phosphatidylserine binding	GO:0005085;GO:0032266;GO:0010314;GO:0001786	cytosol	GO:0005829	N/A	N/A	N/A	N/A	GO:0006623;GO:0016192	protein targeting to vacuole;vesicle-mediated transport	N/A
PvP01_12_v1	83021	15.9546	12	14622594	upstream_gene_variant	PVP01_1202000	-524C>T		PvP01_12_v2:78,939..82,671(-)	vacuolar fusion protein MON1, putative	MON1	positive regulation of GTPase activity	GO:0043547	guanyl-nucleotide exchange factor activity;phosphatidylinositol-3-phosphate binding;phosphatidylinositol-5-phosphate binding;phosphatidylserine binding	GO:0005085;GO:0032266;GO:0010314;GO:0001786	cytosol	GO:0005829	N/A	N/A	N/A	N/A	GO:0006623;GO:0016192	protein targeting to vacuole;vesicle-mediated transport	N/A
PvP01_12_v1	83739	15.9546	12	14623312	stop_gained	PVP01_1202100	6656C>A	Ser2219*	PvP01_12_v2:82,678..91,701(-)	intron-binding protein aquarius, putative	AQR	N/A	N/A	RNA binding	GO:0003723	catalytic step 2 spliceosome	GO:0071013	GO:0005681	spliceosomal complex	GO:0004386	helicase activity	GO:0000398	mRNA splicing, via spliceosome	N/A
PvP01_12_v1	84311	15.9546	12	14623884	synonymous_variant	PVP01_1202100	6084G>A	Lys2028Lys	PvP01_12_v2:82,678..91,701(-)	intron-binding protein aquarius, putative	AQR	N/A	N/A	RNA binding	GO:0003723	catalytic step 2 spliceosome	GO:0071013	GO:0005681	spliceosomal complex	GO:0004386	helicase activity	GO:0000398	mRNA splicing, via spliceosome	N/A
PvP01_12_v1	86807	15.9546	12	14626380	synonymous_variant	PVP01_1202100	3588G>A	Gly1196Gly	PvP01_12_v2:82,678..91,701(-)	intron-binding protein aquarius, putative	AQR	N/A	N/A	RNA binding	GO:0003723	catalytic step 2 spliceosome	GO:0071013	GO:0005681	spliceosomal complex	GO:0004386	helicase activity	GO:0000398	mRNA splicing, via spliceosome	N/A
PvP01_12_v1	86836	15.9546	12	14626409	missense_variant	PVP01_1202100	3559C>A	Leu1187Ile	PvP01_12_v2:82,678..91,701(-)	intron-binding protein aquarius, putative	AQR	N/A	N/A	RNA binding	GO:0003723	catalytic step 2 spliceosome	GO:0071013	GO:0005681	spliceosomal complex	GO:0004386	helicase activity	GO:0000398	mRNA splicing, via spliceosome	N/A
PvP01_12_v1	88931	15.9546	12	14628504	synonymous_variant	PVP01_1202100	1464G>C	Ser488Ser	PvP01_12_v2:82,678..91,701(-)	intron-binding protein aquarius, putative	AQR	N/A	N/A	RNA binding	GO:0003723	catalytic step 2 spliceosome	GO:0071013	GO:0005681	spliceosomal complex	GO:0004386	helicase activity	GO:0000398	mRNA splicing, via spliceosome	N/A
PvP01_12_v1	92836	15.9546	12	14632409	upstream_gene_variant	PVP01_1202100	-2442G>T		PvP01_12_v2:82,678..91,701(-)	intron-binding protein aquarius, putative	AQR	N/A	N/A	RNA binding	GO:0003723	catalytic step 2 spliceosome	GO:0071013	GO:0005681	spliceosomal complex	GO:0004386	helicase activity	GO:0000398	mRNA splicing, via spliceosome	N/A
PvP01_12_v1	392161	15.3525	12	14931734	upstream_gene_variant	PVP01_1209600	-1884C>T		NA	NA		NA	NA	NA	NA	NA	NA	NA	NA	NA	NA	NA	NA	NA
PvP01_12_v1	412991	15.9546	12	14952564	upstream_gene_variant	PVP01_1209900	-4063C>T		NA	NA		NA	NA	NA	NA	NA	NA	NA	NA	NA	NA	NA	NA	NA
PvP01_12_v1	464451	15.4775	12	15004024	missense_variant	PVP01_1211000	4481C>A	Ala1494Glu	PvP01_12_v2:458,636..482,508(+)	VPS13 domain-containing protein, putative	VPS13 domain-containing protein, putative	N/A	N/A	N/A	N/A	N/A	N/A	GO:0016021	integral component of membrane	N/A	N/A	N/A	N/A	N/A
PvP01_12_v1	471296	15.6536	12	15010869	synonymous_variant	PVP01_1211000	11326C>A	Arg3776Arg	PvP01_12_v2:458,636..482,508(+)	VPS13 domain-containing protein, putative	VPS13 domain-containing protein, putative	N/A	N/A	N/A	N/A	N/A	N/A	GO:0016021	integral component of membrane	N/A	N/A	N/A	N/A	N/A
PvP01_12_v1	471394	15.6536	12	15010967	synonymous_variant	PVP01_1211000	11424C>T	Cys3808Cys	PvP01_12_v2:458,636..482,508(+)	VPS13 domain-containing protein, putative	VPS13 domain-containing protein, putative	N/A	N/A	N/A	N/A	N/A	N/A	GO:0016021	integral component of membrane	N/A	N/A	N/A	N/A	N/A
PvP01_12_v1	472036	15.6536	12	15011609	synonymous_variant	PVP01_1211000	12066G>T	Thr4022Thr	PvP01_12_v2:458,636..482,508(+)	VPS13 domain-containing protein, putative	VPS13 domain-containing protein, putative	N/A	N/A	N/A	N/A	N/A	N/A	GO:0016021	integral component of membrane	N/A	N/A	N/A	N/A	N/A
PvP01_12_v1	481034	15.6536	12	15020607	missense_variant	PVP01_1211000	21064G>A	Asp7022Asn	PvP01_12_v2:458,636..482,508(+)	VPS13 domain-containing protein, putative	VPS13 domain-containing protein, putative	N/A	N/A	N/A	N/A	N/A	N/A	GO:0016021	integral component of membrane	N/A	N/A	N/A	N/A	N/A
PvP01_12_v1	483367	15.6536	12	15022940	upstream_gene_variant	PVP01_1211100	-1418G>A		NA	NA		NA	NA	NA	NA	NA	NA	NA	NA	NA	NA	NA	NA	NA
PvP01_12_v1	483368	15.6536	12	15022941	upstream_gene_variant	PVP01_1211100	-1417A>C		NA	NA		NA	NA	NA	NA	NA	NA	NA	NA	NA	NA	NA	NA	NA
PvP01_12_v1	484676	15.6536	12	15024249	upstream_gene_variant	PVP01_1211100	-109C>G		NA	NA		NA	NA	NA	NA	NA	NA	NA	NA	NA	NA	NA	NA	NA
PvP01_12_v1	488223	15.1095	12	15027796	upstream_gene_variant	PVP01_1211200	-210G>A		NA	NA		NA	NA	NA	NA	NA	NA	NA	NA	NA	NA	NA	NA	NA
PvP01_12_v1	493871	15.6536	12	15033444	missense_variant	PVP01_1211400	3556C>T	Pro1186Ser	PvP01_12_v2:492,077..499,280(-)	DNA repair protein RAD5, putative	RAD5	N/A	N/A	N/A	N/A	N/A	N/A	N/A	N/A	GO:0005524	ATP binding	N/A	N/A	N/A
PvP01_12_v1	498105	15.1764	12	15037678	upstream_gene_variant	PVP01_1211400	-195T>C		PvP01_12_v2:492,077..499,280(-)	DNA repair protein RAD5, putative	RAD5	N/A	N/A	N/A	N/A	N/A	N/A	N/A	N/A	GO:0005524	ATP binding	N/A	N/A	N/A
PvP01_12_v1	502712	15.6536	12	15042285	synonymous_variant	PVP01_1211500	1170A>G	Gly390Gly	PvP01_12_v2:500,563..507,883(+)	CDT1-like protein, putative	CDT1-like protein, putative	N/A	N/A	N/A	N/A	N/A	N/A	N/A	N/A	N/A	N/A	N/A	N/A	N/A
PvP01_12_v1	1097186	15.9546	12	15636759	upstream_gene_variant	PVP01_1227700	-2699G>A		NA	NA		NA	NA	NA	NA	NA	NA	NA	NA	NA	NA	NA	NA	NA
PvP01_12_v1	1700365	15.6536	12	16239938	missense_variant	PVP01_1241600	254C>A	Pro85His	PvP01_12_v2:1,699,524..1,701,735(+)	mediator of RNA polymerase II transcription subunit 4, putative	MED4	N/A	N/A	N/A	N/A	mediator complex	GO:0016592	N/A	N/A	N/A	N/A	N/A	N/A	N/A
PvP01_12_v1	1701684	15.6536	12	16241257	missense_variant	PVP01_1241700	2413G>T	Val805Leu	PvP01_12_v2:1,700,924..1,704,546(-)	conserved oligomeric Golgi complex subunit 6, putative	COG6	N/A	N/A	N/A	N/A	N/A	N/A	GO:0000139;GO:0017119	Golgi membrane;Golgi transport complex	N/A	N/A	GO:0006891;GO:0015031	intra-Golgi vesicle-mediated transport;protein transport	N/A
PvP01_12_v1	1703090	15.6536	12	16242663	missense_variant	PVP01_1241700	1007C>A	Pro336His	PvP01_12_v2:1,700,924..1,704,546(-)	conserved oligomeric Golgi complex subunit 6, putative	COG6	N/A	N/A	N/A	N/A	N/A	N/A	GO:0000139;GO:0017119	Golgi membrane;Golgi transport complex	N/A	N/A	GO:0006891;GO:0015031	intra-Golgi vesicle-mediated transport;protein transport	N/A
PvP01_12_v1	1704389	15.6536	12	16243962	upstream_gene_variant	PVP01_1241700	-293C>T		PvP01_12_v2:1,700,924..1,704,546(-)	conserved oligomeric Golgi complex subunit 6, putative	COG6	N/A	N/A	N/A	N/A	N/A	N/A	GO:0000139;GO:0017119	Golgi membrane;Golgi transport complex	N/A	N/A	GO:0006891;GO:0015031	intra-Golgi vesicle-mediated transport;protein transport	N/A
PvP01_12_v1	1705284	15.0003	12	16244857	synonymous_variant	PVP01_1241800	684G>A	Arg228Arg	PvP01_12_v2:1,704,558..1,707,008(-)	cytochrome c oxidase subunit 6A, putative	COX6A	oxidative phosphorylation	GO:0006119	N/A	N/A	mitochondrion	GO:0005739	GO:0016021	integral component of membrane	N/A	N/A	N/A	N/A	5475035
PvP01_12_v1	1705293	15.6536	12	16244866	synonymous_variant	PVP01_1241800	675C>A	Pro225Pro	PvP01_12_v2:1,704,558..1,707,008(-)	cytochrome c oxidase subunit 6A, putative	COX6A	oxidative phosphorylation	GO:0006119	N/A	N/A	mitochondrion	GO:0005739	GO:0016021	integral component of membrane	N/A	N/A	N/A	N/A	5475035
PvP01_12_v1	1705314	15.6536	12	16244887	synonymous_variant	PVP01_1241800	654G>A	Gly218Gly	PvP01_12_v2:1,704,558..1,707,008(-)	cytochrome c oxidase subunit 6A, putative	COX6A	oxidative phosphorylation	GO:0006119	N/A	N/A	mitochondrion	GO:0005739	GO:0016021	integral component of membrane	N/A	N/A	N/A	N/A	5475035
PvP01_12_v1	1706307	15.0003	12	16245880	upstream_gene_variant	PVP01_1241700	-2211T>C		PvP01_12_v2:1,700,924..1,704,546(-)	conserved oligomeric Golgi complex subunit 6, putative	COG6	N/A	N/A	N/A	N/A	N/A	N/A	GO:0000139;GO:0017119	Golgi membrane;Golgi transport complex	N/A	N/A	GO:0006891;GO:0015031	intra-Golgi vesicle-mediated transport;protein transport	N/A
PvP01_12_v1	1706425	15.0003	12	16245998	upstream_gene_variant	PVP01_1241700	-2329C>G		PvP01_12_v2:1,700,924..1,704,546(-)	conserved oligomeric Golgi complex subunit 6, putative	COG6	N/A	N/A	N/A	N/A	N/A	N/A	GO:0000139;GO:0017119	Golgi membrane;Golgi transport complex	N/A	N/A	GO:0006891;GO:0015031	intra-Golgi vesicle-mediated transport;protein transport	N/A
PvP01_12_v1	1707536	15.0003	12	16247109	upstream_gene_variant	PVP01_1241700	-3440A>T		PvP01_12_v2:1,700,924..1,704,546(-)	conserved oligomeric Golgi complex subunit 6, putative	COG6	N/A	N/A	N/A	N/A	N/A	N/A	GO:0000139;GO:0017119	Golgi membrane;Golgi transport complex	N/A	N/A	GO:0006891;GO:0015031	intra-Golgi vesicle-mediated transport;protein transport	N/A
PvP01_12_v1	1707979	15.6536	12	16247552	upstream_gene_variant	PVP01_1241700	-3883C>T		PvP01_12_v2:1,700,924..1,704,546(-)	conserved oligomeric Golgi complex subunit 6, putative	COG6	N/A	N/A	N/A	N/A	N/A	N/A	GO:0000139;GO:0017119	Golgi membrane;Golgi transport complex	N/A	N/A	GO:0006891;GO:0015031	intra-Golgi vesicle-mediated transport;protein transport	N/A
PvP01_12_v1	1708251	15.6536	12	16247824	upstream_gene_variant	PVP01_1241700	-4155G>A		PvP01_12_v2:1,700,924..1,704,546(-)	conserved oligomeric Golgi complex subunit 6, putative	COG6	N/A	N/A	N/A	N/A	N/A	N/A	GO:0000139;GO:0017119	Golgi membrane;Golgi transport complex	N/A	N/A	GO:0006891;GO:0015031	intra-Golgi vesicle-mediated transport;protein transport	N/A
PvP01_12_v1	1708611	15.6536	12	16248184	upstream_gene_variant	PVP01_1241700	-4515A>G		PvP01_12_v2:1,700,924..1,704,546(-)	conserved oligomeric Golgi complex subunit 6, putative	COG6	N/A	N/A	N/A	N/A	N/A	N/A	GO:0000139;GO:0017119	Golgi membrane;Golgi transport complex	N/A	N/A	GO:0006891;GO:0015031	intra-Golgi vesicle-mediated transport;protein transport	N/A
PvP01_12_v1	1709611	15.6536	12	16249184	synonymous_variant	PVP01_1241900	60G>T	Val20Val	PvP01_12_v2:1,708,574..1,712,360(+)	ATP-dependent zinc metalloprotease FTSH, putative	FTSH	N/A	N/A	N/A	N/A	N/A	N/A	GO:0016020	membrane	GO:0005524;GO:0016887;GO:0004176;GO:0004222	ATP binding;ATP hydrolysis activity;ATP-dependent peptidase activity;metalloendopeptidase activity	GO:0006508	proteolysis	5475036
PvP01_12_v1	1711397	15.0003	12	16250970	missense_variant	PVP01_1241900	1846G>T	Asp616Tyr	PvP01_12_v2:1,708,574..1,712,360(+)	ATP-dependent zinc metalloprotease FTSH, putative	FTSH	N/A	N/A	N/A	N/A	N/A	N/A	GO:0016020	membrane	GO:0005524;GO:0016887;GO:0004176;GO:0004222	ATP binding;ATP hydrolysis activity;ATP-dependent peptidase activity;metalloendopeptidase activity	GO:0006508	proteolysis	5475036
PvP01_12_v1	1711513	15.6536	12	16251086	synonymous_variant	PVP01_1241900	1962G>A	Leu654Leu	PvP01_12_v2:1,708,574..1,712,360(+)	ATP-dependent zinc metalloprotease FTSH, putative	FTSH	N/A	N/A	N/A	N/A	N/A	N/A	GO:0016020	membrane	GO:0005524;GO:0016887;GO:0004176;GO:0004222	ATP binding;ATP hydrolysis activity;ATP-dependent peptidase activity;metalloendopeptidase activity	GO:0006508	proteolysis	5475036
PvP01_12_v1	1711767	15.6536	12	16251340	upstream_gene_variant	PVP01_1242100	-4611C>T		NA	NA		NA	NA	NA	NA	NA	NA	NA	NA	NA	NA	NA	NA	NA
PvP01_12_v1	1711781	15.6536	12	16251354	upstream_gene_variant	PVP01_1242100	-4597T>C		NA	NA		NA	NA	NA	NA	NA	NA	NA	NA	NA	NA	NA	NA	NA
PvP01_12_v1	1712547	15.6536	12	16252120	upstream_gene_variant	PVP01_1242100	-3831G>A		NA	NA		NA	NA	NA	NA	NA	NA	NA	NA	NA	NA	NA	NA	NA
PvP01_12_v1	1714775	15.6536	12	16254348	upstream_gene_variant	PVP01_1242000	-865G>A		NA	NA		NA	NA	NA	NA	NA	NA	NA	NA	NA	NA	NA	NA	NA
PvP01_12_v1	1716160	15.6536	12	16255733	upstream_gene_variant	PVP01_1242000	-2250C>T		NA	NA		NA	NA	NA	NA	NA	NA	NA	NA	NA	NA	NA	NA	NA
PvP01_12_v1	1719885	15.6536	12	16259458	synonymous_variant	PVP01_1242200	3477G>A	Lys1159Lys	PvP01_12_v2:1,718,121..1,724,676(-)	serine/threonine protein phosphatase UIS2, putative	UIS2	protein dephosphorylation	GO:0006470	N/A	N/A	symbiont-containing vacuole;symbiont-containing vacuole membrane	GO:0020003;GO:0020005	N/A	N/A	GO:0016787;GO:0004721	hydrolase activity;phosphoprotein phosphatase activity	N/A	N/A	N/A
PvP01_12_v1	1720773	15.6536	12	16260346	synonymous_variant	PVP01_1242200	2589C>T	His863His	PvP01_12_v2:1,718,121..1,724,676(-)	serine/threonine protein phosphatase UIS2, putative	UIS2	protein dephosphorylation	GO:0006470	N/A	N/A	symbiont-containing vacuole;symbiont-containing vacuole membrane	GO:0020003;GO:0020005	N/A	N/A	GO:0016787;GO:0004721	hydrolase activity;phosphoprotein phosphatase activity	N/A	N/A	N/A
PvP01_12_v1	1724874	15.6536	12	16264447	upstream_gene_variant	PVP01_1242200	-1513C>T		PvP01_12_v2:1,718,121..1,724,676(-)	serine/threonine protein phosphatase UIS2, putative	UIS2	protein dephosphorylation	GO:0006470	N/A	N/A	symbiont-containing vacuole;symbiont-containing vacuole membrane	GO:0020003;GO:0020005	N/A	N/A	GO:0016787;GO:0004721	hydrolase activity;phosphoprotein phosphatase activity	N/A	N/A	N/A
PvP01_12_v1	1726631	15.6536	12	16266204	synonymous_variant	PVP01_1242300	8256C>T	Tyr2752Tyr	PvP01_12_v2:1,724,983..1,736,291(-)	conserved Plasmodium protein, unknown function	conserved Plasmodium protein, unknown function	N/A	N/A	N/A	N/A	N/A	N/A	GO:0016021	integral component of membrane	N/A	N/A	N/A	N/A	N/A
PvP01_12_v1	1729032	15.0003	12	16268605	missense_variant	PVP01_1242300	5855A>G	Glu1952Gly	PvP01_12_v2:1,724,983..1,736,291(-)	conserved Plasmodium protein, unknown function	conserved Plasmodium protein, unknown function	N/A	N/A	N/A	N/A	N/A	N/A	GO:0016021	integral component of membrane	N/A	N/A	N/A	N/A	N/A
PvP01_12_v1	1729515	15.6536	12	16269088	missense_variant	PVP01_1242300	5372C>T	Pro1791Leu	PvP01_12_v2:1,724,983..1,736,291(-)	conserved Plasmodium protein, unknown function	conserved Plasmodium protein, unknown function	N/A	N/A	N/A	N/A	N/A	N/A	GO:0016021	integral component of membrane	N/A	N/A	N/A	N/A	N/A
PvP01_12_v1	1730763	15.6536	12	16270336	missense_variant	PVP01_1242300	4124G>A	Ser1375Asn	PvP01_12_v2:1,724,983..1,736,291(-)	conserved Plasmodium protein, unknown function	conserved Plasmodium protein, unknown function	N/A	N/A	N/A	N/A	N/A	N/A	GO:0016021	integral component of membrane	N/A	N/A	N/A	N/A	N/A
PvP01_12_v1	1731086	15.6536	12	16270659	synonymous_variant	PVP01_1242300	3801C>T	Tyr1267Tyr	PvP01_12_v2:1,724,983..1,736,291(-)	conserved Plasmodium protein, unknown function	conserved Plasmodium protein, unknown function	N/A	N/A	N/A	N/A	N/A	N/A	GO:0016021	integral component of membrane	N/A	N/A	N/A	N/A	N/A
PvP01_12_v1	1731595	15.6536	12	16271168	missense_variant	PVP01_1242300	3292G>A	Ala1098Thr	PvP01_12_v2:1,724,983..1,736,291(-)	conserved Plasmodium protein, unknown function	conserved Plasmodium protein, unknown function	N/A	N/A	N/A	N/A	N/A	N/A	GO:0016021	integral component of membrane	N/A	N/A	N/A	N/A	N/A
PvP01_12_v1	1731618	15.6536	12	16271191	missense_variant	PVP01_1242300	3269G>A	Gly1090Glu	PvP01_12_v2:1,724,983..1,736,291(-)	conserved Plasmodium protein, unknown function	conserved Plasmodium protein, unknown function	N/A	N/A	N/A	N/A	N/A	N/A	GO:0016021	integral component of membrane	N/A	N/A	N/A	N/A	N/A
PvP01_12_v1	1735437	15.6536	12	16275010	upstream_gene_variant	PVP01_1242300	-551G>T		PvP01_12_v2:1,724,983..1,736,291(-)	conserved Plasmodium protein, unknown function	conserved Plasmodium protein, unknown function	N/A	N/A	N/A	N/A	N/A	N/A	GO:0016021	integral component of membrane	N/A	N/A	N/A	N/A	N/A
PvP01_12_v1	1737459	15.6536	12	16277032	upstream_gene_variant	PVP01_1242300	-2573G>T		PvP01_12_v2:1,724,983..1,736,291(-)	conserved Plasmodium protein, unknown function	conserved Plasmodium protein, unknown function	N/A	N/A	N/A	N/A	N/A	N/A	GO:0016021	integral component of membrane	N/A	N/A	N/A	N/A	N/A
PvP01_12_v1	1738392	15.6536	12	16277965	missense_variant	PVP01_1242500	2059G>A	Gly687Arg	PvP01_12_v2:1,737,170..1,741,176(-)	conserved Plasmodium protein, unknown function	conserved Plasmodium protein, unknown function	N/A	N/A	N/A	N/A	N/A	N/A	N/A	N/A	N/A	N/A	N/A	N/A	N/A
PvP01_12_v1	1741493	15.6536	12	16281066	upstream_gene_variant	PVP01_1242500	-1043C>T		PvP01_12_v2:1,737,170..1,741,176(-)	conserved Plasmodium protein, unknown function	conserved Plasmodium protein, unknown function	N/A	N/A	N/A	N/A	N/A	N/A	N/A	N/A	N/A	N/A	N/A	N/A	N/A
PvP01_12_v1	1742650	15.6536	12	16282223	synonymous_variant	PVP01_1242600	471C>A	Val157Val	PvP01_12_v2:1,741,015..1,743,572(+)	zinc finger CCCH domain-containing protein, putative	zinc finger CCCH domain-containing protein, putative	N/A	N/A	N/A	N/A	N/A	N/A	N/A	N/A	GO:0046872	metal ion binding	N/A	N/A	5475044
PvP01_12_v1	1742857	15.6536	12	16282430	synonymous_variant	PVP01_1242600	678C>T	Ile226Ile	PvP01_12_v2:1,741,015..1,743,572(+)	zinc finger CCCH domain-containing protein, putative	zinc finger CCCH domain-containing protein, putative	N/A	N/A	N/A	N/A	N/A	N/A	N/A	N/A	GO:0046872	metal ion binding	N/A	N/A	5475044
PvP01_12_v1	1745113	15.6536	12	16284686	missense_variant	PVP01_1242700	940G>T	Asp314Tyr	PvP01_12_v2:1,743,209..1,746,690(-)	conserved Plasmodium protein, unknown function	conserved Plasmodium protein, unknown function	N/A	N/A	N/A	N/A	N/A	N/A	N/A	N/A	N/A	N/A	N/A	N/A	5475043
PvP01_12_v1	1746238	15.6536	12	16285811	upstream_gene_variant	PVP01_1242700	-186C>T		PvP01_12_v2:1,743,209..1,746,690(-)	conserved Plasmodium protein, unknown function	conserved Plasmodium protein, unknown function	N/A	N/A	N/A	N/A	N/A	N/A	N/A	N/A	N/A	N/A	N/A	N/A	5475043
PvP01_12_v1	1747694	15.0003	12	16287267	missense_variant	PVP01_1242800	472G>A	Val158Ile	PvP01_12_v2:1,746,377..1,750,558(+)	YL1 nuclear protein, putative	YL1 nuclear protein, putative	N/A	N/A	N/A	N/A	N/A	N/A	GO:0005634	nucleus	N/A	N/A	GO:0006338;GO:0043486;GO:0006355	chromatin remodeling;histone exchange;regulation of transcription, DNA-templated	N/A
PvP01_12_v1	1748099	15.6536	12	16287672	missense_variant	PVP01_1242800	877A>G	Met293Val	PvP01_12_v2:1,746,377..1,750,558(+)	YL1 nuclear protein, putative	YL1 nuclear protein, putative	N/A	N/A	N/A	N/A	N/A	N/A	GO:0005634	nucleus	N/A	N/A	GO:0006338;GO:0043486;GO:0006355	chromatin remodeling;histone exchange;regulation of transcription, DNA-templated	N/A
PvP01_12_v1	1749388	15.6536	12	16288961	upstream_gene_variant	PVP01_1242700	-3336A>C		PvP01_12_v2:1,743,209..1,746,690(-)	conserved Plasmodium protein, unknown function	conserved Plasmodium protein, unknown function	N/A	N/A	N/A	N/A	N/A	N/A	N/A	N/A	N/A	N/A	N/A	N/A	5475043
PvP01_12_v1	1750013	15.6536	12	16289586	upstream_gene_variant	PVP01_1242700	-3961C>G		PvP01_12_v2:1,743,209..1,746,690(-)	conserved Plasmodium protein, unknown function	conserved Plasmodium protein, unknown function	N/A	N/A	N/A	N/A	N/A	N/A	N/A	N/A	N/A	N/A	N/A	N/A	5475043
PvP01_12_v1	1751786	15.6536	12	16291359	downstream_gene_variant	PVP01_1242800	*2476G>A		PvP01_12_v2:1,746,377..1,750,558(+)	YL1 nuclear protein, putative	YL1 nuclear protein, putative	N/A	N/A	N/A	N/A	N/A	N/A	GO:0005634	nucleus	N/A	N/A	GO:0006338;GO:0043486;GO:0006355	chromatin remodeling;histone exchange;regulation of transcription, DNA-templated	N/A
PvP01_12_v1	1751981	15.6536	12	16291554	downstream_gene_variant	PVP01_1242800	*2671A>G		PvP01_12_v2:1,746,377..1,750,558(+)	YL1 nuclear protein, putative	YL1 nuclear protein, putative	N/A	N/A	N/A	N/A	N/A	N/A	GO:0005634	nucleus	N/A	N/A	GO:0006338;GO:0043486;GO:0006355	chromatin remodeling;histone exchange;regulation of transcription, DNA-templated	N/A
PvP01_12_v1	1755764	15.6536	12	16295337	upstream_gene_variant	PVP01_1243000	-2540T>C		NA	NA		NA	NA	NA	NA	NA	NA	NA	NA	NA	NA	NA	NA	NA
PvP01_12_v1	1759233	15.6536	12	16298806	upstream_gene_variant	PVP01_1243200	-2237G>A		PvP01_12_v2:1,760,840..1,762,539(+)	conserved Plasmodium protein, unknown function	conserved Plasmodium protein, unknown function	N/A	N/A	N/A	N/A	N/A	N/A	GO:0016021	integral component of membrane	N/A	N/A	N/A	N/A	5475049
PvP01_12_v1	1759311	15.9546	12	16298884	upstream_gene_variant	PVP01_1243200	-2159G>A		PvP01_12_v2:1,760,840..1,762,539(+)	conserved Plasmodium protein, unknown function	conserved Plasmodium protein, unknown function	N/A	N/A	N/A	N/A	N/A	N/A	GO:0016021	integral component of membrane	N/A	N/A	N/A	N/A	5475049
PvP01_12_v1	1761545	15.6536	12	16301118	missense_variant	PVP01_1243200	76T>A	Phe26Ile	PvP01_12_v2:1,760,840..1,762,539(+)	conserved Plasmodium protein, unknown function	conserved Plasmodium protein, unknown function	N/A	N/A	N/A	N/A	N/A	N/A	GO:0016021	integral component of membrane	N/A	N/A	N/A	N/A	5475049
PvP01_12_v1	1764631	15.6536	12	16304204	upstream_gene_variant	PVP01_1243100	-4249C>T		NA	NA		NA	NA	NA	NA	NA	NA	NA	NA	NA	NA	NA	NA	NA
PvP01_12_v1	1767506	15.6536	12	16307079	upstream_gene_variant	PVP01_1243300	-3328C>A		NA	NA		NA	NA	NA	NA	NA	NA	NA	NA	NA	NA	NA	NA	NA
PvP01_12_v1	1767701	15.0003	12	16307274	upstream_gene_variant	PVP01_1243300	-3523A>G		NA	NA		NA	NA	NA	NA	NA	NA	NA	NA	NA	NA	NA	NA	NA
PvP01_12_v1	1768155	15.6536	12	16307728	upstream_gene_variant	PVP01_1243300	-3977C>A		NA	NA		NA	NA	NA	NA	NA	NA	NA	NA	NA	NA	NA	NA	NA
PvP01_12_v1	1769818	15.6536	12	16309391	missense_variant	PVP01_1243500	233A>G	Tyr78Cys	PvP01_12_v2:1,767,712..1,770,501(-)	DNA polymerase alpha subunit B, putative	DNA polymerase alpha subunit B, putative	DNA biosynthetic process	GO:0071897	DNA-directed DNA polymerase activity	GO:0003887	alpha DNA polymerase:primase complex	GO:0005658	GO:0005634	nucleus	GO:0003677	DNA binding	GO:0006260	DNA replication	N/A
PvP01_12_v1	1770974	15.6536	12	16310547	upstream_gene_variant	PVP01_1243400	-4059C>T		NA	NA		NA	NA	NA	NA	NA	NA	NA	NA	NA	NA	NA	NA	NA
PvP01_12_v1	1771007	15.6536	12	16310580	upstream_gene_variant	PVP01_1243400	-4092C>T		NA	NA		NA	NA	NA	NA	NA	NA	NA	NA	NA	NA	NA	NA	NA
PvP01_12_v1	1772595	15.6536	12	16312168	synonymous_variant	PVP01_1243600	408A>G	Arg136Arg	PvP01_12_v2:1,771,199..1,774,850(-)	replication factor C subunit 3, putative	RFC3	leading strand elongation	GO:0006272	N/A	N/A	DNA replication factor C complex	GO:0005663	N/A	N/A	GO:0005524;GO:0016887;GO:0003677	ATP binding;ATP hydrolysis activity;DNA binding	GO:0006260	DNA replication	5475053
PvP01_12_v1	1772604	15.6536	12	16312177	synonymous_variant	PVP01_1243600	399C>T	Ala133Ala	PvP01_12_v2:1,771,199..1,774,850(-)	replication factor C subunit 3, putative	RFC3	leading strand elongation	GO:0006272	N/A	N/A	DNA replication factor C complex	GO:0005663	N/A	N/A	GO:0005524;GO:0016887;GO:0003677	ATP binding;ATP hydrolysis activity;DNA binding	GO:0006260	DNA replication	5475053
PvP01_12_v1	1772607	15.6536	12	16312180	synonymous_variant	PVP01_1243600	396T>C	Asn132Asn	PvP01_12_v2:1,771,199..1,774,850(-)	replication factor C subunit 3, putative	RFC3	leading strand elongation	GO:0006272	N/A	N/A	DNA replication factor C complex	GO:0005663	N/A	N/A	GO:0005524;GO:0016887;GO:0003677	ATP binding;ATP hydrolysis activity;DNA binding	GO:0006260	DNA replication	5475053
PvP01_12_v1	1772613	15.6536	12	16312186	synonymous_variant	PVP01_1243600	390A>T	Ala130Ala	PvP01_12_v2:1,771,199..1,774,850(-)	replication factor C subunit 3, putative	RFC3	leading strand elongation	GO:0006272	N/A	N/A	DNA replication factor C complex	GO:0005663	N/A	N/A	GO:0005524;GO:0016887;GO:0003677	ATP binding;ATP hydrolysis activity;DNA binding	GO:0006260	DNA replication	5475053
PvP01_12_v1	1772616	15.6536	12	16312189	synonymous_variant	PVP01_1243600	387A>T	Pro129Pro	PvP01_12_v2:1,771,199..1,774,850(-)	replication factor C subunit 3, putative	RFC3	leading strand elongation	GO:0006272	N/A	N/A	DNA replication factor C complex	GO:0005663	N/A	N/A	GO:0005524;GO:0016887;GO:0003677	ATP binding;ATP hydrolysis activity;DNA binding	GO:0006260	DNA replication	5475053
PvP01_12_v1	1772619	15.6536	12	16312192	synonymous_variant	PVP01_1243600	384C>T	Tyr128Tyr	PvP01_12_v2:1,771,199..1,774,850(-)	replication factor C subunit 3, putative	RFC3	leading strand elongation	GO:0006272	N/A	N/A	DNA replication factor C complex	GO:0005663	N/A	N/A	GO:0005524;GO:0016887;GO:0003677	ATP binding;ATP hydrolysis activity;DNA binding	GO:0006260	DNA replication	5475053
PvP01_12_v1	1772660	15.6536	12	16312233	synonymous_variant	PVP01_1243600	343C>T	Leu115Leu	PvP01_12_v2:1,771,199..1,774,850(-)	replication factor C subunit 3, putative	RFC3	leading strand elongation	GO:0006272	N/A	N/A	DNA replication factor C complex	GO:0005663	N/A	N/A	GO:0005524;GO:0016887;GO:0003677	ATP binding;ATP hydrolysis activity;DNA binding	GO:0006260	DNA replication	5475053
PvP01_12_v1	1772661	15.6536	12	16312234	synonymous_variant	PVP01_1243600	342G>T	Thr114Thr	PvP01_12_v2:1,771,199..1,774,850(-)	replication factor C subunit 3, putative	RFC3	leading strand elongation	GO:0006272	N/A	N/A	DNA replication factor C complex	GO:0005663	N/A	N/A	GO:0005524;GO:0016887;GO:0003677	ATP binding;ATP hydrolysis activity;DNA binding	GO:0006260	DNA replication	5475053
PvP01_12_v1	1772664	15.6536	12	16312237	synonymous_variant	PVP01_1243600	339T>A	Thr113Thr	PvP01_12_v2:1,771,199..1,774,850(-)	replication factor C subunit 3, putative	RFC3	leading strand elongation	GO:0006272	N/A	N/A	DNA replication factor C complex	GO:0005663	N/A	N/A	GO:0005524;GO:0016887;GO:0003677	ATP binding;ATP hydrolysis activity;DNA binding	GO:0006260	DNA replication	5475053
PvP01_12_v1	1773406	15.6536	12	16312979	missense_variant	PVP01_1243600	31G>A	Glu11Lys	PvP01_12_v2:1,771,199..1,774,850(-)	replication factor C subunit 3, putative	RFC3	leading strand elongation	GO:0006272	N/A	N/A	DNA replication factor C complex	GO:0005663	N/A	N/A	GO:0005524;GO:0016887;GO:0003677	ATP binding;ATP hydrolysis activity;DNA binding	GO:0006260	DNA replication	5475053
PvP01_12_v1	1775361	15.6536	12	16314934	upstream_gene_variant	PVP01_1243600	-1925G>A		PvP01_12_v2:1,771,199..1,774,850(-)	replication factor C subunit 3, putative	RFC3	leading strand elongation	GO:0006272	N/A	N/A	DNA replication factor C complex	GO:0005663	N/A	N/A	GO:0005524;GO:0016887;GO:0003677	ATP binding;ATP hydrolysis activity;DNA binding	GO:0006260	DNA replication	5475053
PvP01_12_v1	1775705	15.6536	12	16315278	upstream_gene_variant	PVP01_1243600	-2269C>T		PvP01_12_v2:1,771,199..1,774,850(-)	replication factor C subunit 3, putative	RFC3	leading strand elongation	GO:0006272	N/A	N/A	DNA replication factor C complex	GO:0005663	N/A	N/A	GO:0005524;GO:0016887;GO:0003677	ATP binding;ATP hydrolysis activity;DNA binding	GO:0006260	DNA replication	5475053
PvP01_12_v1	1776742	15.6536	12	16316315	upstream_gene_variant	PVP01_1243600	-3306T>C		PvP01_12_v2:1,771,199..1,774,850(-)	replication factor C subunit 3, putative	RFC3	leading strand elongation	GO:0006272	N/A	N/A	DNA replication factor C complex	GO:0005663	N/A	N/A	GO:0005524;GO:0016887;GO:0003677	ATP binding;ATP hydrolysis activity;DNA binding	GO:0006260	DNA replication	5475053
PvP01_12_v1	1778097	15.6536	12	16317670	synonymous_variant	PVP01_1243700	1149C>T	Asp383Asp	PvP01_12_v2:1,775,827..1,794,644(+)	conserved Plasmodium protein, unknown function	conserved Plasmodium protein, unknown function	N/A	N/A	N/A	N/A	N/A	N/A	N/A	N/A	N/A	N/A	N/A	N/A	N/A
PvP01_12_v1	1778100	15.6536	12	16317673	synonymous_variant	PVP01_1243700	1152C>T	Ser384Ser	PvP01_12_v2:1,775,827..1,794,644(+)	conserved Plasmodium protein, unknown function	conserved Plasmodium protein, unknown function	N/A	N/A	N/A	N/A	N/A	N/A	N/A	N/A	N/A	N/A	N/A	N/A	N/A
PvP01_12_v1	1778241	15.6536	12	16317814	synonymous_variant	PVP01_1243700	1293C>T	Cys431Cys	PvP01_12_v2:1,775,827..1,794,644(+)	conserved Plasmodium protein, unknown function	conserved Plasmodium protein, unknown function	N/A	N/A	N/A	N/A	N/A	N/A	N/A	N/A	N/A	N/A	N/A	N/A	N/A
PvP01_12_v1	1780518	15.6536	12	16320091	synonymous_variant	PVP01_1243700	3570C>T	Tyr1190Tyr	PvP01_12_v2:1,775,827..1,794,644(+)	conserved Plasmodium protein, unknown function	conserved Plasmodium protein, unknown function	N/A	N/A	N/A	N/A	N/A	N/A	N/A	N/A	N/A	N/A	N/A	N/A	N/A
PvP01_12_v1	1782885	15.6536	12	16322458	missense_variant	PVP01_1243700	5937G>A	Met1979Ile	PvP01_12_v2:1,775,827..1,794,644(+)	conserved Plasmodium protein, unknown function	conserved Plasmodium protein, unknown function	N/A	N/A	N/A	N/A	N/A	N/A	N/A	N/A	N/A	N/A	N/A	N/A	N/A
PvP01_12_v1	1783436	15.6536	12	16323009	missense_variant	PVP01_1243700	6488T>G	Ile2163Ser	PvP01_12_v2:1,775,827..1,794,644(+)	conserved Plasmodium protein, unknown function	conserved Plasmodium protein, unknown function	N/A	N/A	N/A	N/A	N/A	N/A	N/A	N/A	N/A	N/A	N/A	N/A	N/A
PvP01_12_v1	1784551	15.6536	12	16324124	synonymous_variant	PVP01_1243700	7603T>C	Leu2535Leu	PvP01_12_v2:1,775,827..1,794,644(+)	conserved Plasmodium protein, unknown function	conserved Plasmodium protein, unknown function	N/A	N/A	N/A	N/A	N/A	N/A	N/A	N/A	N/A	N/A	N/A	N/A	N/A
PvP01_12_v1	1785399	15.6536	12	16324972	synonymous_variant	PVP01_1243700	8451G>A	Arg2817Arg	PvP01_12_v2:1,775,827..1,794,644(+)	conserved Plasmodium protein, unknown function	conserved Plasmodium protein, unknown function	N/A	N/A	N/A	N/A	N/A	N/A	N/A	N/A	N/A	N/A	N/A	N/A	N/A
PvP01_12_v1	1788471	15.6536	12	16328044	synonymous_variant	PVP01_1243700	11523C>A	Leu3841Leu	PvP01_12_v2:1,775,827..1,794,644(+)	conserved Plasmodium protein, unknown function	conserved Plasmodium protein, unknown function	N/A	N/A	N/A	N/A	N/A	N/A	N/A	N/A	N/A	N/A	N/A	N/A	N/A
PvP01_12_v1	1792483	15.6536	12	16332056	synonymous_variant	PVP01_1243700	15354C>T	His5118His	PvP01_12_v2:1,775,827..1,794,644(+)	conserved Plasmodium protein, unknown function	conserved Plasmodium protein, unknown function	N/A	N/A	N/A	N/A	N/A	N/A	N/A	N/A	N/A	N/A	N/A	N/A	N/A
PvP01_12_v1	1794535	15.6536	12	16334108	upstream_gene_variant	PVP01_1243800	-2197G>A		NA	NA		NA	NA	NA	NA	NA	NA	NA	NA	NA	NA	NA	NA	NA
PvP01_12_v1	1794696	15.6536	12	16334269	upstream_gene_variant	PVP01_1243800	-2036G>A		NA	NA		NA	NA	NA	NA	NA	NA	NA	NA	NA	NA	NA	NA	NA
PvP01_12_v1	2697275	15.9546	12	17236848	missense_variant	PVP01_1264700	1144C>T	His382Tyr	PvP01_12_v2:2,694,122..2,697,810(+)	tRNA import protein tRIP	tRIP	N/A	N/A	N/A	N/A	cell surface;plasma membrane	GO:0009986;GO:0005886	N/A	N/A	GO:0016874;GO:0000049	ligase activity;tRNA binding	N/A	N/A	5475266
PvP01_12_v1	2699150	15.1095	12	17238723	missense_variant	PVP01_1264800	788G>A	Arg263His	PvP01_12_v2:2,697,894..2,701,922(+)	GTP-binding protein YihA2, putative	GTP-binding protein YihA2, putative	N/A	N/A	GTPase activity;mitochondrial ribosome binding	GO:0003924;GO:0097177	mitochondrion	GO:0005739	N/A	N/A	GO:0005525	GTP binding	N/A	N/A	N/A
PvP01_12_v1	2843374	15.9546	12	17382947	missense_variant	PVP01_1267900	397C>T	Arg133Trp	PvP01_12_v2:2,835,185..2,844,822(-)	DEAD/DEAH box helicase, putative	DEAD/DEAH box helicase, putative	N/A	N/A	N/A	N/A	N/A	N/A	N/A	N/A	GO:0005524;GO:0004386;GO:0003676	ATP binding;helicase activity;nucleic acid binding	N/A	N/A	N/A
PvP01_12_v1	2855453	15.9546	12	17395026	synonymous_variant	PVP01_1268200	603C>A	Pro201Pro	PvP01_12_v2:2,850,909..2,856,055(-)	male development protein MD1, putative	MD1	N/A	N/A	N/A	N/A	cytoplasm	GO:0005737	N/A	N/A	N/A	N/A	N/A	N/A	N/A
PvP01_12_v1	2859529	15.9546	12	17399102	upstream_gene_variant	PVP01_1268200	-3474C>T		PvP01_12_v2:2,850,909..2,856,055(-)	male development protein MD1, putative	MD1	N/A	N/A	N/A	N/A	cytoplasm	GO:0005737	N/A	N/A	N/A	N/A	N/A	N/A	N/A
PvP01_12_v1	2861862	15.9546	12	17401435	upstream_gene_variant	PVP01_1268500	-4431G>T		PvP01_12_v2:2,865,085..2,869,600(+)	cleavage and polyadenylation specificity factor subunit 3, putative	CPSF3	mRNA cleavage;mRNA polyadenylation	GO:0006379;GO:0006378	N/A	N/A	mRNA cleavage and polyadenylation specificity factor complex;nucleus	GO:0005847;GO:0005634	GO:0005634	nucleus	N/A	N/A	GO:0006397	mRNA processing	N/A
PvP01_12_v1	2863039	15.9546	12	17402612	upstream_gene_variant	PVP01_1268300	-609C>A		NA	NA		NA	NA	NA	NA	NA	NA	NA	NA	NA	NA	NA	NA	NA
PvP01_12_v1	2864398	15.9546	12	17403971	synonymous_variant	PVP01_1268400	111G>A	Gln37Gln	PvP01_12_v2:2,862,793..2,865,352(-)	Golgi to ER traffic protein 4, putative	GET4	N/A	N/A	N/A	N/A	cytosol	GO:0005829	N/A	N/A	GO:0005515	protein binding	GO:0045048	protein insertion into ER membrane	5475303
PvP01_12_v1	2868401	15.9546	12	17407974	missense_variant	PVP01_1268500	2109G>T	Glu703Asp	PvP01_12_v2:2,865,085..2,869,600(+)	cleavage and polyadenylation specificity factor subunit 3, putative	CPSF3	mRNA cleavage;mRNA polyadenylation	GO:0006379;GO:0006378	N/A	N/A	mRNA cleavage and polyadenylation specificity factor complex;nucleus	GO:0005847;GO:0005634	GO:0005634	nucleus	N/A	N/A	GO:0006397	mRNA processing	N/A
PvP01_12_v1	2870093	15.9546	12	17409666	downstream_gene_variant	PVP01_1268500	*996C>A		PvP01_12_v2:2,865,085..2,869,600(+)	cleavage and polyadenylation specificity factor subunit 3, putative	CPSF3	mRNA cleavage;mRNA polyadenylation	GO:0006379;GO:0006378	N/A	N/A	mRNA cleavage and polyadenylation specificity factor complex;nucleus	GO:0005847;GO:0005634	GO:0005634	nucleus	N/A	N/A	GO:0006397	mRNA processing	N/A
PvP01_12_v1	2874740	15.9546	12	17414313	synonymous_variant	PVP01_1268600	1521C>T	Ser507Ser	PvP01_12_v2:2,869,163..2,877,694(-)	metacaspase-2, putative	MCA2	apoptotic process	GO:0006915	cysteine-type peptidase activity	GO:0008234	cytoplasm	GO:0005737	N/A	N/A	N/A	N/A	N/A	N/A	N/A
PvP01_12_v1	2874796	15.9546	12	17414369	missense_variant	PVP01_1268600	1465C>A	Gln489Lys	PvP01_12_v2:2,869,163..2,877,694(-)	metacaspase-2, putative	MCA2	apoptotic process	GO:0006915	cysteine-type peptidase activity	GO:0008234	cytoplasm	GO:0005737	N/A	N/A	N/A	N/A	N/A	N/A	N/A
PvP01_12_v1	2878825	15.9546	12	17418398	upstream_gene_variant	PVP01_1268600	-1358G>C		PvP01_12_v2:2,869,163..2,877,694(-)	metacaspase-2, putative	MCA2	apoptotic process	GO:0006915	cysteine-type peptidase activity	GO:0008234	cytoplasm	GO:0005737	N/A	N/A	N/A	N/A	N/A	N/A	N/A
PvP01_12_v1	2882964	15.9546	12	17422537	upstream_gene_variant	PVP01_1268700	-2022C>T		NA	NA		NA	NA	NA	NA	NA	NA	NA	NA	NA	NA	NA	NA	NA
PvP01_12_v1	2883482	15.9546	12	17423055	upstream_gene_variant	PVP01_1268700	-2540G>A		NA	NA		NA	NA	NA	NA	NA	NA	NA	NA	NA	NA	NA	NA	NA
PvP01_12_v1	2884345	15.9546	12	17423918	upstream_gene_variant	PVP01_1268700	-3403C>T		NA	NA		NA	NA	NA	NA	NA	NA	NA	NA	NA	NA	NA	NA	NA
PvP01_12_v1	2884968	15.9546	12	17424541	upstream_gene_variant	PVP01_1268700	-4026C>T		NA	NA		NA	NA	NA	NA	NA	NA	NA	NA	NA	NA	NA	NA	NA
PvP01_12_v1	2887313	15.9546	12	17426886	upstream_gene_variant	PVP01_1269000	-975C>T		NA	NA		NA	NA	NA	NA	NA	NA	NA	NA	NA	NA	NA	NA	NA
PvP01_12_v1	2888630	15.6536	12	17428203	downstream_gene_variant	PVP01_1268900	*1408G>A		NA	NA		NA	NA	NA	NA	NA	NA	NA	NA	NA	NA	NA	NA	NA
PvP01_12_v1	2895509	15.9546	12	17435082	missense_variant	PVP01_1269100	6427C>A	Pro2143Thr	PvP01_12_v2:2,889,084..2,902,506(-)	conserved Plasmodium protein, unknown function	conserved Plasmodium protein, unknown function	N/A	N/A	N/A	N/A	N/A	N/A	GO:0016021	integral component of membrane	N/A	N/A	N/A	N/A	N/A
PvP01_12_v1	2895510	15.4775	12	17435083	synonymous_variant	PVP01_1269100	6426G>C	Ala2142Ala	PvP01_12_v2:2,889,084..2,902,506(-)	conserved Plasmodium protein, unknown function	conserved Plasmodium protein, unknown function	N/A	N/A	N/A	N/A	N/A	N/A	GO:0016021	integral component of membrane	N/A	N/A	N/A	N/A	N/A
PvP01_12_v1	2896901	15.9546	12	17436474	missense_variant	PVP01_1269100	5035C>T	Arg1679Trp	PvP01_12_v2:2,889,084..2,902,506(-)	conserved Plasmodium protein, unknown function	conserved Plasmodium protein, unknown function	N/A	N/A	N/A	N/A	N/A	N/A	GO:0016021	integral component of membrane	N/A	N/A	N/A	N/A	N/A
PvP01_12_v1	2904963	15.9546	12	17444536	upstream_gene_variant	PVP01_1269100	-2457C>A		PvP01_12_v2:2,889,084..2,902,506(-)	conserved Plasmodium protein, unknown function	conserved Plasmodium protein, unknown function	N/A	N/A	N/A	N/A	N/A	N/A	GO:0016021	integral component of membrane	N/A	N/A	N/A	N/A	N/A
PvP01_12_v1	2933771	15.1095	12	17473344	upstream_gene_variant	PVP01_1269800	-2233G>T		NA	NA		NA	NA	NA	NA	NA	NA	NA	NA	NA	NA	NA	NA	NA
PvP01_12_v1	2933810	15.9546	12	17473383	upstream_gene_variant	PVP01_1269800	-2194G>A		NA	NA		NA	NA	NA	NA	NA	NA	NA	NA	NA	NA	NA	NA	NA
PvP01_12_v1	2934716	15.9546	12	17474289	upstream_gene_variant	PVP01_1269800	-1288C>T		NA	NA		NA	NA	NA	NA	NA	NA	NA	NA	NA	NA	NA	NA	NA
PvP01_12_v1	2941403	15.9546	12	17480976	synonymous_variant	PVP01_1270000	1335G>A	Val445Val	PvP01_12_v2:2,940,069..2,944,747(+)	conserved Plasmodium protein, unknown function	conserved Plasmodium protein, unknown function	N/A	N/A	N/A	N/A	N/A	N/A	N/A	N/A	N/A	N/A	N/A	N/A	N/A
PvP01_12_v1	2944862	15.9546	12	17484435	upstream_gene_variant	PVP01_1270100	-205C>T		PvP01_12_v2:2,944,798..2,948,419(+)	conserved protein, unknown function	conserved protein, unknown function	N/A	N/A	N/A	N/A	N/A	N/A	N/A	N/A	GO:0004386	helicase activity	N/A	N/A	N/A
PvP01_12_v1	2946378	15.9546	12	17485951	missense_variant	PVP01_1270100	1312T>A	Leu438Met	PvP01_12_v2:2,944,798..2,948,419(+)	conserved protein, unknown function	conserved protein, unknown function	N/A	N/A	N/A	N/A	N/A	N/A	N/A	N/A	GO:0004386	helicase activity	N/A	N/A	N/A
PvP01_12_v1	2947128	15.9546	12	17486701	missense_variant	PVP01_1270100	2062A>G	Ile688Val	PvP01_12_v2:2,944,798..2,948,419(+)	conserved protein, unknown function	conserved protein, unknown function	N/A	N/A	N/A	N/A	N/A	N/A	N/A	N/A	GO:0004386	helicase activity	N/A	N/A	N/A
PvP01_12_v1	2947938	15.9546	12	17487511	upstream_gene_variant	PVP01_1270200	-1005G>C		NA	NA		NA	NA	NA	NA	NA	NA	NA	NA	NA	NA	NA	NA	NA
PvP01_12_v1	2950060	15.9546	12	17489633	downstream_gene_variant	PVP01_1270100	*2207G>A		PvP01_12_v2:2,944,798..2,948,419(+)	conserved protein, unknown function	conserved protein, unknown function	N/A	N/A	N/A	N/A	N/A	N/A	N/A	N/A	GO:0004386	helicase activity	N/A	N/A	N/A
PvP01_12_v1	2952565	15.9546	12	17492138	synonymous_variant	PVP01_1270300	14259G>T	Val4753Val	PvP01_12_v2:2,950,237..2,966,968(-)	cysteine repeat modular protein 4, putative	CRMP4	N/A	N/A	N/A	N/A	N/A	N/A	GO:0016021	integral component of membrane	GO:0061630	ubiquitin protein ligase activity	GO:0006397;GO:0016567	mRNA processing;protein ubiquitination	N/A
PvP01_13_v1	30599	15.9546	13	17579163	upstream_gene_variant	PVP01_1300600	-1257T>G		NA	NA		NA	NA	NA	NA	NA	NA	NA	NA	NA	NA	NA	NA	NA
PvP01_13_v1	30900	15.9546	13	17579464	upstream_gene_variant	PVP01_1300600	-956G>C		NA	NA		NA	NA	NA	NA	NA	NA	NA	NA	NA	NA	NA	NA	NA
PvP01_13_v1	32393	15.9546	13	17580957	downstream_gene_variant	PVP01_1300600	*184C>A		NA	NA		NA	NA	NA	NA	NA	NA	NA	NA	NA	NA	NA	NA	NA
PvP01_13_v1	32457	15.9546	13	17581021	downstream_gene_variant	PVP01_1300600	*248C>T		NA	NA		NA	NA	NA	NA	NA	NA	NA	NA	NA	NA	NA	NA	NA
PvP01_13_v1	32469	15.9546	13	17581033	downstream_gene_variant	PVP01_1300600	*260A>G		NA	NA		NA	NA	NA	NA	NA	NA	NA	NA	NA	NA	NA	NA	NA
PvP01_13_v1	34509	15.9546	13	17583073	missense_variant	PVP01_1300700	946G>C	Asp316His	PvP01_13_v2:34,192..35,608(-)	Plasmodium exported protein, unknown function	Plasmodium exported protein, unknown function	N/A	N/A	N/A	N/A	host cell	GO:0043657	GO:0016021	integral component of membrane	N/A	N/A	N/A	N/A	N/A
PvP01_13_v1	34519	15.9546	13	17583083	missense_variant	PVP01_1300700	936A>G	Ile312Met	PvP01_13_v2:34,192..35,608(-)	Plasmodium exported protein, unknown function	Plasmodium exported protein	N/A	N/A	N/A	N/A	host cell	GO:0043657	GO:0016021	integral component of membrane	N/A	N/A	N/A	N/A	N/A
PvP01_13_v1	36176	15.0003	13	17584740	upstream_gene_variant	PVP01_1300700	-568G>A		PvP01_13_v2:34,192..35,608(-)	Plasmodium exported protein, unknown function	Plasmodium exported protein, unknown function	N/A	N/A	N/A	N/A	host cell	GO:0043657	GO:0016021	integral component of membrane	N/A	N/A	N/A	N/A	N/A
PvP01_13_v1	37075	15.9546	13	17585639	upstream_gene_variant	PVP01_1300700	-1467G>T		PvP01_13_v2:34,192..35,608(-)	Plasmodium exported protein, unknown function	Plasmodium exported protein, unknown function	N/A	N/A	N/A	N/A	host cell	GO:0043657	GO:0016021	integral component of membrane	N/A	N/A	N/A	N/A	N/A
PvP01_13_v1	37282	15.2556	13	17585846	upstream_gene_variant	PVP01_1300700	-1674C>T		PvP01_13_v2:34,192..35,608(-)	Plasmodium exported protein, unknown function	Plasmodium exported protein, unknown function	N/A	N/A	N/A	N/A	host cell	GO:0043657	GO:0016021	integral component of membrane	N/A	N/A	N/A	N/A	N/A
PvP01_13_v1	39361	15.9546	13	17587925	upstream_gene_variant	PVP01_1300700	-3753C>G		PvP01_13_v2:34,192..35,608(-)	Plasmodium exported protein, unknown function	Plasmodium exported protein, unknown function	N/A	N/A	N/A	N/A	host cell	GO:0043657	GO:0016021	integral component of membrane	N/A	N/A	N/A	N/A	N/A
PvP01_13_v1	39475	15.1095	13	17588039	upstream_gene_variant	PVP01_1300700	-3867A>G		PvP01_13_v2:34,192..35,608(-)	Plasmodium exported protein, unknown function	Plasmodium exported protein, unknown function	N/A	N/A	N/A	N/A	host cell	GO:0043657	GO:0016021	integral component of membrane	N/A	N/A	N/A	N/A	N/A
PvP01_13_v1	40537	15.9546	13	17589101	upstream_gene_variant	PVP01_1300700	-4929T>A		PvP01_13_v2:34,192..35,608(-)	Plasmodium exported protein, unknown function	Plasmodium exported protein, unknown function	N/A	N/A	N/A	N/A	host cell	GO:0043657	GO:0016021	integral component of membrane	N/A	N/A	N/A	N/A	N/A
PvP01_13_v1	41140	15.9546	13	17589704	missense_variant	PVP01_1300900	812C>T	Ala271Val	PvP01_13_v2:39,857..42,458(-)	NIMA related kinase 3, putative	NEK3	N/A	N/A	N/A	N/A	N/A	N/A	N/A	N/A	GO:0005524;GO:0004672	ATP binding;protein kinase activity	GO:0006468	protein phosphorylation	5475799
PvP01_13_v1	42955	15.9546	13	17591519	upstream_gene_variant	PVP01_1300900	-1004G>T		PvP01_13_v2:39,857..42,458(-)	NIMA related kinase 3, putative	NEK3	N/A	N/A	N/A	N/A	N/A	N/A	N/A	N/A	GO:0005524;GO:0004672	ATP binding;protein kinase activity	GO:0006468	protein phosphorylation	5475799
PvP01_13_v1	45839	15.0003	13	17594403	upstream_gene_variant	PVP01_1300900	-3888G>A		PvP01_13_v2:39,857..42,458(-)	NIMA related kinase 3, putative	NEK3	N/A	N/A	N/A	N/A	N/A	N/A	N/A	N/A	GO:0005524;GO:0004672	ATP binding;protein kinase activity	GO:0006468	protein phosphorylation	5475799
PvP01_13_v1	46202	15.9546	13	17594766	upstream_gene_variant	PVP01_1300900	-4251A>G		PvP01_13_v2:39,857..42,458(-)	NIMA related kinase 3, putative	NEK3	N/A	N/A	N/A	N/A	N/A	N/A	N/A	N/A	GO:0005524;GO:0004672	ATP binding;protein kinase activity	GO:0006468	protein phosphorylation	5475799
PvP01_13_v1	47519	15.3525	13	17596083	upstream_gene_variant	PVP01_1301000	-2527C>T		NA	NA		NA	NA	NA	NA	NA	NA	NA	NA	NA	NA	NA	NA	NA
PvP01_13_v1	48296	15.9546	13	17596860	upstream_gene_variant	PVP01_1301000	-3304A>T		NA	NA		NA	NA	NA	NA	NA	NA	NA	NA	NA	NA	NA	NA	NA
PvP01_13_v1	48460	15.9546	13	17597024	upstream_gene_variant	PVP01_1301000	-3468C>A		NA	NA		NA	NA	NA	NA	NA	NA	NA	NA	NA	NA	NA	NA	NA
PvP01_13_v1	48677	15.4775	13	17597241	upstream_gene_variant	PVP01_1301000	-3685A>G		NA	NA		NA	NA	NA	NA	NA	NA	NA	NA	NA	NA	NA	NA	NA
PvP01_13_v1	49359	15.9546	13	17597923	synonymous_variant	PVP01_1301200	90A>G	Lys30Lys	PvP01_13_v2:47,947..49,870(-)	conserved protein, unknown function	conserved protein, unknown function	N/A	N/A	N/A	N/A	N/A	N/A	N/A	N/A	N/A	N/A	N/A	N/A	N/A
PvP01_13_v1	49898	15.9546	13	17598462	upstream_gene_variant	PVP01_1301000	-4906G>A		NA	NA		NA	NA	NA	NA	NA	NA	NA	NA	NA	NA	NA	NA	NA
PvP01_13_v1	50033	15.9546	13	17598597	upstream_gene_variant	PVP01_1301100	-2621A>T		NA	NA		NA	NA	NA	NA	NA	NA	NA	NA	NA	NA	NA	NA	NA
PvP01_13_v1	51284	15.9546	13	17599848	upstream_gene_variant	PVP01_1301100	-3872T>A		NA	NA		NA	NA	NA	NA	NA	NA	NA	NA	NA	NA	NA	NA	NA
PvP01_13_v1	51436	15.9546	13	17600000	missense_variant	PVP01_1301300	2450T>G	Leu817Trp	PvP01_13_v2:50,765..55,781(-)	ATP-dependent DNA/RNA helicase PSH2, putative	PSH2	DNA duplex unwinding	GO:0032508	3'-5' DNA helicase activity;5'-3' DNA helicase activity;ATP-dependent activity, acting on DNA;ATP-dependent activity, acting on RNA;RNA helicase activity	GO:0043138;GO:0043139;GO:0008094;GO:0008186;GO:0003724	cytoplasm;nucleus	GO:0005737;GO:0005634	N/A	N/A	GO:0005524;GO:0003678;GO:0003724;GO:0003676	ATP binding;DNA helicase activity;RNA helicase activity;nucleic acid binding	N/A	N/A	N/A
PvP01_13_v1	51456	15.9546	13	17600020	synonymous_variant	PVP01_1301300	2430T>C	Thr810Thr	PvP01_13_v2:50,765..55,781(-)	ATP-dependent DNA/RNA helicase PSH2, putative	PSH2	DNA duplex unwinding	GO:0032508	3'-5' DNA helicase activity;5'-3' DNA helicase activity;ATP-dependent activity, acting on DNA;ATP-dependent activity, acting on RNA;RNA helicase activity	GO:0043138;GO:0043139;GO:0008094;GO:0008186;GO:0003724	cytoplasm;nucleus	GO:0005737;GO:0005634	N/A	N/A	GO:0005524;GO:0003678;GO:0003724;GO:0003676	ATP binding;DNA helicase activity;RNA helicase activity;nucleic acid binding	N/A	N/A	N/A
PvP01_13_v1	52125	15.9546	13	17600689	upstream_gene_variant	PVP01_1301100	-4713T>C		NA	NA		NA	NA	NA	NA	NA	NA	NA	NA	NA	NA	NA	NA	NA
PvP01_13_v1	52158	15.9546	13	17600722	upstream_gene_variant	PVP01_1301100	-4746T>A		NA	NA		NA	NA	NA	NA	NA	NA	NA	NA	NA	NA	NA	NA	NA
PvP01_13_v1	52244	15.9546	13	17600808	upstream_gene_variant	PVP01_1301100	-4832G>A		NA	NA		NA	NA	NA	NA	NA	NA	NA	NA	NA	NA	NA	NA	NA
PvP01_13_v1	53570	15.9546	13	17602134	synonymous_variant	PVP01_1301300	969G>A	Thr323Thr	PvP01_13_v2:50,765..55,781(-)	ATP-dependent DNA/RNA helicase PSH2, putative	PSH2	DNA duplex unwinding	GO:0032508	3'-5' DNA helicase activity;5'-3' DNA helicase activity;ATP-dependent activity, acting on DNA;ATP-dependent activity, acting on RNA;RNA helicase activity	GO:0043138;GO:0043139;GO:0008094;GO:0008186;GO:0003724	cytoplasm;nucleus	GO:0005737;GO:0005634	N/A	N/A	GO:0005524;GO:0003678;GO:0003724;GO:0003676	ATP binding;DNA helicase activity;RNA helicase activity;nucleic acid binding	N/A	N/A	N/A
PvP01_13_v1	53658	15.0003	13	17602222	missense_variant	PVP01_1301300	881G>A	Ser294Asn	PvP01_13_v2:50,765..55,781(-)	ATP-dependent DNA/RNA helicase PSH2, putative	PSH2	DNA duplex unwinding	GO:0032508	3'-5' DNA helicase activity;5'-3' DNA helicase activity;ATP-dependent activity, acting on DNA;ATP-dependent activity, acting on RNA;RNA helicase activity	GO:0043138;GO:0043139;GO:0008094;GO:0008186;GO:0003724	cytoplasm;nucleus	GO:0005737;GO:0005634	N/A	N/A	GO:0005524;GO:0003678;GO:0003724;GO:0003676	ATP binding;DNA helicase activity;RNA helicase activity;nucleic acid binding	N/A	N/A	N/A
PvP01_13_v1	54577	15.9546	13	17603141	upstream_gene_variant	PVP01_1301200	-4707T>C		PvP01_13_v2:47,947..49,870(-)	conserved protein, unknown function	conserved protein, unknown function	N/A	N/A	N/A	N/A	N/A	N/A	N/A	N/A	N/A	N/A	N/A	N/A	N/A
PvP01_13_v1	56565	15.9546	13	17605129	upstream_gene_variant	PVP01_1301300	-2027C>T		PvP01_13_v2:50,765..55,781(-)	ATP-dependent DNA/RNA helicase PSH2, putative	PSH2	DNA duplex unwinding	GO:0032508	3'-5' DNA helicase activity;5'-3' DNA helicase activity;ATP-dependent activity, acting on DNA;ATP-dependent activity, acting on RNA;RNA helicase activity	GO:0043138;GO:0043139;GO:0008094;GO:0008186;GO:0003724	cytoplasm;nucleus	GO:0005737;GO:0005634	N/A	N/A	GO:0005524;GO:0003678;GO:0003724;GO:0003676	ATP binding;DNA helicase activity;RNA helicase activity;nucleic acid binding	N/A	N/A	N/A
PvP01_13_v1	56693	15.9546	13	17605257	upstream_gene_variant	PVP01_1301300	-2155G>A		PvP01_13_v2:50,765..55,781(-)	ATP-dependent DNA/RNA helicase PSH2, putative	PSH2	DNA duplex unwinding	GO:0032508	3'-5' DNA helicase activity;5'-3' DNA helicase activity;ATP-dependent activity, acting on DNA;ATP-dependent activity, acting on RNA;RNA helicase activity	GO:0043138;GO:0043139;GO:0008094;GO:0008186;GO:0003724	cytoplasm;nucleus	GO:0005737;GO:0005634	N/A	N/A	GO:0005524;GO:0003678;GO:0003724;GO:0003676	ATP binding;DNA helicase activity;RNA helicase activity;nucleic acid binding	N/A	N/A	N/A
PvP01_13_v1	57058	15.9546	13	17605622	missense_variant	PVP01_1301400	641A>T	Glu214Val	PvP01_13_v2:55,719..58,646(+)	SRAP domain-containing protein, putative	SRAP1	N/A	N/A	N/A	N/A	N/A	N/A	N/A	N/A	GO:0008233;GO:0003697	peptidase activity;single-stranded DNA binding	GO:0006974;GO:0018142	cellular response to DNA damage stimulus;protein-DNA covalent cross-linking	N/A
PvP01_13_v1	57066	15.9546	13	17605630	missense_variant	PVP01_1301400	649G>A	Glu217Lys	PvP01_13_v2:55,719..58,646(+)	SRAP domain-containing protein, putative	SRAP1	N/A	N/A	N/A	N/A	N/A	N/A	N/A	N/A	GO:0008233;GO:0003697	peptidase activity;single-stranded DNA binding	GO:0006974;GO:0018142	cellular response to DNA damage stimulus;protein-DNA covalent cross-linking	N/A
PvP01_13_v1	57560	15.9546	13	17606124	upstream_gene_variant	PVP01_1301300	-3022G>T		PvP01_13_v2:50,765..55,781(-)	ATP-dependent DNA/RNA helicase PSH2, putative	PSH2	DNA duplex unwinding	GO:0032508	3'-5' DNA helicase activity;5'-3' DNA helicase activity;ATP-dependent activity, acting on DNA;ATP-dependent activity, acting on RNA;RNA helicase activity	GO:0043138;GO:0043139;GO:0008094;GO:0008186;GO:0003724	cytoplasm;nucleus	GO:0005737;GO:0005634	N/A	N/A	GO:0005524;GO:0003678;GO:0003724;GO:0003676	ATP binding;DNA helicase activity;RNA helicase activity;nucleic acid binding	N/A	N/A	N/A
PvP01_13_v1	59474	15.9546	13	17608038	synonymous_variant	PVP01_1301500	543G>A	Lys181Lys	PvP01_13_v2:58,361..61,854(-)	mitochondrial phosphate carrier protein, putative	PIC	phosphate ion transmembrane transport	GO:0035435	inorganic phosphate transmembrane transporter activity	GO:0005315	N/A	N/A	GO:0016021	integral component of membrane	N/A	N/A	N/A	N/A	N/A
PvP01_13_v1	61973	15.9546	13	17610537	upstream_gene_variant	PVP01_1301500	-1957C>A		PvP01_13_v2:58,361..61,854(-)	mitochondrial phosphate carrier protein, putative	PIC	phosphate ion transmembrane transport	GO:0035435	inorganic phosphate transmembrane transporter activity	GO:0005315	N/A	N/A	GO:0016021	integral component of membrane	N/A	N/A	N/A	N/A	N/A
PvP01_13_v1	70389	15.9546	13	17618953	splice_region_variant&intron_variant	PVP01_1301600	6079-6C>T		PvP01_13_v2:62,306..84,381(+)	dynein heavy chain, putative	dynein heavy chain, putative	N/A	N/A	N/A	N/A	N/A	N/A	N/A	N/A	GO:0008569	minus-end-directed microtubule motor activity	GO:0007018	microtubule-based movement	N/A
PvP01_13_v1	70751	15.9546	13	17619315	intron_variant	PVP01_1301600	6300-49G>A		PvP01_13_v2:62,306..84,381(+)	dynein heavy chain, putative	dynein heavy chain, putative	N/A	N/A	N/A	N/A	N/A	N/A	N/A	N/A	GO:0008569	minus-end-directed microtubule motor activity	GO:0007018	microtubule-based movement	N/A
PvP01_13_v1	71021	15.9546	13	17619585	intron_variant	PVP01_1301600	6460+61C>T		PvP01_13_v2:62,306..84,381(+)	dynein heavy chain, putative	dynein heavy chain, putative	N/A	N/A	N/A	N/A	N/A	N/A	N/A	N/A	GO:0008569	minus-end-directed microtubule motor activity	GO:0007018	microtubule-based movement	N/A
PvP01_13_v1	71730	15.9546	13	17620294	intron_variant	PVP01_1301600	6714-24T>C		PvP01_13_v2:62,306..84,381(+)	dynein heavy chain, putative	dynein heavy chain, putative	N/A	N/A	N/A	N/A	N/A	N/A	N/A	N/A	GO:0008569	minus-end-directed microtubule motor activity	GO:0007018	microtubule-based movement	N/A
PvP01_13_v1	73269	15.9546	13	17621833	intron_variant	PVP01_1301600	7528-11C>T		PvP01_13_v2:62,306..84,381(+)	dynein heavy chain, putative	dynein heavy chain, putative	N/A	N/A	N/A	N/A	N/A	N/A	N/A	N/A	GO:0008569	minus-end-directed microtubule motor activity	GO:0007018	microtubule-based movement	N/A
PvP01_13_v1	76751	15.2556	13	17625315	intron_variant	PVP01_1301600	9879+26G>A		PvP01_13_v2:62,306..84,381(+)	dynein heavy chain, putative	dynein heavy chain, putative	N/A	N/A	N/A	N/A	N/A	N/A	N/A	N/A	GO:0008569	minus-end-directed microtubule motor activity	GO:0007018	microtubule-based movement	N/A
PvP01_13_v1	77725	15.9546	13	17626289	missense_variant	PVP01_1301600	10640G>A	Ser3547Asn	PvP01_13_v2:62,306..84,381(+)	dynein heavy chain, putative	dynein heavy chain, putative	N/A	N/A	N/A	N/A	N/A	N/A	N/A	N/A	GO:0008569	minus-end-directed microtubule motor activity	GO:0007018	microtubule-based movement	N/A
PvP01_13_v1	77854	15.9546	13	17626418	missense_variant	PVP01_1301600	10769C>T	Ser3590Leu	PvP01_13_v2:62,306..84,381(+)	dynein heavy chain, putative	dynein heavy chain, putative	N/A	N/A	N/A	N/A	N/A	N/A	N/A	N/A	GO:0008569	minus-end-directed microtubule motor activity	GO:0007018	microtubule-based movement	N/A
PvP01_13_v1	80452	15.9546	13	17629016	downstream_gene_variant	PVP01_1301700	*3995A>T		NA	NA		NA	NA	NA	NA	NA	NA	NA	NA	NA	NA	NA	NA	NA
PvP01_13_v1	875930	15.9546	13	18424494	synonymous_variant	PVP01_1319100	5796G>T	Ser1932Ser	PvP01_13_v2:869,609..876,946(+)	acid phosphatase, putative	acid phosphatase, putative	N/A	N/A	N/A	N/A	N/A	N/A	GO:0005829	cytosol	GO:0102092;GO:0005524;GO:0003993;GO:0033857;GO:0000829;GO:0052723;GO:0052724;GO:0000832;GO:0000827	5-diphosphoinositol pentakisphosphate 3-kinase activity;ATP binding;acid phosphatase activity;diphosphoinositol-pentakisphosphate kinase activity;inositol heptakisphosphate kinase activity;inositol hexakisphosphate 1-kinase activity;inositol hexakisphosphate 3-kinase activity;inositol hexakisphospha	N/A	N/A	N/A
PvP01_13_v1	875933	15.9546	13	18424497	synonymous_variant	PVP01_1319100	5799T>C	Leu1933Leu	PvP01_13_v2:869,609..876,946(+)	acid phosphatase, putative	acid phosphatase	N/A	N/A	N/A	N/A	N/A	N/A	GO:0005829	cytosol	GO:0102092;GO:0005524;GO:0003993;GO:0033857;GO:0000829;GO:0052723;GO:0052724;GO:0000832;GO:0000827	5-diphosphoinositol pentakisphosphate 3-kinase activity;ATP binding;acid phosphatase activity;diphosphoinositol-pentakisphosphate kinase activity;inositol heptakisphosphate kinase activity;inositol hexakisphosphate 1-kinase activity;inositol hexakisphosphate 3-kinase activity;inositol hexakisphospha	N/A	N/A	N/A
PvP01_13_v1	878206	15.9546	13	18426770	missense_variant	PVP01_1319200	1703G>T	Arg568Leu	PvP01_13_v2:876,959..881,753(-)	plasmepsin IX, putative	PMIX	N/A	N/A	N/A	N/A	rhoptry	GO:0020008	GO:0016021	integral component of membrane	GO:0004190	aspartic-type endopeptidase activity	GO:0006508	proteolysis	N/A
PvP01_13_v1	878243	15.9546	13	18426807	missense_variant	PVP01_1319200	1666C>A	Arg556Ser	PvP01_13_v2:876,959..881,753(-)	plasmepsin IX, putative	PMIX	N/A	N/A	N/A	N/A	rhoptry	GO:0020008	GO:0016021	integral component of membrane	GO:0004190	aspartic-type endopeptidase activity	GO:0006508	proteolysis	N/A
PvP01_13_v1	878472	15.9546	13	18427036	synonymous_variant	PVP01_1319200	1437T>C	Asn479Asn	PvP01_13_v2:876,959..881,753(-)	plasmepsin IX, putative	PMIX	N/A	N/A	N/A	N/A	rhoptry	GO:0020008	GO:0016021	integral component of membrane	GO:0004190	aspartic-type endopeptidase activity	GO:0006508	proteolysis	N/A
PvP01_13_v1	878498	15.9546	13	18427062	missense_variant	PVP01_1319200	1411A>G	Lys471Glu	PvP01_13_v2:876,959..881,753(-)	plasmepsin IX, putative	plasmepsin IX	N/A	N/A	N/A	N/A	rhoptry	GO:0020008	GO:0016021	integral component of membrane	GO:0004190	aspartic-type endopeptidase activity	GO:0006508	proteolysis	N/A
PvP01_13_v1	878652	15.9546	13	18427216	synonymous_variant	PVP01_1319200	1257C>T	Phe419Phe	PvP01_13_v2:876,959..881,753(-)	plasmepsin IX, putative	PMIX	N/A	N/A	N/A	N/A	rhoptry	GO:0020008	GO:0016021	integral component of membrane	GO:0004190	aspartic-type endopeptidase activity	GO:0006508	proteolysis	N/A
PvP01_13_v1	878982	15.9546	13	18427546	downstream_gene_variant	PVP01_1319100	*2068A>G		PvP01_13_v2:869,609..876,946(+)	acid phosphatase, putative	acid phosphatase, putative	N/A	N/A	N/A	N/A	N/A	N/A	GO:0005829	cytosol	GO:0102092;GO:0005524;GO:0003993;GO:0033857;GO:0000829;GO:0052723;GO:0052724;GO:0000832;GO:0000827	5-diphosphoinositol pentakisphosphate 3-kinase activity;ATP binding;acid phosphatase activity;diphosphoinositol-pentakisphosphate kinase activity;inositol heptakisphosphate kinase activity;inositol hexakisphosphate 1-kinase activity;inositol hexakisphosphate 3-kinase activity;inositol hexakisphospha	N/A	N/A	N/A
PvP01_13_v1	879081	15.9546	13	18427645	downstream_gene_variant	PVP01_1319100	*2167A>G		PvP01_13_v2:869,609..876,946(+)	acid phosphatase, putative	acid phosphatase, putative	N/A	N/A	N/A	N/A	N/A	N/A	GO:0005829	cytosol	GO:0102092;GO:0005524;GO:0003993;GO:0033857;GO:0000829;GO:0052723;GO:0052724;GO:0000832;GO:0000827	5-diphosphoinositol pentakisphosphate 3-kinase activity;ATP binding;acid phosphatase activity;diphosphoinositol-pentakisphosphate kinase activity;inositol heptakisphosphate kinase activity;inositol hexakisphosphate 1-kinase activity;inositol hexakisphosphate 3-kinase activity;inositol hexakisphospha	N/A	N/A	N/A
PvP01_13_v1	879183	15.9546	13	18427747	downstream_gene_variant	PVP01_1319100	*2269A>G		PvP01_13_v2:869,609..876,946(+)	acid phosphatase, putative	acid phosphatase, putative	N/A	N/A	N/A	N/A	N/A	N/A	GO:0005829	cytosol	GO:0102092;GO:0005524;GO:0003993;GO:0033857;GO:0000829;GO:0052723;GO:0052724;GO:0000832;GO:0000827	5-diphosphoinositol pentakisphosphate 3-kinase activity;ATP binding;acid phosphatase activity;diphosphoinositol-pentakisphosphate kinase activity;inositol heptakisphosphate kinase activity;inositol hexakisphosphate 1-kinase activity;inositol hexakisphosphate 3-kinase activity;inositol hexakisphospha	N/A	N/A	N/A
PvP01_13_v1	881139	15.9546	13	18429703	upstream_gene_variant	PVP01_1319200	-585G>T		PvP01_13_v2:876,959..881,753(-)	plasmepsin IX, putative	PMIX	N/A	N/A	N/A	N/A	rhoptry	GO:0020008	GO:0016021	integral component of membrane	GO:0004190	aspartic-type endopeptidase activity	GO:0006508	proteolysis	N/A
PvP01_13_v1	881330	15.9546	13	18429894	upstream_gene_variant	PVP01_1319200	-776G>C		PvP01_13_v2:876,959..881,753(-)	plasmepsin IX, putative	PMIX	N/A	N/A	N/A	N/A	rhoptry	GO:0020008	GO:0016021	integral component of membrane	GO:0004190	aspartic-type endopeptidase activity	GO:0006508	proteolysis	N/A
PvP01_13_v1	881376	15.9546	13	18429940	upstream_gene_variant	PVP01_1319200	-822T>C		PvP01_13_v2:876,959..881,753(-)	plasmepsin IX, putative	PMIX	N/A	N/A	N/A	N/A	rhoptry	GO:0020008	GO:0016021	integral component of membrane	GO:0004190	aspartic-type endopeptidase activity	GO:0006508	proteolysis	N/A
PvP01_13_v1	882474	15.9546	13	18431038	upstream_gene_variant	PVP01_1319200	-1920G>T		PvP01_13_v2:876,959..881,753(-)	plasmepsin IX, putative	PMIX	N/A	N/A	N/A	N/A	rhoptry	GO:0020008	GO:0016021	integral component of membrane	GO:0004190	aspartic-type endopeptidase activity	GO:0006508	proteolysis	N/A
PvP01_13_v1	883517	15.9546	13	18432081	missense_variant	PVP01_1319300	184A>G	Thr62Ala	PvP01_13_v2:881,761..884,922(-)	serine/threonine protein phosphatase 2A activator, putative	PTPA	N/A	N/A	N/A	N/A	N/A	N/A	GO:0005737	cytoplasm	GO:0003755;GO:0019211	peptidyl-prolyl cis-trans isomerase activity;phosphatase activator activity	N/A	N/A	N/A
PvP01_13_v1	883791	15.9546	13	18432355	upstream_gene_variant	PVP01_1319200	-3237G>T		PvP01_13_v2:876,959..881,753(-)	plasmepsin IX, putative	PMIX	N/A	N/A	N/A	N/A	rhoptry	GO:0020008	GO:0016021	integral component of membrane	GO:0004190	aspartic-type endopeptidase activity	GO:0006508	proteolysis	N/A
PvP01_13_v1	883803	15.9546	13	18432367	upstream_gene_variant	PVP01_1319200	-3249C>A		PvP01_13_v2:876,959..881,753(-)	plasmepsin IX, putative	PMIX	N/A	N/A	N/A	N/A	rhoptry	GO:0020008	GO:0016021	integral component of membrane	GO:0004190	aspartic-type endopeptidase activity	GO:0006508	proteolysis	N/A
PvP01_13_v1	883804	15.9546	13	18432368	upstream_gene_variant	PVP01_1319200	-3250G>T		PvP01_13_v2:876,959..881,753(-)	plasmepsin IX, putative	PMIX	N/A	N/A	N/A	N/A	rhoptry	GO:0020008	GO:0016021	integral component of membrane	GO:0004190	aspartic-type endopeptidase activity	GO:0006508	proteolysis	N/A
PvP01_13_v1	883819	15.9546	13	18432383	upstream_gene_variant	PVP01_1319200	-3265G>T		PvP01_13_v2:876,959..881,753(-)	plasmepsin IX, putative	PMIX	N/A	N/A	N/A	N/A	rhoptry	GO:0020008	GO:0016021	integral component of membrane	GO:0004190	aspartic-type endopeptidase activity	GO:0006508	proteolysis	N/A
PvP01_13_v1	884599	15.9546	13	18433163	upstream_gene_variant	PVP01_1319200	-4045T>C		PvP01_13_v2:876,959..881,753(-)	plasmepsin IX, putative	PMIX	N/A	N/A	N/A	N/A	rhoptry	GO:0020008	GO:0016021	integral component of membrane	GO:0004190	aspartic-type endopeptidase activity	GO:0006508	proteolysis	N/A
PvP01_13_v1	885324	15.9546	13	18433888	upstream_gene_variant	PVP01_1319200	-4770A>T		PvP01_13_v2:876,959..881,753(-)	plasmepsin IX, putative	PMIX	N/A	N/A	N/A	N/A	rhoptry	GO:0020008	GO:0016021	integral component of membrane	GO:0004190	aspartic-type endopeptidase activity	GO:0006508	proteolysis	N/A
PvP01_13_v1	885938	15.9546	13	18434502	missense_variant	PVP01_1319400	75G>C	Leu25Phe	PvP01_13_v2:884,065..888,073(+)	conserved protein, unknown function	conserved protein, unknown function	N/A	N/A	N/A	N/A	N/A	N/A	GO:0016021	integral component of membrane	N/A	N/A	N/A	N/A	N/A
PvP01_13_v1	886080	15.9546	13	18434644	missense_variant	PVP01_1319400	217C>T	His73Tyr	PvP01_13_v2:884,065..888,073(+)	conserved protein, unknown function	conserved protein, unknown function	N/A	N/A	N/A	N/A	N/A	N/A	GO:0016021	integral component of membrane	N/A	N/A	N/A	N/A	N/A
PvP01_13_v1	887313	15.9546	13	18435877	upstream_gene_variant	PVP01_1319300	-3613G>A		PvP01_13_v2:881,761..884,922(-)	serine/threonine protein phosphatase 2A activator, putative	PTPA	N/A	N/A	N/A	N/A	N/A	N/A	GO:0005737	cytoplasm	GO:0003755;GO:0019211	peptidyl-prolyl cis-trans isomerase activity;phosphatase activator activity	N/A	N/A	N/A
PvP01_13_v1	887314	15.9546	13	18435878	upstream_gene_variant	PVP01_1319300	-3614C>G		PvP01_13_v2:881,761..884,922(-)	serine/threonine protein phosphatase 2A activator, putative	PTPA	N/A	N/A	N/A	N/A	N/A	N/A	GO:0005737	cytoplasm	GO:0003755;GO:0019211	peptidyl-prolyl cis-trans isomerase activity;phosphatase activator activity	N/A	N/A	N/A
PvP01_13_v1	887809	15.9546	13	18436373	upstream_gene_variant	PVP01_1319300	-4109G>A		PvP01_13_v2:881,761..884,922(-)	serine/threonine protein phosphatase 2A activator, putative	PTPA	N/A	N/A	N/A	N/A	N/A	N/A	GO:0005737	cytoplasm	GO:0003755;GO:0019211	peptidyl-prolyl cis-trans isomerase activity;phosphatase activator activity	N/A	N/A	N/A
PvP01_13_v1	888508	15.9546	13	18437072	missense_variant	PVP01_1319500	3213G>C	Gln1071His	PvP01_13_v2:887,468..892,282(-)	ADP-dependent DNA helicase RecQ, putative	WRN	DNA duplex unwinding;DNA recombination;DNA repair	GO:0032508;GO:0006310;GO:0006281	N/A	N/A	chromosome, telomeric region;nucleus	GO:0000781;GO:0005634	N/A	N/A	GO:0043138;GO:0005524;GO:0004386;GO:0003676;GO:0000166	3'-5' DNA helicase activity;ATP binding;helicase activity;nucleic acid binding;nucleotide binding	GO:0006310;GO:0006281;GO:0006260;GO:0044237	DNA recombination;DNA repair;DNA replication;cellular metabolic process	N/A
PvP01_13_v1	890025	15.9546	13	18438589	missense_variant	PVP01_1319500	1696G>A	Ala566Thr	PvP01_13_v2:887,468..892,282(-)	ADP-dependent DNA helicase RecQ, putative	WRN	DNA duplex unwinding;DNA recombination;DNA repair	GO:0032508;GO:0006310;GO:0006281	N/A	N/A	chromosome, telomeric region;nucleus	GO:0000781;GO:0005634	N/A	N/A	GO:0043138;GO:0005524;GO:0004386;GO:0003676;GO:0000166	3'-5' DNA helicase activity;ATP binding;helicase activity;nucleic acid binding;nucleotide binding	GO:0006310;GO:0006281;GO:0006260;GO:0044237	DNA recombination;DNA repair;DNA replication;cellular metabolic process	N/A
PvP01_13_v1	895342	15.9546	13	18443906	synonymous_variant	PVP01_1319600	1803G>T	Ala601Ala	PvP01_13_v2:892,372..898,123(-)	coatomer subunit beta, putative	coatomer subunit beta, putative	endoplasmic reticulum to Golgi vesicle-mediated transport	GO:0006888	N/A	N/A	N/A	N/A	GO:0030126;GO:0005737;GO:0030117	COPI vesicle coat;cytoplasm;membrane coat	GO:0005198	structural molecule activity	GO:0006886;GO:0016192	intracellular protein transport;vesicle-mediated transport	N/A
PvP01_13_v1	896146	15.9546	13	18444710	synonymous_variant	PVP01_1319600	999C>T	Ser333Ser	PvP01_13_v2:892,372..898,123(-)	coatomer subunit beta, putative	coatomer subunit beta, putative	endoplasmic reticulum to Golgi vesicle-mediated transport	GO:0006888	N/A	N/A	N/A	N/A	GO:0030126;GO:0005737;GO:0030117	COPI vesicle coat;cytoplasm;membrane coat	GO:0005198	structural molecule activity	GO:0006886;GO:0016192	intracellular protein transport;vesicle-mediated transport	N/A
PvP01_13_v1	899374	15.9546	13	18447938	missense_variant	PVP01_1319700	499C>T	Pro167Ser	PvP01_13_v2:898,142..900,854(+)	ribosomal protein L15, mitochondrial, putative	ribosomal protein L15, mitochondrial, putative	N/A	N/A	structural constituent of ribosome	GO:0003735	mitochondrial large ribosomal subunit;mitochondrion	GO:0005762;GO:0005739	GO:0015934	large ribosomal subunit	GO:0003735	structural constituent of ribosome	GO:0006412	translation	N/A
PvP01_13_v1	900399	15.9546	13	18448963	missense_variant	PVP01_1319800	439C>T	Leu147Phe	PvP01_13_v2:899,395..901,293(-)	conserved Plasmodium protein, unknown function	conserved Plasmodium protein, unknown function	N/A	N/A	N/A	N/A	N/A	N/A	GO:0016021	integral component of membrane	N/A	N/A	N/A	N/A	5475986
PvP01_13_v1	901505	15.9546	13	18450069	upstream_gene_variant	PVP01_1319600	-4361G>A		PvP01_13_v2:892,372..898,123(-)	coatomer subunit beta, putative	coatomer subunit beta, putative	endoplasmic reticulum to Golgi vesicle-mediated transport	GO:0006888	N/A	N/A	N/A	N/A	GO:0030126;GO:0005737;GO:0030117	COPI vesicle coat;cytoplasm;membrane coat	GO:0005198	structural molecule activity	GO:0006886;GO:0016192	intracellular protein transport;vesicle-mediated transport	N/A
PvP01_13_v1	902260	15.9546	13	18450824	synonymous_variant	PVP01_1319900	1722C>T	Gly574Gly	PvP01_13_v2:901,295..903,981(-)	diphthamide biosynthesis protein 2, putative	DPH2	N/A	N/A	N/A	N/A	N/A	N/A	N/A	N/A	N/A	N/A	GO:0017183	peptidyl-diphthamide biosynthetic process from peptidyl-histidine	N/A
PvP01_13_v1	903210	15.9546	13	18451774	missense_variant	PVP01_1319900	772G>T	Ala258Ser	PvP01_13_v2:901,295..903,981(-)	diphthamide biosynthesis protein 2, putative	DPH2	N/A	N/A	N/A	N/A	N/A	N/A	N/A	N/A	N/A	N/A	GO:0017183	peptidyl-diphthamide biosynthetic process from peptidyl-histidine	N/A
PvP01_13_v1	903215	15.9546	13	18451779	missense_variant	PVP01_1319900	767A>C	Asp256Ala	PvP01_13_v2:901,295..903,981(-)	diphthamide biosynthesis protein 2, putative	DPH2	N/A	N/A	N/A	N/A	N/A	N/A	N/A	N/A	N/A	N/A	GO:0017183	peptidyl-diphthamide biosynthetic process from peptidyl-histidine	N/A
PvP01_13_v1	903217	15.9546	13	18451781	synonymous_variant	PVP01_1319900	765G>T	Gly255Gly	PvP01_13_v2:901,295..903,981(-)	diphthamide biosynthesis protein 2, putative	DPH2	N/A	N/A	N/A	N/A	N/A	N/A	N/A	N/A	N/A	N/A	GO:0017183	peptidyl-diphthamide biosynthetic process from peptidyl-histidine	N/A
PvP01_13_v1	905615	15.9546	13	18454179	missense_variant	PVP01_1320000	5755C>G	Pro1919Ala	PvP01_13_v2:904,395..911,765(-)	rRNA (adenosine-2'-O-)-methyltransferase, putative	rRNA (adenosine-2'-O-)-methyltransferase, putative	N/A	N/A	N/A	N/A	N/A	N/A	N/A	N/A	GO:0003723;GO:0008173	RNA binding;RNA methyltransferase activity	GO:0006396	RNA processing	N/A
PvP01_13_v1	905652	15.9546	13	18454216	synonymous_variant	PVP01_1320000	5718G>T	Gly1906Gly	PvP01_13_v2:904,395..911,765(-)	rRNA (adenosine-2'-O-)-methyltransferase, putative	rRNA (adenosine-2'-O-)-methyltransferase, putative	N/A	N/A	N/A	N/A	N/A	N/A	N/A	N/A	GO:0003723;GO:0008173	RNA binding;RNA methyltransferase activity	GO:0006396	RNA processing	N/A
PvP01_13_v1	906341	15.9546	13	18454905	synonymous_variant	PVP01_1320000	5029C>T	Leu1677Leu	PvP01_13_v2:904,395..911,765(-)	rRNA (adenosine-2'-O-)-methyltransferase, putative	rRNA (adenosine-2'-O-)-methyltransferase, putative	N/A	N/A	N/A	N/A	N/A	N/A	N/A	N/A	GO:0003723;GO:0008173	RNA binding;RNA methyltransferase activity	GO:0006396	RNA processing	N/A
PvP01_13_v1	906621	15.9546	13	18455185	missense_variant	PVP01_1320000	4749C>A	Ser1583Arg	PvP01_13_v2:904,395..911,765(-)	rRNA (adenosine-2'-O-)-methyltransferase, putative	rRNA (adenosine-2'-O-)-methyltransferase, putative	N/A	N/A	N/A	N/A	N/A	N/A	N/A	N/A	GO:0003723;GO:0008173	RNA binding;RNA methyltransferase activity	GO:0006396	RNA processing	N/A
PvP01_13_v1	907236	15.9546	13	18455800	synonymous_variant	PVP01_1320000	4134C>T	Ser1378Ser	PvP01_13_v2:904,395..911,765(-)	rRNA (adenosine-2'-O-)-methyltransferase, putative	rRNA (adenosine-2'-O-)-methyltransferase, putative	N/A	N/A	N/A	N/A	N/A	N/A	N/A	N/A	GO:0003723;GO:0008173	RNA binding;RNA methyltransferase activity	GO:0006396	RNA processing	N/A
PvP01_13_v1	909738	15.9546	13	18458302	missense_variant	PVP01_1320000	1632G>T	Lys544Asn	PvP01_13_v2:904,395..911,765(-)	rRNA (adenosine-2'-O-)-methyltransferase, putative	rRNA (adenosine-2'-O-)-methyltransferase, putative	N/A	N/A	N/A	N/A	N/A	N/A	N/A	N/A	GO:0003723;GO:0008173	RNA binding;RNA methyltransferase activity	GO:0006396	RNA processing	N/A
PvP01_13_v1	909756	15.9546	13	18458320	missense_variant	PVP01_1320000	1614G>T	Glu538Asp	PvP01_13_v2:904,395..911,765(-)	rRNA (adenosine-2'-O-)-methyltransferase, putative	rRNA (adenosine-2'-O-)-methyltransferase, putative	N/A	N/A	N/A	N/A	N/A	N/A	N/A	N/A	GO:0003723;GO:0008173	RNA binding;RNA methyltransferase activity	GO:0006396	RNA processing	N/A
PvP01_13_v1	910361	15.9546	13	18458925	missense_variant	PVP01_1320000	1009G>T	Asp337Tyr	PvP01_13_v2:904,395..911,765(-)	rRNA (adenosine-2'-O-)-methyltransferase, putative	rRNA (adenosine-2'-O-)-methyltransferase, putative	N/A	N/A	N/A	N/A	N/A	N/A	N/A	N/A	GO:0003723;GO:0008173	RNA binding;RNA methyltransferase activity	GO:0006396	RNA processing	N/A
PvP01_13_v1	910607	15.9546	13	18459171	missense_variant	PVP01_1320000	763G>A	Ala255Thr	PvP01_13_v2:904,395..911,765(-)	rRNA (adenosine-2'-O-)-methyltransferase, putative	rRNA (adenosine-2'-O-)-methyltransferase, putative	N/A	N/A	N/A	N/A	N/A	N/A	N/A	N/A	GO:0003723;GO:0008173	RNA binding;RNA methyltransferase activity	GO:0006396	RNA processing	N/A
PvP01_13_v1	912095	15.9546	13	18460659	upstream_gene_variant	PVP01_1320000	-726C>T		PvP01_13_v2:904,395..911,765(-)	rRNA (adenosine-2'-O-)-methyltransferase, putative	rRNA (adenosine-2'-O-)-methyltransferase, putative	N/A	N/A	N/A	N/A	N/A	N/A	N/A	N/A	GO:0003723;GO:0008173	RNA binding;RNA methyltransferase activity	GO:0006396	RNA processing	N/A
PvP01_13_v1	912247	15.9546	13	18460811	upstream_gene_variant	PVP01_1320000	-878C>A		PvP01_13_v2:904,395..911,765(-)	rRNA (adenosine-2'-O-)-methyltransferase, putative	rRNA (adenosine-2'-O-)-methyltransferase, putative	N/A	N/A	N/A	N/A	N/A	N/A	N/A	N/A	GO:0003723;GO:0008173	RNA binding;RNA methyltransferase activity	GO:0006396	RNA processing	N/A
PvP01_13_v1	912617	15.9546	13	18461181	upstream_gene_variant	PVP01_1320000	-1248G>A		PvP01_13_v2:904,395..911,765(-)	rRNA (adenosine-2'-O-)-methyltransferase, putative	rRNA (adenosine-2'-O-)-methyltransferase, putative	N/A	N/A	N/A	N/A	N/A	N/A	N/A	N/A	GO:0003723;GO:0008173	RNA binding;RNA methyltransferase activity	GO:0006396	RNA processing	N/A
PvP01_13_v1	912728	15.9546	13	18461292	missense_variant	PVP01_1320100	53C>G	Ser18Cys	PvP01_13_v2:911,865..917,256(+)	CPW-WPC family protein	CPW-WPC family protein	N/A	N/A	N/A	N/A	crystalloid	GO:0044312	N/A	N/A	N/A	N/A	N/A	N/A	N/A
PvP01_13_v1	914645	15.9546	13	18463209	upstream_gene_variant	PVP01_1320000	-3276G>A		PvP01_13_v2:904,395..911,765(-)	rRNA (adenosine-2'-O-)-methyltransferase, putative	rRNA (adenosine-2'-O-)-methyltransferase, putative	N/A	N/A	N/A	N/A	N/A	N/A	N/A	N/A	GO:0003723;GO:0008173	RNA binding;RNA methyltransferase activity	GO:0006396	RNA processing	N/A
PvP01_13_v1	915274	15.9546	13	18463838	upstream_gene_variant	PVP01_1320000	-3905C>T		PvP01_13_v2:904,395..911,765(-)	rRNA (adenosine-2'-O-)-methyltransferase, putative	rRNA (adenosine-2'-O-)-methyltransferase, putative	N/A	N/A	N/A	N/A	N/A	N/A	N/A	N/A	GO:0003723;GO:0008173	RNA binding;RNA methyltransferase activity	GO:0006396	RNA processing	N/A
PvP01_13_v1	915724	15.9546	13	18464288	missense_variant	PVP01_1320100	994G>A	Glu332Lys	PvP01_13_v2:911,865..917,256(+)	CPW-WPC family protein	CPW-WPC family protein	N/A	N/A	N/A	N/A	crystalloid	GO:0044312	N/A	N/A	N/A	N/A	N/A	N/A	N/A
PvP01_13_v1	915909	15.9546	13	18464473	upstream_gene_variant	PVP01_1320000	-4540A>G		PvP01_13_v2:904,395..911,765(-)	rRNA (adenosine-2'-O-)-methyltransferase, putative	rRNA (adenosine-2'-O-)-methyltransferase, putative	N/A	N/A	N/A	N/A	N/A	N/A	N/A	N/A	GO:0003723;GO:0008173	RNA binding;RNA methyltransferase activity	GO:0006396	RNA processing	N/A
PvP01_13_v1	916270	15.9546	13	18464834	upstream_gene_variant	PVP01_1320000	-4901C>T		PvP01_13_v2:904,395..911,765(-)	rRNA (adenosine-2'-O-)-methyltransferase, putative	rRNA (adenosine-2'-O-)-methyltransferase, putative	N/A	N/A	N/A	N/A	N/A	N/A	N/A	N/A	GO:0003723;GO:0008173	RNA binding;RNA methyltransferase activity	GO:0006396	RNA processing	N/A
PvP01_13_v1	916628	15.9546	13	18465192	upstream_gene_variant	PVP01_1320200	-2534A>G		PvP01_13_v2:917,264..922,249(+)	AP2 domain transcription factor AP2-O3, putative	ApiAP2	N/A	N/A	N/A	N/A	nucleus	GO:0005634	GO:0005634	nucleus	GO:0003677;GO:0003700	DNA binding;DNA-binding transcription factor activity	GO:0006355	regulation of transcription, DNA-templated	N/A
PvP01_13_v1	916824	15.9546	13	18465388	upstream_gene_variant	PVP01_1320200	-2338T>A		PvP01_13_v2:917,264..922,249(+)	AP2 domain transcription factor AP2-O3, putative	ApiAP2	N/A	N/A	N/A	N/A	nucleus	GO:0005634	GO:0005634	nucleus	GO:0003677;GO:0003700	DNA binding;DNA-binding transcription factor activity	GO:0006355	regulation of transcription, DNA-templated	N/A
PvP01_13_v1	916949	15.9546	13	18465513	upstream_gene_variant	PVP01_1320200	-2213G>C		PvP01_13_v2:917,264..922,249(+)	AP2 domain transcription factor AP2-O3, putative	ApiAP2	N/A	N/A	N/A	N/A	nucleus	GO:0005634	GO:0005634	nucleus	GO:0003677;GO:0003700	DNA binding;DNA-binding transcription factor activity	GO:0006355	regulation of transcription, DNA-templated	N/A
PvP01_13_v1	917317	15.9546	13	18465881	upstream_gene_variant	PVP01_1320200	-1845G>C		PvP01_13_v2:917,264..922,249(+)	AP2 domain transcription factor AP2-O3, putative	ApiAP2	N/A	N/A	N/A	N/A	nucleus	GO:0005634	GO:0005634	nucleus	GO:0003677;GO:0003700	DNA binding;DNA-binding transcription factor activity	GO:0006355	regulation of transcription, DNA-templated	N/A
PvP01_13_v1	918723	15.9546	13	18467287	upstream_gene_variant	PVP01_1320200	-439G>A		PvP01_13_v2:917,264..922,249(+)	AP2 domain transcription factor AP2-O3, putative	ApiAP2	N/A	N/A	N/A	N/A	nucleus	GO:0005634	GO:0005634	nucleus	GO:0003677;GO:0003700	DNA binding;DNA-binding transcription factor activity	GO:0006355	regulation of transcription, DNA-templated	N/A
PvP01_13_v1	918756	15.9546	13	18467320	upstream_gene_variant	PVP01_1320200	-406A>G		PvP01_13_v2:917,264..922,249(+)	AP2 domain transcription factor AP2-O3, putative	ApiAP2	N/A	N/A	N/A	N/A	nucleus	GO:0005634	GO:0005634	nucleus	GO:0003677;GO:0003700	DNA binding;DNA-binding transcription factor activity	GO:0006355	regulation of transcription, DNA-templated	N/A
PvP01_13_v1	920015	15.0003	13	18468579	missense_variant	PVP01_1320200	854T>A	Leu285Gln	PvP01_13_v2:917,264..922,249(+)	AP2 domain transcription factor AP2-O3, putative	ApiAP2	N/A	N/A	N/A	N/A	nucleus	GO:0005634	GO:0005634	nucleus	GO:0003677;GO:0003700	DNA binding;DNA-binding transcription factor activity	GO:0006355	regulation of transcription, DNA-templated	N/A
PvP01_13_v1	920028	15.0003	13	18468592	synonymous_variant	PVP01_1320200	867C>T	Asn289Asn	PvP01_13_v2:917,264..922,249(+)	AP2 domain transcription factor AP2-O3, putative	ApiAP2	N/A	N/A	N/A	N/A	nucleus	GO:0005634	GO:0005634	nucleus	GO:0003677;GO:0003700	DNA binding;DNA-binding transcription factor activity	GO:0006355	regulation of transcription, DNA-templated	N/A
PvP01_13_v1	921597	15.9546	13	18470161	synonymous_variant	PVP01_1320200	2436A>G	Leu812Leu	PvP01_13_v2:917,264..922,249(+)	AP2 domain transcription factor AP2-O3, putative	ApiAP2	N/A	N/A	N/A	N/A	nucleus	GO:0005634	GO:0005634	nucleus	GO:0003677;GO:0003700	DNA binding;DNA-binding transcription factor activity	GO:0006355	regulation of transcription, DNA-templated	N/A
PvP01_13_v1	921747	15.9546	13	18470311	upstream_gene_variant	PVP01_1320400	-3682C>G		PvP01_13_v2:925,429..926,181(+)	protein archease, putative	protein archease, putative	N/A	N/A	N/A	N/A	N/A	N/A	N/A	N/A	GO:0046872	metal ion binding	GO:0008033	tRNA processing	5475993
PvP01_13_v1	921838	15.9546	13	18470402	upstream_gene_variant	PVP01_1320400	-3591C>T		PvP01_13_v2:925,429..926,181(+)	protein archease, putative		N/A	N/A	N/A	N/A	N/A	N/A	N/A	N/A	GO:0046872	metal ion binding	GO:0008033	tRNA processing	5475993
PvP01_13_v1	923245	15.9546	13	18471809	synonymous_variant	PVP01_1320300	774T>C	Asn258Asn	PvP01_13_v2:922,228..924,018(-)	ribosomal protein L15, apicoplast, putative	ribosomal protein L15, apicoplast, putative	N/A	N/A	structural constituent of ribosome	GO:0003735	N/A	N/A	GO:0015934	large ribosomal subunit	GO:0003735	structural constituent of ribosome	GO:0006412	translation	N/A
PvP01_13_v1	924250	15.9546	13	18472814	upstream_gene_variant	PVP01_1320300	-232G>A		PvP01_13_v2:922,228..924,018(-)	ribosomal protein L15, apicoplast, putative	ribosomal protein L15, apicoplast, putative	N/A	N/A	structural constituent of ribosome	GO:0003735	N/A	N/A	GO:0015934	large ribosomal subunit	GO:0003735	structural constituent of ribosome	GO:0006412	translation	N/A
PvP01_13_v1	925672	15.9546	13	18474236	missense_variant	PVP01_1320400	244C>G	His82Asp	PvP01_13_v2:925,429..926,181(+)	protein archease, putative	protein archease, putative	N/A	N/A	N/A	N/A	N/A	N/A	N/A	N/A	GO:0046872	metal ion binding	GO:0008033	tRNA processing	5475993
PvP01_13_v1	926656	15.9546	13	18475220	upstream_gene_variant	PVP01_1320300	-2638G>A		PvP01_13_v2:922,228..924,018(-)	ribosomal protein L15, apicoplast, putative	ribosomal protein L15, apicoplast, putative	N/A	N/A	structural constituent of ribosome	GO:0003735	N/A	N/A	GO:0015934	large ribosomal subunit	GO:0003735	structural constituent of ribosome	GO:0006412	translation	N/A
PvP01_13_v1	927443	15.9546	13	18476007	missense_variant	PVP01_1320500	64C>T	Arg22Trp	PvP01_13_v2:926,965..931,188(+)	conserved Plasmodium protein, unknown function	conserved Plasmodium protein, unknown function	N/A	N/A	N/A	N/A	N/A	N/A	N/A	N/A	N/A	N/A	N/A	N/A	N/A
PvP01_13_v1	928910	15.9546	13	18477474	missense_variant	PVP01_1320500	1531G>A	Glu511Lys	PvP01_13_v2:926,965..931,188(+)	conserved Plasmodium protein, unknown function	conserved Plasmodium protein, unknown function	N/A	N/A	N/A	N/A	N/A	N/A	N/A	N/A	N/A	N/A	N/A	N/A	N/A
PvP01_13_v1	929495	15.9546	13	18478059	missense_variant	PVP01_1320500	2116C>A	His706Asn	PvP01_13_v2:926,965..931,188(+)	conserved Plasmodium protein, unknown function	conserved Plasmodium protein, unknown function	N/A	N/A	N/A	N/A	N/A	N/A	N/A	N/A	N/A	N/A	N/A	N/A	N/A
PvP01_13_v1	931195	15.9546	13	18479759	upstream_gene_variant	PVP01_1320700	-2931G>A		NA	NA		NA	NA	NA	NA	NA	NA	NA	NA	NA	NA	NA	NA	NA
PvP01_13_v1	931197	15.9546	13	18479761	upstream_gene_variant	PVP01_1320700	-2929G>A		NA	NA		NA	NA	NA	NA	NA	NA	NA	NA	NA	NA	NA	NA	NA
PvP01_13_v1	932363	15.9546	13	18480927	upstream_gene_variant	PVP01_1320600	-100T>C		NA	NA		NA	NA	NA	NA	NA	NA	NA	NA	NA	NA	NA	NA	NA
PvP01_13_v1	933069	15.9546	13	18481633	upstream_gene_variant	PVP01_1320600	-806G>A		NA	NA		NA	NA	NA	NA	NA	NA	NA	NA	NA	NA	NA	NA	NA
PvP01_13_v1	1003456	15.0003	13	18552020	missense_variant	PVP01_1322200	2439A>G	Ile813Met	PvP01_13_v2:1,000,258..1,006,139(-)	lipase, putative	lipase, putative	N/A	N/A	N/A	N/A	N/A	N/A	N/A	N/A	GO:0004806	triglyceride lipase activity	GO:0006629	lipid metabolic process	N/A
PvP01_13_v1	1004236	15.9546	13	18552800	synonymous_variant	PVP01_1322200	1659G>A	Ala553Ala	PvP01_13_v2:1,000,258..1,006,139(-)	lipase, putative	lipase	N/A	N/A	N/A	N/A	N/A	N/A	N/A	N/A	GO:0004806	triglyceride lipase activity	GO:0006629	lipid metabolic process	N/A
PvP01_13_v1	1004239	15.1095	13	18552803	missense_variant	PVP01_1322200	1656T>G	Ile552Met	PvP01_13_v2:1,000,258..1,006,139(-)	lipase, putative	lipase, putative	N/A	N/A	N/A	N/A	N/A	N/A	N/A	N/A	GO:0004806	triglyceride lipase activity	GO:0006629	lipid metabolic process	N/A
PvP01_13_v1	1009269	15.0515	13	18557833	synonymous_variant	PVP01_1322300	2262C>T	Phe754Phe	PvP01_13_v2:1,006,950..1,012,153(-)	conserved Plasmodium protein, unknown function	conserved Plasmodium protein, unknown function	N/A	N/A	N/A	N/A	N/A	N/A	N/A	N/A	GO:0003755	peptidyl-prolyl cis-trans isomerase activity	GO:0006457;GO:0015031	protein folding;protein transport	N/A
PvP01_13_v1	1011494	15.9546	13	18560058	missense_variant	PVP01_1322300	37C>A	Leu13Ile	PvP01_13_v2:1,006,950..1,012,153(-)	conserved Plasmodium protein, unknown function	conserved Plasmodium protein, unknown function	N/A	N/A	N/A	N/A	N/A	N/A	N/A	N/A	GO:0003755	peptidyl-prolyl cis-trans isomerase activity	GO:0006457;GO:0015031	protein folding;protein transport	N/A
PvP01_13_v1	1012079	15.0515	13	18560643	upstream_gene_variant	PVP01_1322300	-549G>A		PvP01_13_v2:1,006,950..1,012,153(-)	conserved Plasmodium protein, unknown function	conserved Plasmodium protein, unknown function	N/A	N/A	N/A	N/A	N/A	N/A	N/A	N/A	GO:0003755	peptidyl-prolyl cis-trans isomerase activity	GO:0006457;GO:0015031	protein folding;protein transport	N/A
PvP01_13_v1	1014567	15.9546	13	18563131	missense_variant	PVP01_1322500	5134G>A	Gly1712Arg	PvP01_13_v2:1,012,971..1,020,868(-)	conserved Plasmodium protein, unknown function	conserved Plasmodium protein, unknown function	N/A	N/A	N/A	N/A	N/A	N/A	N/A	N/A	N/A	N/A	N/A	N/A	N/A
PvP01_14_v1	1679288	15.9546	14	21266467	synonymous_variant	PVP01_1439300	379C>T	Leu127Leu	PvP01_14_v2:1,673,127..1,681,715(-)	histone-lysine N-methyltransferase, H3 lysine-4 specific, putative	SET10	N/A	N/A	N/A	N/A	N/A	N/A	N/A	N/A	GO:0046872;GO:0008168	metal ion binding;methyltransferase activity	GO:0032259	methylation	N/A
PvP01_14_v1	1686702	15.9546	14	21273881	upstream_gene_variant	PVP01_1439500	-287G>T		NA	NA		NA	NA	NA	NA	NA	NA	NA	NA	NA	NA	NA	NA	NA
PvP01_14_v1	1687129	15.1764	14	21274308	downstream_gene_variant	PVP01_1439400	*946C>T		NA	NA		NA	NA	NA	NA	NA	NA	NA	NA	NA	NA	NA	NA	NA
PvP01_14_v1	1700644	15.9546	14	21287823	synonymous_variant	PVP01_1439800	1299C>T	Ser433Ser	PvP01_14_v2:1,698,653..1,701,847(+)	heptatricopeptide repeat-containing protein, putative	heptatricopeptide repeat-containing protein, putative	N/A	N/A	N/A	N/A	mitochondrion	GO:0005739	N/A	N/A	N/A	N/A	N/A	N/A	N/A
PvP01_14_v1	1700931	15.9546	14	21288110	missense_variant	PVP01_1439800	1586T>G	Met529Arg	PvP01_14_v2:1,698,653..1,701,847(+)	heptatricopeptide repeat-containing protein, putative	heptatricopeptide repeat-containing protein, putative	N/A	N/A	N/A	N/A	mitochondrion	GO:0005739	N/A	N/A	N/A	N/A	N/A	N/A	N/A
PvP01_14_v1	1700934	15.9546	14	21288113	missense_variant	PVP01_1439800	1589A>C	Glu530Ala	PvP01_14_v2:1,698,653..1,701,847(+)	heptatricopeptide repeat-containing protein, putative	heptatricopeptide repeat-containing protein, putative	N/A	N/A	N/A	N/A	mitochondrion	GO:0005739	N/A	N/A	N/A	N/A	N/A	N/A	N/A
PvP01_14_v1	1701797	15.9546	14	21288976	missense_variant	PVP01_1439800	2452C>T	Leu818Phe	PvP01_14_v2:1,698,653..1,701,847(+)	heptatricopeptide repeat-containing protein, putative	heptatricopeptide repeat-containing protein, putative	N/A	N/A	N/A	N/A	mitochondrion	GO:0005739	N/A	N/A	N/A	N/A	N/A	N/A	N/A
PvP01_14_v1	1702192	15.9546	14	21289371	upstream_gene_variant	PVP01_1439900	-581T>C		PvP01_14_v2:1,702,478..1,704,065(+)	protein TSSC1, putative	TSSC1	N/A	N/A	N/A	N/A	N/A	N/A	N/A	N/A	GO:0005515	protein binding	N/A	N/A	N/A
PvP01_14_v1	1702548	15.9546	14	21289727	upstream_gene_variant	PVP01_1439900	-225T>C		PvP01_14_v2:1,702,478..1,704,065(+)	protein TSSC1, putative	TSSC1	N/A	N/A	N/A	N/A	N/A	N/A	N/A	N/A	GO:0005515	protein binding	N/A	N/A	N/A
PvP01_14_v1	1702850	15.9546	14	21290029	synonymous_variant	PVP01_1439900	78C>T	Ser26Ser	PvP01_14_v2:1,702,478..1,704,065(+)	protein TSSC1, putative	TSSC1	N/A	N/A	N/A	N/A	N/A	N/A	N/A	N/A	GO:0005515	protein binding	N/A	N/A	N/A
PvP01_14_v1	1704080	15.9546	14	21291259	upstream_gene_variant	PVP01_1440000	-799C>A		NA	NA		NA	NA	NA	NA	NA	NA	NA	NA	NA	NA	NA	NA	NA
PvP01_14_v1	1704112	15.9546	14	21291291	upstream_gene_variant	PVP01_1440000	-767G>T		NA	NA		NA	NA	NA	NA	NA	NA	NA	NA	NA	NA	NA	NA	NA
PvP01_14_v1	1736139	15.9546	14	21323318	missense_variant	PVP01_1440600	3592A>G	Arg1198Gly	PvP01_14_v2:1,731,340..1,742,106(+)	AP2 domain transcription factor, putative	ApiAP2	N/A	N/A	sequence-specific DNA binding	GO:0043565	N/A	N/A	GO:0005634	nucleus	GO:0003677;GO:0003700	DNA binding;DNA-binding transcription factor activity	GO:0006355	regulation of transcription, DNA-templated	N/A
PvP01_14_v1	1736514	15.9546	14	21323693	missense_variant	PVP01_1440600	3967T>A	Leu1323Met	PvP01_14_v2:1,731,340..1,742,106(+)	AP2 domain transcription factor, putative	ApiAP2	N/A	N/A	sequence-specific DNA binding	GO:0043565	N/A	N/A	GO:0005634	nucleus	GO:0003677;GO:0003700	DNA binding;DNA-binding transcription factor activity	GO:0006355	regulation of transcription, DNA-templated	N/A
PvP01_14_v1	1736756	15.9546	14	21323935	synonymous_variant	PVP01_1440600	4209C>T	Gly1403Gly	PvP01_14_v2:1,731,340..1,742,106(+)	AP2 domain transcription factor, putative	ApiAP2	N/A	N/A	sequence-specific DNA binding	GO:0043565	N/A	N/A	GO:0005634	nucleus	GO:0003677;GO:0003700	DNA binding;DNA-binding transcription factor activity	GO:0006355	regulation of transcription, DNA-templated	N/A
PvP01_14_v1	1738214	15.9546	14	21325393	synonymous_variant	PVP01_1440600	5667C>T	Asn1889Asn	PvP01_14_v2:1,731,340..1,742,106(+)	AP2 domain transcription factor, putative	ApiAP2	N/A	N/A	sequence-specific DNA binding	GO:0043565	N/A	N/A	GO:0005634	nucleus	GO:0003677;GO:0003700	DNA binding;DNA-binding transcription factor activity	GO:0006355	regulation of transcription, DNA-templated	N/A
PvP01_14_v1	1738392	15.9546	14	21325571	missense_variant	PVP01_1440600	5845T>A	Ser1949Thr	PvP01_14_v2:1,731,340..1,742,106(+)	AP2 domain transcription factor, putative	ApiAP2	N/A	N/A	sequence-specific DNA binding	GO:0043565	N/A	N/A	GO:0005634	nucleus	GO:0003677;GO:0003700	DNA binding;DNA-binding transcription factor activity	GO:0006355	regulation of transcription, DNA-templated	N/A
PvP01_14_v1	1738476	15.9546	14	21325655	missense_variant	PVP01_1440600	5929G>C	Val1977Leu	PvP01_14_v2:1,731,340..1,742,106(+)	AP2 domain transcription factor, putative	ApiAP2	N/A	N/A	sequence-specific DNA binding	GO:0043565	N/A	N/A	GO:0005634	nucleus	GO:0003677;GO:0003700	DNA binding;DNA-binding transcription factor activity	GO:0006355	regulation of transcription, DNA-templated	N/A
PvP01_14_v1	1741513	15.9546	14	21328692	downstream_gene_variant	PVP01_1440600	*248A>G		PvP01_14_v2:1,731,340..1,742,106(+)	AP2 domain transcription factor, putative	ApiAP2	N/A	N/A	sequence-specific DNA binding	GO:0043565	N/A	N/A	GO:0005634	nucleus	GO:0003677;GO:0003700	DNA binding;DNA-binding transcription factor activity	GO:0006355	regulation of transcription, DNA-templated	N/A
PvP01_14_v1	1741672	15.9546	14	21328851	downstream_gene_variant	PVP01_1440600	*407C>A		PvP01_14_v2:1,731,340..1,742,106(+)	AP2 domain transcription factor, putative	ApiAP2	N/A	N/A	sequence-specific DNA binding	GO:0043565	N/A	N/A	GO:0005634	nucleus	GO:0003677;GO:0003700	DNA binding;DNA-binding transcription factor activity	GO:0006355	regulation of transcription, DNA-templated	N/A
PvP01_14_v1	1742527	15.9546	14	21329706	missense_variant	PVP01_1440700	602G>A	Gly201Glu	PvP01_14_v2:1,741,924..1,746,103(-)	diphthine--ammonia ligase, putative	DPH6	peptidyl-diphthamide biosynthetic process from peptidyl-histidine	GO:0017183	diphthine-ammonia ligase activity	GO:0017178	N/A	N/A	N/A	N/A	GO:0017178	diphthine-ammonia ligase activity	N/A	N/A	5476622
PvP01_14_v1	1742986	15.9546	14	21330165	downstream_gene_variant	PVP01_1440600	*1721C>T		PvP01_14_v2:1,731,340..1,742,106(+)	AP2 domain transcription factor, putative	ApiAP2	N/A	N/A	sequence-specific DNA binding	GO:0043565	N/A	N/A	GO:0005634	nucleus	GO:0003677;GO:0003700	DNA binding;DNA-binding transcription factor activity	GO:0006355	regulation of transcription, DNA-templated	N/A
PvP01_14_v1	2155043	15.9546	14	21742222	missense_variant	PVP01_1449600	3544C>A	His1182Asn	PvP01_14_v2:2,150,660..2,159,693(-)	membrane protein ICM1, putative	ICM1	N/A	N/A	N/A	N/A	N/A	N/A	GO:0016021	integral component of membrane	N/A	N/A	N/A	N/A	N/A
PvP01_14_v1	2159977	15.9546	14	21747156	upstream_gene_variant	PVP01_1449600	-1147A>T		PvP01_14_v2:2,150,660..2,159,693(-)	membrane protein ICM1, putative	ICM1	N/A	N/A	N/A	N/A	N/A	N/A	GO:0016021	integral component of membrane	N/A	N/A	N/A	N/A	N/A
PvP01_14_v1	2160881	15.3525	14	21748060	upstream_gene_variant	PVP01_1449600	-2051C>T		PvP01_14_v2:2,150,660..2,159,693(-)	membrane protein ICM1, putative	ICM1	N/A	N/A	N/A	N/A	N/A	N/A	GO:0016021	integral component of membrane	N/A	N/A	N/A	N/A	N/A
PvP01_14_v1	2161421	15.3525	14	21748600	missense_variant	PVP01_1449700	233C>A	Pro78Gln	PvP01_14_v2:2,160,731..2,162,428(+)	mitosis protein dim1, putative	mitosis protein dim1, putative	N/A	N/A	N/A	N/A	N/A	N/A	GO:0046540;GO:0005682	U4/U6 x U5 tri-snRNP complex;U5 snRNP	N/A	N/A	GO:0000398	mRNA splicing, via spliceosome	5473139
PvP01_14_v1	2170136	15.6536	14	21757315	upstream_gene_variant	PVP01_1449800	-3550C>A		NA	NA		NA	NA	NA	NA	NA	NA	NA	NA	NA	NA	NA	NA	NA
PvP01_14_v1	2170956	15.3525	14	21758135	upstream_gene_variant	PVP01_1449800	-4370G>A		NA	NA		NA	NA	NA	NA	NA	NA	NA	NA	NA	NA	NA	NA	NA
PvP01_14_v1	2171156	15.9546	14	21758335	upstream_gene_variant	PVP01_1449800	-4570A>G		NA	NA		NA	NA	NA	NA	NA	NA	NA	NA	NA	NA	NA	NA	NA
PvP01_14_v1	2171847	15.9546	14	21759026	upstream_gene_variant	PVP01_1449900	-2583G>A		NA	NA		NA	NA	NA	NA	NA	NA	NA	NA	NA	NA	NA	NA	NA
PvP01_14_v1	2173826	15.9546	14	21761005	upstream_gene_variant	PVP01_1449900	-4562G>A		NA	NA		NA	NA	NA	NA	NA	NA	NA	NA	NA	NA	NA	NA	NA
PvP01_14_v1	2175619	15.9546	14	21762798	upstream_gene_variant	PVP01_1450000	-4497C>T		PvP01_14_v2:2,180,116..2,186,934(+)	conserved Plasmodium protein, unknown function	conserved Plasmodium protein, unknown function	N/A	N/A	N/A	N/A	N/A	N/A	N/A	N/A	N/A	N/A	N/A	N/A	N/A
PvP01_14_v1	2177023	15.9546	14	21764202	upstream_gene_variant	PVP01_1450000	-3093G>A		PvP01_14_v2:2,180,116..2,186,934(+)	conserved Plasmodium protein, unknown function	conserved Plasmodium protein, unknown function	N/A	N/A	N/A	N/A	N/A	N/A	N/A	N/A	N/A	N/A	N/A	N/A	N/A
PvP01_14_v1	2177040	15.9546	14	21764219	upstream_gene_variant	PVP01_1450000	-3076T>A		PvP01_14_v2:2,180,116..2,186,934(+)	conserved Plasmodium protein, unknown function	conserved Plasmodium protein, unknown function	N/A	N/A	N/A	N/A	N/A	N/A	N/A	N/A	N/A	N/A	N/A	N/A	N/A
PvP01_14_v1	2178949	15.9546	14	21766128	upstream_gene_variant	PVP01_1450000	-1167A>G		PvP01_14_v2:2,180,116..2,186,934(+)	conserved Plasmodium protein, unknown function	conserved Plasmodium protein, unknown function	N/A	N/A	N/A	N/A	N/A	N/A	N/A	N/A	N/A	N/A	N/A	N/A	N/A
PvP01_14_v1	2180304	15.9546	14	21767483	stop_gained	PVP01_1450000	189C>G	Tyr63*	PvP01_14_v2:2,180,116..2,186,934(+)	conserved Plasmodium protein, unknown function	conserved Plasmodium protein, unknown function	N/A	N/A	N/A	N/A	N/A	N/A	N/A	N/A	N/A	N/A	N/A	N/A	N/A
PvP01_14_v1	2180613	15.9546	14	21767792	synonymous_variant	PVP01_1450000	498G>C	Thr166Thr	PvP01_14_v2:2,180,116..2,186,934(+)	conserved Plasmodium protein, unknown function	conserved Plasmodium protein, unknown function	N/A	N/A	N/A	N/A	N/A	N/A	N/A	N/A	N/A	N/A	N/A	N/A	N/A
PvP01_14_v1	2181375	15.9546	14	21768554	synonymous_variant	PVP01_1450000	1260C>T	Ser420Ser	PvP01_14_v2:2,180,116..2,186,934(+)	conserved Plasmodium protein, unknown function	conserved Plasmodium protein, unknown function	N/A	N/A	N/A	N/A	N/A	N/A	N/A	N/A	N/A	N/A	N/A	N/A	N/A
PvP01_14_v1	2183368	15.9546	14	21770547	synonymous_variant	PVP01_1450000	3253T>C	Leu1085Leu	PvP01_14_v2:2,180,116..2,186,934(+)	conserved Plasmodium protein, unknown function	conserved Plasmodium protein, unknown function	N/A	N/A	N/A	N/A	N/A	N/A	N/A	N/A	N/A	N/A	N/A	N/A	N/A
PvP01_14_v1	2183755	15.9546	14	21770934	missense_variant	PVP01_1450000	3640G>T	Gly1214Trp	PvP01_14_v2:2,180,116..2,186,934(+)	conserved Plasmodium protein, unknown function	conserved Plasmodium protein, unknown function	N/A	N/A	N/A	N/A	N/A	N/A	N/A	N/A	N/A	N/A	N/A	N/A	N/A
PvP01_14_v1	2184561	15.9546	14	21771740	stop_gained	PVP01_1450000	4446C>G	Tyr1482*	PvP01_14_v2:2,180,116..2,186,934(+)	conserved Plasmodium protein, unknown function	conserved Plasmodium protein, unknown function	N/A	N/A	N/A	N/A	N/A	N/A	N/A	N/A	N/A	N/A	N/A	N/A	N/A
PvP01_14_v1	2184574	15.9546	14	21771753	missense_variant	PVP01_1450000	4459A>T	Ile1487Phe	PvP01_14_v2:2,180,116..2,186,934(+)	conserved Plasmodium protein, unknown function	conserved Plasmodium protein, unknown function	N/A	N/A	N/A	N/A	N/A	N/A	N/A	N/A	N/A	N/A	N/A	N/A	N/A
PvP01_14_v1	2185059	15.9546	14	21772238	synonymous_variant	PVP01_1450000	4944C>T	Cys1648Cys	PvP01_14_v2:2,180,116..2,186,934(+)	conserved Plasmodium protein, unknown function	conserved Plasmodium protein, unknown function	N/A	N/A	N/A	N/A	N/A	N/A	N/A	N/A	N/A	N/A	N/A	N/A	N/A
PvP01_14_v1	2185103	15.9546	14	21772282	missense_variant	PVP01_1450000	4988G>A	Ser1663Asn	PvP01_14_v2:2,180,116..2,186,934(+)	conserved Plasmodium protein, unknown function	conserved Plasmodium protein, unknown function	N/A	N/A	N/A	N/A	N/A	N/A	N/A	N/A	N/A	N/A	N/A	N/A	N/A
[truncated: 61 more rows]
